# Supplementary material for: Small molecule-directed differentiation of submerged-cultured human nasal airway epithelia for respiratory disease modeling
Source: Cell Rep Med. 2026 Mar 23;7(4):102692. doi: 10.1016/j.xcrm.2026.102692 (PMC13130688; doi:10.1016/j.xcrm.2026.102692)
Supplement: Table S1. Enriched genes of cell type-specific clusters in submerged-differentiated cultures based on scRNA-seq, related to Figure 2 — (A) Enriched genes of basal cell cluster. (B) Enriched genes of secretory cell cluster. (C) Enriched genes of ciliated cell cluster. [file mmc2.xlsx]

## Sheet: 1 Basal cells
gene_name	log2fc	neg_log10fdr	fdr	p-value	group_1_avg_expression	group_2_avg_expression
IFITM3	8723461031913757	5734609084148264	4.50722e-42	8.36452e-47	2969499232405323	1664271137501934
KRT5	2567464590072632	5.88104e+16	1.54752e-43	1.43595e-47	2.65147e+16	9910303820175624
CLU	1330885887145996	5204857131925097	8.94188e-38	2.48916e-40	304979563567598	1.37302e+16
S100A2	1.61188e+16	4892328898492457	1.19319e-33	5.53583e-38	2173364412986626	1.11431e+16
CLCA4	4043089389801025	5029826589925436	5.03192e-35	1.86765e-38	1232886823635657	5637290875116984
COL17A1	2827455520629883	4604226851953627	9.07259e-32	5.05109e-36	9520498911539712	6320932518621409
FSCN1	2773155450820923	4500469210403956	9.89254e-32	6.42552e-33	1018013141773365	6208338056291852
LAMB1	2.44247e+16	4454783740580261	2.83245e-29	2.10259e-32	1179140245592272	7795491020800331
KRT6A	3817539930343628	4424058233690331	5.74669e-31	4.79913e-32	1.80962e+16	6863743796277402
KRT13	2.20224e+16	4130134887078516	4.99633e-26	5.09972e-30	2482294403346239	1.01234e+16
CLCA2	5952041149139404	4342746576402476	3.7371e-28	3.46766e-32	6767788398556593	4498442922319685
IGFBP7	899755597114563	376541612041871	2.21737e-22	2.88051e-25	2972352884583554	1.81663e+16
PDLIM1	4.33098e+16	3762301863200744	2.38222e-22	3.3157e-26	2.87713e+16	2.13358e+16
ATP1B3	8151846528053284	3750745436883521	3.10846e-22	4.61496e-26	2.73359e+16	1649080674565861
CD44	1.86956e+16	3892495818317352	1.18862e-24	1.3235e-27	1.2569e+16	7470242079868111
SERPINB13	3840214252471924	3.79957e+16	1.01004e-22	1.21838e-25	8686321740862967	5451288223266602
IFITM1	1.1969e+16	3544728501907722	3.57038e-21	6.29464e-24	1.73961e+16	9528704203883378
MUC20	-110712730884552	3.45937e+16	2.54843e-19	5.20232e-24	8485999013863358	1.64566e+16
ITGB1	5248851776123047	3.46803e+16	2.0877e-19	4.06808e-24	299201344635527	2.0972e+16
LGALS3	-6446328163146973	3395840154145779	1.10052e-18	2.45082e-22	1395670749830163	2.13675e+16
CD109	3034759998321533	3.67365e+16	1.8343e-21	2.89349e-24	7585775354406336	6038569236288265
NGFR	2075420618057251	3.58418e+16	1.43955e-20	2.40437e-24	9599479099489608	8076867239815848
ANKH	1.81403e+16	3.51732e+16	6.71119e-21	1.24546e-23	1.21587e+16	8316549581808371
PPIA	2.39945e+16	3239024716823817	4.07148e-17	1.02004e-19	3188106213585805	269961691420386
CYP2B7P	-1.62742e+16	3.15261e+16	2.97764e-17	8.28888e-20	6694004661158511	183555262139503
SFN	1.12599e+16	3.19547e+16	1.10989e-16	2.88364e-20	1.87142e+16	1.08857e+16
SHC1	1.90001e+16	3323346726154847	5.84161e-19	1.35511e-21	8575040322762949	5772506511764021
SERPINB3	2.83326e+16	3431007837090404	4.8969e-20	1.04508e-21	1.31184e+16	9111026417125356
DSC3	2573729991912842	3298362579348629	1.03842e-18	2.50524e-20	5638972881228425	6220327874888545
ITGA3	1.23486e+16	3090133930653951	1.25505e-15	3.7266e-18	1.2839e+16	8071961455292754
TIMP1	9901383519172668	2963524092668897	2.31611e-15	9.02631e-18	1923952151567508	1110381356509327
SLC44A4	-2348688840866089	2922845826515732	5.90938e-15	2.35783e-17	4.85388e+16	1263724879214638
FAT2	2.25582e+16	3.18717e+16	1.34364e-16	3.61562e-20	6300462086995443	6726618736020981
ALDH3A1	7765316963195801	2.90873e+16	8.17828e-15	3.339e-16	3.43151e+16	2140025974548969
CDH3	1.58804e+16	3024851356290971	5.64269e-16	1.93727e-18	9741320523348722	6487076121908395
MMP28	1.96969e+16	3090133930653951	1.25505e-15	3.73152e-18	7586253297095206	5931287586179554
WNT10A	1.64594e+16	3.01663e+16	6.81873e-16	2.4043e-17	1.05717e+16	8503475624109325
DLK2	1.86841e+16	3052118603744219	3.01172e-16	1.00605e-17	8370027160644531	8052351379394531
CYP2F1	-2149268865585327	2.83768e+16	4.19924e-14	1.79238e-15	5566047430038452	1677010619748395
C1R	2.6849e+16	3085718882994383	1.38935e-15	4.38321e-21	8080845746127042	6117493036225086
ITGB4	7142376899719238	2.78598e+16	1.38112e-12	6.15143e-16	1.87557e+16	1.26701e+16
IGFBP6	2.12899e+16	3004385151059382	9.03958e-16	3.43902e-18	923978632146662	696299548397697
DSG3	2653978109359741	3059352621672602	2.54961e-16	8.28026e-19	7199568637581759	6226262960348043
HAS3	4.48412e+16	3.10891e+16	8.14544e-17	2.34303e-18	6349535403044327	5289771740253155
LOXL1	2.71656e+16	3.01087e+16	7.78542e-16	2.8174e-17	6190943163494731	4.99179e+16
CBR1	1.33034e+16	2.74913e+16	3.22659e-13	1.46704e-14	1.01621e+16	6797034700038069
OLFML2A	1.6333e+16	2.82515e+16	5.60347e-14	2.44375e-15	8331605471097506	7404851949439859
TNC	4299100875854492	3.00448e+16	9.01895e-16	3.34748e-17	6642645154680524	4484887509732633
SERPINB5	1.32885e+16	2734657535623087	4.5022e-13	2.17235e-14	1.3112e+16	8601762434092078
ZNF385A	1285148024559021	2735865878592259	4.37866e-13	2.07211e-14	1.02145e+16	7213862021941119
VSNL1	2210111141204834	2.89041e+16	1.24703e-14	5.20706e-17	6841555391804556	6556747111868351
ELF3	-6015993356704712	2.55801e+16	2.62961e-11	1.56161e-12	1.646e+16	2.38502e+16
KLK11	1.91619e+16	2.70624e+16	8.6609e-13	4.42006e-15	9673479865579044	6654502205226732
PSCA	-1.71291e+16	2.52425e+16	5.7211e-11	3.60986e-12	823472900390625	2518620829183267
CD74	1.08377e+16	2.57145e+16	1.92992e-10	1.12819e-12	2158257977715854	1.25731e+16
VGLL1	-1.90598e+16	2.55801e+16	2.62961e-11	1.59035e-13	4.56389e+16	9375646311766024
BNC1	2725093126296997	273894682406847	4.07879e-13	1.89236e-14	5105080991177946	5902868719661937
GPX3	3141022205352783	2734657535623087	4.5022e-13	2.20459e-15	7217763430112368	4973178392045953
FXYD3	3947643041610718	2.47799e+16	1.65983e-09	1.09642e-13	2.34624e+16	1.81079e+16
ADH5	8482567071914673	2.47799e+16	1.65983e-09	1.09351e-11	1.53039e+16	1007019221957478
BCAM	1.89556e+16	2.64557e+16	3.50173e-12	1.88457e-13	7588876088460287	6488818042683151
CYP2S1	1648551344871521	2.60082e+16	9.81377e-12	5.46373e-14	9440502020028920	7260974342673525
RPL12	3730772137641907	2440712716105672	3.91627e-10	2.6891e-11	2.28564e+16	1.78855e+16
CEL	1984260082244873	2632833176893491	4.69535e-12	2.57053e-14	9856159410978620	8110137195121951
INPP1	1.59315e+16	2.59334e+16	1.16577e-11	6.59847e-14	8278445837632665	5871689018161818
FYB	3314662456512451	266419283151895	2.28072e-11	1.20628e-13	6389738355364118	5958884257190632
ZYX	718545138835907	2.41948e+16	6.38577e-10	4.62179e-11	1.67214e+16	1.16839e+16
RPLP1	2801769971847534	239555329208494	1.10781e-08	8.53193e-13	2961076380842823	2.44431e+16
MACC1	-2464474678039551	2447408502430673	3.35672e-09	2.27374e-12	3.97903e+16	1.01217e+16
AKR1C3	1.58526e+16	2.55801e+16	2.62961e-11	1.57936e-13	8493080858914357	6387333725437974
SOX7	1.80378e+16	2.58981e+16	1.26445e-10	7.27436e-14	5840153117756267	6146065284465921
GRN	4698549509048462	2.41499e+16	7.08178e-11	5.19125e-12	2.22556e+16	1.64463e+16
HHLA2	-2354173421859741	2.4348e+16	4.48712e-10	3.12271e-11	4.3455e+16	1.44129e+16
MUC16	-2458402395248413	2.42545e+16	5.56505e-10	3.97614e-12	5160455306371053	1.62107e+16
LTB4R	3.61766e+16	2.70676e+16	8.5587e-13	4.28848e-14	5089903999777401	4214708449992728
SERPINB4	4793379783630371	2.70298e+16	9.33686e-13	4.85167e-16	8513592750795426	6078596115112305
SHISA5	8199751377105713	2.36677e+16	2.14917e-09	1.71503e-10	1.42089e+16	9642106425555456
ST6GALNAC2	1.77506e+16	2.54068e+16	3.91915e-10	2.43652e-13	7548786799112955	6792512658524187
LINC00284	-2.7529e+16	2380684361843453	1.56011e-08	1.23049e-10	3.81086e+16	9121161505633744
S100A11	1.90644e+16	2351266903136829	3.07136e-08	2.50793e-10	3.62225e+16	3.17387e+16
CDC42EP4	1.13763e+16	2.41441e+16	7.17548e-10	5.32651e-12	1.13257e+16	7828608838077706
MYH14	-1404094934463501	2.36381e+16	2.30084e-08	1.85741e-11	5432151898945847	1.06392e+16
AQP3	4159200191497803	2.29928e+16	1.01672e-08	8.77377e-13	3.66639e+16	2.75476e+16
HSD17B3	1869657278060913	2.47953e+16	1.60222e-09	1.04069e-11	6157658750360663	6430324507348332
CFI	1.46222e+16	2.40201e+16	9.54765e-10	7.26461e-12	9002363971460645	6446366998467232
TPM2	1568263053894043	2.42934e+16	5.0888e-10	3.58865e-11	8503997653138404	7185145558177174
STARD5	232444167137146	2.52123e+16	6.13281e-11	3.92655e-12	5968585544162326	5604243002647211
LYPD2	-1408365249633789	2253795514016515	2.89764e-07	2.60807e-09	750057061513265	1.89655e+16
KRT23	168604576587677	2405265860960993	8.85812e-10	6.65777e-12	1.24642e+16	8244142420151654
FGFR3	1.30758e+16	2.34527e+16	3.52605e-09	2.94465e-11	1003031687693553	8144362931399002
SEMA4B	7283107042312622	222546685435463	5.56329e-08	5.16219e-10	1.4458e+16	1.0175e+16
IL4R	1.64575e+16	2.33999e+16	3.98165e-09	3.36207e-10	6617092210419324	5665171582411236
MIR205HG	8416472673416138	2.24054e+16	3.93196e-08	3.61199e-10	1.43522e+16	9822481164158212
CPA4	1.73012e+16	2.33472e+16	4.49593e-09	3.83804e-10	1334401298971737	8760802666104673
RPS2	3.17839e+16	2.17977e+16	1.59338e-06	1.56721e-08	2.79068e+16	2241585551828578
LINC01559	-2121154546737671	2.21729e+16	6.71641e-08	6.35682e-10	506008222991345	1.30585e+16
PTMS	8570410013198853	2.20374e+16	9.17439e-08	8.76832e-10	1.27831e+16	9513068470528456
SEMA6A	2474090337753296	2385448319022497	1.39803e-08	1.08968e-10	7176236019858832	5556881926780524
IFITM2	4621521234512329	2171440637704791	1.93016e-06	1.95219e-08	2.50838e+16	1.84083e+16
SH3BGRL3	5844324827194214	2146859068525119	3.39946e-06	3.53288e-08	1.85211e+16	1.32126e+16
GM2A	1.7316e+16	2.25614e+16	2.74521e-08	2.41992e-10	7618693715518283	5833458971621385
PDPN	1.4032e+16	2.25597e+16	2.75587e-08	2.45489e-11	8537346552876592	781186566305001
LIMA1	7179567217826843	2.16436e+16	2.27198e-06	2.34007e-08	1.34541e+16	9846262628958180
ITGA6	8167456388473511	2126430660813011	5.44118e-08	5.80622e-10	1.86509e+16	1.37979e+16
LAMA3	1.24529e+16	2189775537821937	1.26545e-06	1.23292e-10	1.03996e+16	7924923124767486
TFPI2	-1.64414e+16	2.08451e+16	1.42865e-05	1.59178e-07	5610521044049944	1.33913e+16
C16ORF74	1.42176e+16	2246476980034783	3.4295e-07	3.11859e-10	5587969885932075	6496520394762161
FAM213A	9500393867492676	2.10612e+16	8.68638e-07	9.34973e-09	1.12034e+16	7821754111670493
RARRES1	-1.68257e+16	2.0829e+16	1.48237e-05	1.71524e-07	8057127129541685	1922344528419384
VAV3	1926011562347412	2224524591776431	5.68531e-08	5.32816e-09	7551068080944962	6306922254223509
C1S	3.17952e+16	2.35029e+16	3.14099e-08	2.59394e-11	5652520315987724	5635425411925024
PLTP	2.17603e+16	2.2652e+16	2.22855e-07	1.9438e-09	6255165199180702	6292245688558626
RPL32	3727306127548218	2.01463e+16	7.13941e-06	9.0758e-08	2037198212187169	1.59843e+16
STEAP4	-2871171712875366	2073151644526405	1.8556e-05	2.20392e-07	3.46049e+16	1.07804e+16
KRT15	1.58559e+16	2128007155960306	5.24721e-07	5.54133e-09	1.88361e+16	9830477885063120
BEX3	1.16718e+16	2.08056e+16	1.56469e-05	1.82937e-07	1.09607e+16	7596975238975174
RPL35	4.15465e+16	2.00552e+16	8.80631e-06	1.13582e-06	1991431414070776	1530044235022018
SERPINF1	5741022229194641	2.01201e+16	7.58435e-07	9.7118e-08	2392404588602357	1.69923e+16
TP63	1.11531e+16	2.09195e+16	1.20378e-05	1.30688e-07	1068872139670632	9414432478539738
SPATS2L	6547247171401978	1987790625620711	0.000132463	1.75765e-06	1.51708e+16	1.10937e+16
LDHB	5939772129058838	1.99919e+16	0.000101894	1.34257e-06	1.58824e+16	1.14557e+16
ANKRD36C	-3.65223e+16	2.08451e+16	1.42865e-05	1.59078e-07	3.45674e+16	9826683307516164
PYCARD	1252616286277771	2084415672443453	1.43167e-05	1.62071e-08	8463323717919465	6675167846679687
IL1RN	1.3913e+16	2.0829e+16	1.48237e-05	1.69186e-08	1.0566e+16	7217485832445549
MEGF6	2.07489e+16	2.20367e+16	9.18966e-08	8.86819e-10	4.5614e+16	5390799439069137
FUT2	-1.84415e+16	2021999104021815	6.02572e-07	7.54823e-08	3996245814304726	9432859088302752
MT-ND2	-1384725570678711	1960800404382478	0.000246602	3.3408e-06	467237155720339	5143061694247588
CRLF1	2.51584e+16	2.17429e+16	1.80753e-06	1.79462e-08	4.98963e+16	5549313828751847
PLP2	1.42704e+16	2041645994936253	3.83301e-06	4.65922e-08	9561505363982858	720752961829263
GJB2	2570491075515747	2.17271e+16	1.87463e-08	1.87863e-08	8009316649618028	5307391011123116
IKBIP	2087209939956665	2.16563e+16	2.20634e-06	2.25199e-08	5385598878602724	5936117773657447
TGM1	1.88829e+16	2.09195e+16	1.20378e-05	1.31664e-07	5776708671845585	5448559515490503
HBEGF	2.06682e+16	2.07648e+16	1.7185e-05	2.02515e-08	9835646296121988	782239990234375
ALDH3B1	-1.29545e+16	1.95291e+16	2.95725e-05	4.03373e-07	5616481335132153	1.07924e+16
FAM110C	1.71238e+16	2.0829e+16	1.48237e-05	1.698e-07	665373272365994	5349228541056316
LMO7	-8358379006385803	1.89297e+16	0.00117584	1.73479e-06	8206002591836332	1360096828323181
CTSS	-1.13042e+16	1.90479e+16	8.95469e-05	1.28791e-05	6083840059946819	1.06535e+16
RPS19	4429226219654083	1.89178e+16	0.00120827	1.79385e-07	1.78941e+16	1.37439e+16
RPL37A	3088873624801636	1.8886e+16	0.00130003	1.94214e-05	2.14339e+16	1.75355e+16
JAG2	1.32209e+16	2021377782937918	6.11255e-05	7.71371e-08	8779614642985816	7562383470081148
TNS4	1.26751e+16	1.9877e+16	0.000132749	1.77377e-06	1.0552e+16	7571993611177181
LOXL4	110975182056427	1943965368597055	3.63368e-05	5.09126e-07	131685260394672	9275700678834672
SULF2	2474076747894287	2091582607626177	1.21387e-05	1.34036e-07	4651729290301983	538481376540493
TSPAN13	-8948783278465271	186091847849186	0.000245932	3.83377e-05	7399887243906657	1.26778e+16
TPT1	1.70041e+16	185603714495116	0.000275187	4.36643e-06	3.9281e+16	3491363488578106
MT-ND3	-1.15596e+16	1.866e+16	0.00218795	3.32953e-05	4440575033931409	4.81102e+16
RPL27A	2807425260543823	1.86106e+16	0.000245134	3.79859e-06	2412751278634799	1.99331e+16
CHKA	-2.6457e+16	1.90436e+16	9.04395e-05	1.30914e-05	3184094795813927	7981846458033511
HTRA1	2.49749e+16	2.05842e+16	2.60517e-06	3.11837e-07	5267774986498284	5545342763264974
BTBD11	3.66952e+16	2128007155960306	5.24721e-07	5.50185e-09	4.08749e+16	52004569509755
BMP7	1.67112e+16	2.00226e+16	9.49323e-06	1.23323e-07	5492293746383102	6020968852598975
CEACAM6	-2.44694e+16	1.90036e+16	9.9173e-05	1.45396e-06	433664067586263	1468663543521304
ANXA2	2.56606e+16	1.85305e+16	0.000294788	4.70479e-06	3086126553810249	2.58638e+16
TMC5	-2.35934e+16	1907464595543569	8.42081e-06	1.20331e-05	5142503218217329	1.15212e+16
SRD5A3	-1.28181e+16	1.85695e+16	0.00026945	4.25039e-05	5712123505056721	1.07596e+16
GSTA4	1.72844e+16	2000065423763355	9.98495e-06	1.30637e-07	7005465613471137	5888620788305341
FUT3	-1.71e+16	1875231992424766	0.000176881	2.67528e-06	4421198551471417	9221961535708444
AKR1C1	2.35645e+16	2.03722e+16	4.24417e-05	5.19839e-08	4.76102e+16	5388448715209961
ARFGEF3	-1490622878074646	1.86305e+16	0.000234141	3.58479e-05	4.68921e+16	9226247426625844
CSTA	8103935718536377	1.85032e+16	0.000313891	5.03881e-05	1.34485e+16	9911142025353774
SLC1A3	2.03453e+16	2.0297e+16	5.04623e-06	6.2276e-08	5218270896137625	6365351726099387
COL7A1	1.90257e+16	2.0297e+16	5.04623e-06	6.26061e-08	539174641648384	6267777135816671
DST	1.11148e+16	1881062390718957	0.00154659	2.32484e-06	1.63952e+16	1102253390434093
TSPAN1	-4.74949e+16	1788254158658315	0.0131056	2.2619e-05	1.49629e+16	2.05858e+16
ISYNA1	1.11387e+16	1.86002e+16	0.00251101	3.93765e-06	9648920926180752	7409382481728831
BSG	664558470249176	1.80905e+16	0.000811918	0.000134102	1.43871e+16	1031647281832941
ITM2B	1870572566986084	1.81117e+16	0.000773169	1.26984e-06	3.07859e+16	2.70422e+16
ARPC1B	3676578402519226	178485307249196	0.0141732	0.000249876	1.96978e+16	1.55498e+16
DSE	172101628780365	1.94476e+16	0.000356746	4.96538e-07	5400734866958067	5336701377144073
SMARCA1	1.27718e+16	1.90779e+16	8.35792e-05	1.18657e-05	7187561941618966	6617249782730199
ARPC2	2900168299674988	1.78613e+16	0.0137619	0.000241347	2409216670666711	1987260433299118
RAET1G	1.50449e+16	1.94523e+16	3.52946e-05	4.87973e-09	6406237004877446	614258267017121
GPX1	4.39901e+16	1.7863e+16	0.0137104	0.000239171	1691539536174546	1.3277e+16
DUSP4	-2.56608e+16	1.83693e+16	0.00427286	6.89875e-07	4294070175715855	1031395477609536
ARHGAP23	6543992757797241	1.7697e+16	0.0200902	3.59785e-05	1.49969e+16	1.13816e+16
KLK10	103511381149292	1.81157e+16	0.000766088	0.00012511	1.6141e+16	1.03754e+16
ECM1	4779460430145264	2.04427e+16	3.608e-05	4.35223e-08	6337677450741038	3.93725e+16
GAPDH	1.87915e+16	1.75727e+16	0.0267465	0.000483953	3.3902e+16	2.97616e+16
GATSL2	1532201886177063	1.92024e+16	6.27514e-05	8.85053e-07	6061684254849895	5552710840257548
RPL7A	2.99964e+16	1749508200970227	0.0319829	5.90572e-05	2341668339098914	1.92295e+16
BTF3	3.96962e+16	1751206827160257	0.00307561	5.64977e-06	1.87051e+16	1459295071929213
RACK1	2856377363204956	1748894298009225	0.0324382	6.0801e-05	2.35409e+16	1942967238935452
ARL4D	9363281726837158	1.80295e+16	0.000934308	0.00015605	1189772890325178	9103140264368144
MXRA5	1.58845e+16	1.94971e+16	0.000318314	4.3714e-07	5055281044780344	7211346921667589
CLDN7	-6359265446662903	1.7277e+16	0.00528491	0.0010151	1.02152e+16	1572708990635016
TXN	4.41392e+16	1.7492e+16	0.032214	6.00818e-05	1.80808e+16	1.36128e+16
SERPINB6	8563539385795593	1.79034e+16	0.0124902	0.000213251	936670136033443	7687534197805542
SRPX2	1743563175201416	1.86141e+16	0.00024314	3.74512e-06	6727622804187593	5988022390038076
TNFRSF21	5918594598770142	1733166487443825	0.00465946	8.77674e-05	2006030115587958	1416027577054096
CYYR1	2.58339e+16	1901976869229094	9.55501e-05	1.39198e-05	5129768371582031	5819053034628591
SPINK5	3.21366e+16	1.9794e+16	0.000160708	2.16226e-07	5918352159403139	4.5592e+16
ETHE1	1.12482e+16	1.78893e+16	0.0129039	0.000221511	7773836082387193	6519980326186131
IMPA2	1.27819e+16	1792888020677824	0.0117793	0.00020002	9369229807437044	6784875369766383
KLF10	1.3096e+16	1.78665e+16	0.0135993	2.35972e-06	1.00931e+16	7667812072124678
SCNN1A	-3.64552e+16	1690760550654926	0.123707	2.50238e-05	1.71893e+16	2.21571e+16
KRT7	-3.67165e+16	1.72044e+16	0.00624554	1.217e-05	2.20502e+16	2830208175696126
NDRG1	-4.728e+16	1662578321020807	0.23671	4.89806e-05	1.25391e+16	1.74213e+16
BCAS1	-2.63527e+16	1.72973e+16	0.00504318	9.54634e-05	3592616319656372	8128484145096517
GOLM1	-868449866771698	1657090811464204	0.0268591	5.58267e-05	8329897861854703	1.47668e+16
CPM	1551581621170044	1.82834e+16	0.000520666	8.45472e-06	7036957210964627	6145119609137778
ENPP4	-3.23347e+16	1764183649621813	0.022812	4.10646e-05	3362031877040863	8422753935176615
RAB11FIP1	-1.61589e+16	1701492079810333	0.00966227	0.00192761	4305647488298087	9777066317471592
AKR1C2	1.23893e+16	1749508200970227	0.0319829	5.93155e-05	1.05923e+16	830125253411788
NFE2L1	8829541206359863	1721098043447791	0.0615205	0.00119308	9747024944850376	7534038709557574
RPS15A	2798769474029541	1.65334e+16	0.0292838	0.000614098	2.29169e+16	1.89673e+16
ALOX15B	1880274772644043	1803336098915844	0.00092606	0.000153813	8532066345214844	6451356995780513
TMSB10	4174960255622864	1651396037254961	0.306224	0.000650168	2171315080028469	1.66385e+16
DLL1	1337158441543579	1802173216905594	0.000951191	1.59753e-06	6158659735391306	6850052234738372
RPL13	2.00046e+16	1.65031e+16	0.313947	0.000672931	3.00321e+16	2.61437e+16
EFNB1	1.67504e+16	1.7999e+16	0.0100223	0.000169255	6710315134333468	5488850520207331
FAM83A	9160822629928588	1.69111e+16	0.122705	0.00245934	1.38349e+16	1.11423e+16
ALPL	1279073715209961	178485307249196	0.0141732	2.50782e-05	766362787603022	8011395893399678
TTC9	-2.17725e+16	1.68616e+16	0.137517	0.00279448	3697252554052016	8168456032719836
RPS13	1.87118e+16	1617966314499774	0.0661206	0.0147248	2.46048e+16	2166409733505895
RPS29	3139435052871704	1.62566e+16	0.0553914	0.0122327	2.26167e+16	1.83264e+16
TSPAN3	-4377501308917999	1.60905e+16	0.081191	0.0182316	1.26363e+16	1679576142904048
EEF1A1	1073160171508789	1607576223434858	0.083992	0.0189385	4.36388e+16	4051045122135102
PTGR1	1.08077e+16	1690844999067618	0.123467	0.00248606	8086943581839589	6942162260341184
FRMD6	1.57411e+16	1751326926615902	0.0306712	5.57813e-05	5979828540189767	6177592921901394
LTBP4	1.12048e+16	1717136054305146	0.0673968	1.3258e-05	6264644584270439	6185324398087867
RPLP0	3.69833e+16	1.5934e+16	1.16411	0.0266805	2132303787490069	1.69302e+16
GPX2	1.00995e+16	1.64745e+16	0.0335369	0.000728184	1.31909e+16	1.03755e+16
RPL3	2.91625e+16	1.57784e+16	1.66574	0.00389503	2.30639e+16	1.90728e+16
MLPH	-2.59392e+16	1647587883091504	0.0334288	0.000722735	4.46325e+16	7954163751682314
MBOAT2	-6848616600036621	1590833952179858	0.123498	0.0284194	7149893883431312	1.13273e+16
RPL7	309221088886261	1.57864e+16	1.63544	0.00380898	2131428605419094	1732769100518302
TIMP3	8152015209197998	1.65347e+16	0.0291964	0.000609557	9625709603685852	9927027553178688
RBBP8	1.30348e+16	1.65061e+16	0.0311794	0.000665424	9359952718904704	688183796680187
JAG1	2628631830215454	1751206827160257	0.00307561	5.62212e-05	533886464436849	4851927693684896
RPL13A	2816033363342285	1.55697e+16	0.26936	0.000649844	2.3868e+16	1.97788e+16
CEBPD	7494219541549683	1601208452204596	9.72558e-05	0.0220195	1.24443e+16	9530098720749408
CCDC69	-2.23924e+16	1.64692e+16	0.0339446	0.000740185	3.36512e+16	8133309522465845
RPS6	1560347080230713	1.55218e+16	0.300721	0.000736664	3152695995266155	2829508267208233
SOCS3	1.42363e+16	1.65282e+16	0.0296323	0.000624157	9401131487907248	7465558451990928
NOTCH1	1.36822e+16	1684809184428304	0.0141876	0.00289623	5346704458261465	6329975451453257
MBOAT1	-2120159149169922	1.59959e+16	1.00941	0.0229475	3716917904940518	7676816846503586
PDCD4	8636425733566284	1.57454e+16	1.79707	0.0423547	1.13504e+16	8390022473457532
BPGM	-1.44236e+16	1.58735e+16	0.133811	0.0310409	4.70164e+16	9098006583548880
RPS4X	3620092272758484	1.53433e+16	0.453624	0.113648	2059980995634682	1.62052e+16
FLG-AS1	1.80002e+16	1719321666028885	0.064089	0.00125478	561926689700804	6308387018019154
HACD1	2.53946e+16	1784801050133616	0.0141902	0.000252809	4.28951e+16	5488438325769761
PTPRQ	1.75605e+16	1715492543175915	0.00699962	0.00138343	6804617288950328	6890333075272409
ADGRG6	1.46889e+16	1667949734225967	0.209172	0.00042894	5120031229654948	6053429360715499
MSN	1.58609e+16	1708493448341115	0.000822367	0.00163298	4946042197091239	6045914835004664
EPCAM	-1696840763092041	1.55682e+16	0.270268	0.00654541	4.61337e+16	8366918493200232
SYTL2	-1.19007e+16	1553459663778906	0.292014	0.00712625	527461947816791	9269557205149500
KRT4	-162675142288208	1.57212e+16	1.90026	0.00449631	6506439617701939	1.38685e+16
CTSB	3497668504714966	1.53384e+16	0.458745	0.115357	2086353366657839	1.66735e+16
TMEM173	1.09884e+16	1.58876e+16	1.29527	0.0299268	8031022732074444	6883497381929177
PLAT	9839015007019044	1.56756e+16	2.11047	0.0501328	1.95134e+16	1408925466658632
TUBA1B	-6975342631340027	1.53784e+16	4.18417	0.0104051	1.04791e+16	1.52063e+16
RPS28	3352675437927246	1490869523329049	12.3397	0.318311	1.87792e+16	1.51037e+16
THBS1	1605325698852539	1.63665e+16	0.0430074	9.41798e-05	7979978247533871	770173087952629
KRT17	566016435623169	1.47821e+16	16.514	0.0438249	2.14676e+16	1.74043e+16
DFNA5	2.13516e+16	1667571922739214	0.0210999	0.00434646	5178160513600996	5642248719603151
ALCAM	-3134348392486572	1.47741e+16	16.8214	0.0449528	1.73783e+16	2.10923e+16
ASAH1	-5172024369239807	1.4654e+16	2.21836	0.0599	1.04364e+16	1.50286e+16
CCDC3	4284472942352295	1728134371539208	0.00523186	0.00100006	477693380311478	5696287155151367
IFI16	6428951025009155	1.48692e+16	13.516	0.352417	1285344486742948	9322272068083540
MUC2	2691183090209961	1.72879e+16	0.00515326	9.80252e-05	6750163350786481	6424924731254578
IL33	5190423965454102	1.72292e+16	0.00589949	0.000113862	8298018319266183	6705372333526611
FMO2	2695723056793213	1651396037254961	0.306224	0.000647853	1.09408e+16	7662095228830973
MCC	1.10814e+16	1.54467e+16	0.357519	0.000882435	8460520230806791	7151159728851699
MT2A	1.00246e+16	1.50709e+16	0.849429	0.216752	1.67757e+16	1.07047e+16
IGSF3	202376651763916	1648093259562141	0.0330421	0.000711308	5343064017917799	4899527036226713
EPAS1	4132091999053955	1.46201e+16	23.9849	0.0654316	2.52354e+16	1944306477461711
BMP1	1.21644e+16	1.56342e+16	0.232162	0.00555792	710692808800137	6393271604198619
WDR77	1.18991e+16	1.56608e+16	2.18371	0.0520752	7058831818249761	6174678636633831
COL4A5	9773955345153808	1.52784e+16	0.526768	0.132951	7312939481915168	6664950083537274
HIF1A	1.52711e+16	1.55179e+16	3.03434	0.00746127	7768260782415216	6037608160488848
CLINT1	-5153317451477051	1.43355e+16	4.61859	0.131239	992617854365596	1.38902e+16
FLOT2	8066398501396179	1.50155e+16	0.964972	0.00248026	7514491688121449	7109272403431143
UNC93B1	-1.04755e+16	1.4654e+16	2.21836	0.0600235	5390579014608304	9084963654486288
PTPRE	2007878065109253	1625536854623384	0.0555433	0.00123178	5121234547008168	5134069359820822
BPIFB1	-1.43134e+16	1.44561e+16	3.49852	0.0973884	7680634289253049	1867495445764867
PSAT1	-1.83438e+16	1.47174e+16	1.91699	0.514067	4653700451518214	1179652171415441
TUSC3	1.00513e+16	1.51477e+16	0.711768	0.180303	8526542300269717	7425875550762737
PLAC8	-2605247735977173	1.48091e+16	15.5216	0.409033	326539553128756	8362760763563868
SLC25A3	2.69786e+16	1.43355e+16	4.61859	1.31139	2.10823e+16	1.77001e+16
FAM107B	-6576133966445923	1.43519e+16	4.44783	1.25878	1.02408e+16	1.53172e+16
ALDH7A1	8351572751998901	1.48376e+16	1.45358	0.00380356	1.09753e+16	8721096583775112
RPS12	1766347885131836	1.41447e+16	7.16704	2.0749	3.00424e+16	2.66126e+16
KREMEN1	1.44064e+16	1.56342e+16	0.232162	0.000556131	6186111361481422	5529836631682982
RPL37	2494695782661438	1.41325e+16	7.37137	2.14089	2.3383e+16	1976527284564394
SMAGP	-1.27412e+16	1.44102e+16	0.388866	1.0861	4.06352e+16	735065242636793
PARD6G	1.99851e+16	1.5942e+16	1.14283	0.0260867	4455413818359375	5568303027784968
EHF	4.83262e+16	1.43021e+16	49.8818	0.14261	1.64695e+16	1.28779e+16
TC2N	-8773776292800903	1.46691e+16	2.14244	0.00576512	5272859712926353	9426009719436234
RPL18	3628585934638977	1.40899e+16	8.13079	2.37654	1.56534e+16	1.27572e+16
TINAGL1	1.14745e+16	1.4893e+16	12.7947	0.0332422	9754052764003716	7307883446369696
HSPA4L	1.54491e+16	1.53514e+16	0.445237	0.111134	5297288636903505	5755057916408632
SH3BGRL2	-1306054711341858	1.45653e+16	27.2053	0.0749743	3.90408e+16	76352703439742
RBP1	1135297179222107	1.50812e+16	0.829461	0.00210887	6305517132362622	6772965341244104
RASSF6	1.06269e+16	1.47821e+16	16.514	0.0438256	9173496470731848	7967266613924051
ALDH2	9269722700119020	1.45607e+16	27.4974	0.0760345	9873945219022734	7714014834449405
RPL23	2.08805e+16	1.39345e+16	116.29	0.347456	2461322331832627	2134819058437878
OLMALINC	-2257669687271118	144709978372851	3.38067	0.0937941	3.62081e+16	8380181206597223
RPS3A	2.07219e+16	1.38867e+16	129.819	0.393902	2.71545e+16	2.35498e+16
ITGB6	1.06881e+16	1.48938e+16	12.7695	0.0330582	7001436295047883	7417394936490221
CD55	-1.16864e+16	1.40147e+16	9.668	0.287968	6179825846354167	1.13487e+16
MATN2	2.67681e+16	1.62946e+16	0.507505	0.0111607	4.32427e+16	5542822792416527
ETS2	5529481172561646	1389063855020379	12.8636	0.388428	1.65628e+16	1258612553169887
EPB41L2	2.1586e+16	1.55657e+16	2.71834	0.0660856	4830117390073579	544213612874349
RPL11	2222275733947754	1.3899e+16	12.6177	3.78323	2.27841e+16	1.95787e+16
APOBEC3C	1.09859e+16	1.48037e+16	15.7133	0.415542	6413982430684197	6038745676977395
CRTAP	623079776763916	1.40541e+16	8.82838	2.61321	1.22234e+16	9485251522628512
NID1	2792174816131592	1617417614377765	0.0669613	0.0149742	4559885390261386	6210518973214286
RPL4	2065485715866089	1.37409e+16	181.595	0.566167	2.64789e+16	2300235402339027
ANXA4	491092324256897	1370986740102728	195.044	0.617148	1.42145e+16	1.11584e+16
HLA-A	3.76363e+16	1.37978e+16	159.292	0.490719	1.95823e+16	1.58506e+16
MT-ND5	-1.5433e+16	1.37497e+16	177.931	0.553094	4081283052088851	4.54208e+16
PROM1	-3755028486251831	1.43021e+16	49.8818	1.42559	2885107517242432	7978415975765306
FOSL1	1.83378e+16	1.54368e+16	3.65794	0.00906254	5987079075404576	5696313792261584
FAM129A	1.25034e+16	1.46021e+16	0.249958	0.0684213	6583337888612852	6251474656822824
EXPH5	-1.03444e+16	1.37103e+16	1.94852	6.14732	5731171557777807	9793709754943848
HN1	7805960774421692	1389063855020379	12.8636	0.387924	105924744732612	8213330979315226
CCDC88A	1791361927986145	1.48234e+16	15.0186	0.0394382	6729879509912778	6080021276706602
B2M	1921144723892212	1.35822e+16	261.714	0.837816	3.00976e+16	2.63451e+16
TSC22D3	-1854879379272461	1.41037e+16	7.87554	0.0229463	3.90459e+16	7431845722893472
TGFBI	5600058436393738	1372479518555599	188.454	0.591049	1.27131e+16	1.20335e+16
RPS8	2.79458e+16	1.34249e+16	375.939	12.3836	2220181998559984	1.85154e+16
ADIRF	1.26877e+16	1.43692e+16	4.27396	1.20254	7738445116126019	6965623381953912
HEG1	2.49067e+16	1576013690906538	1.73725	0.00407836	4478901396406458	6924536855597245
NPL	2.56035e+16	1.50183e+16	0.958837	0.0245559	4.52496e+16	4.27986e+16
RPL26	1959943175315857	1.33908e+16	406.662	1.35658	2246634531829317	1970755800189394
HPGD	1.3081e+16	1.43715e+16	4.2506	1.19113	9868559987921464	7777638574789839
RBM47	-6410539746284485	1.35627e+16	273.728	0.878815	698219138697574	1076615306712963
TMEM132A	1557369351387024	1.45919e+16	2.55912	0.0702885	5331203357593434	5507042868095532
PRNP	7964741587638855	1.38646e+16	136.589	4.1698	9788104220553562	8093411777559565
RPL39	4.14842e+16	1.33439e+16	45.2971	15.3414	1.61014e+16	1.27873e+16
NMB	-2.19534e+16	1.37904e+16	162.015	0.500613	4058639423267261	1.04587e+16
SH3PXD2A	1.04865e+16	1.4058e+16	8.74886	2.58155	8626873423752276	673612117767334
MUC5AC	-2.32787e+16	1.40862e+16	8.20019	2.40444	3.94203e+16	1.40414e+16
AGR2	-5955853462219238	1.30606e+16	8.69809	30.1854	1.14509e+16	1.68102e+16
BTG2	8480050563812256	1363662462374526	23.0874	0.734804	1.36908e+16	1103872574661506
RPL18A	1.80059e+16	1.31588e+16	69.3703	2.38808	2742219052072299	2.42047e+16
SLC38A2	4090765714645386	1.31857e+16	65.2089	22.3272	2.07666e+16	1.63083e+16
CLSTN1	5694921016693115	1.31843e+16	65.4121	22.4575	1.23925e+16	9560050433060584
LOC102724434	-1.72173e+16	1.35132e+16	306.764	0.996265	3.94244e+16	8498079521711482
SPOCK2	-1.88685e+16	1.35522e+16	280.443	0.9063	5423376900809151	1.27548e+16
ADH7	9036867618560792	1.37702e+16	169.745	0.0526071	1.21852e+16	1.14674e+16
APLP2	2.3986e+16	1306420467398743	86.2572	29.8543	2.40284e+16	205211644973198
LPCAT3	1.06476e+16	1.3732e+16	185.366	0.579644	8354622553853155	6690025329589844
GALNT1	6834589838981628	1.33824e+16	41.4613	13.8884	1.16689e+16	9074860103546628
RPL6	2676372528076172	1297225431189801	1065.97	3.76854	2.2227e+16	1859814631113305
SH3BP1	1.31647e+16	1.42136e+16	61.1526	1.76473	5190043871915793	55074953351702
SNAI2	1064622402191162	1.3844e+16	143.217	4.38541	9152190359015214	8930794718797783
PLEKHS1	-1.7774e+16	1.33908e+16	406.662	13.5466	3.89136e+16	6852531186995968
TUBB6	7246026396751404	1.33576e+16	43.8888	14.8237	1.15749e+16	1.02937e+16
PIK3R2	8125848770141602	1.34193e+16	380.828	12.5837	9185387147675960	7499681679943527
KCNE3	-2.533e+16	1.36578e+16	219.899	0.697833	3725344896316528	7611933569213254
PGM2L1	-1624696969985962	1.34193e+16	380.828	12.58	4063470023018973	743952116016411
CLDN1	3829754590988159	1279918825404818	1587.86	5.84931	2.01318e+16	16741133314953
RPL41	1266787052154541	1275160782646842	1771.71	6.59233	3.50909e+16	3214108383123492
EEF1G	2.80078e+16	1281648511792799	1525.86	0.557845	1.81556e+16	1.53216e+16
RPL28	3643384873867035	1.27055e+16	1969.99	7.4398	1695288835945776	1.37154e+16
LOC101928100	144724702835083	1388431109305129	13.0524	0.397251	5584975062189875	594850252460501
FLJ44635	4252380132675171	1.26976e+16	2006.26	7.59537	1.56113e+16	1.21355e+16
ATP2B4	7032201886177063	1.29904e+16	1022.34	3.57633	1.20378e+16	9122979852217662
UBA52	2936151623725891	1.2553e+16	279.87	108.551	1.86444e+16	1.54535e+16
EXT1	1.38831e+16	1380436157171339	15.6906	0.481913	4846529279436384	5032883840589667
LRG1	1307326316833496	1.34771e+16	333.371	10.8577	7405244615342882	63917283754091
RPL34	1.49796e+16	125028091570776	3141.89	122.737	269820753194518	2437986657581998
TPM1	1.18733e+16	1.34125e+16	38.6816	12.8496	738748529905914	6541608174641927
CLIC5	-3.83306e+16	1.31106e+16	77.5123	2.67557	252987265586853	7494107759915866
ABHD2	-9060114026069640	1.26143e+16	243.067	0.931488	5731876373291016	9359145999878876
ARHGDIB	-9613301157951356	1.2524e+16	2992.28	116.337	6568251158061781	1.08907e+16
FEZ1	4005091667175293	1.46427e+16	22.7647	0.0618916	4794414520263672	4.19552e+16
ANOS1	1.37367e+16	1.40734e+16	0.84451	0.248408	5214394116010822	7186368306477865
SOWAHC	1138157606124878	1.30397e+16	91.2721	3.17593	9012159097074258	7101868132403366
RGS10	1.32438e+16	1355437332166339	279.014	0.898376	5028593036490427	5789674527383264
PRR15	-1.50242e+16	1.2952e+16	1116.82	3.95865	4615751754405887	802953704585874
RPL35A	2.4158e+16	1239328039522048	404.315	16.1321	2028367393037193	1.71349e+16
NECTIN1	7237411141395569	1.27872e+16	1632.2	6.0278	1.06836e+16	9458079750805708
STX6	1.33128e+16	1.35522e+16	280.443	0.905578	57529240119748	5604701914685838
IL20RB	7670060396194458	1289387008287215	127.682	4.59689	9926261901855468	7764532256544682
RDH10	-9039179682731628	1.26094e+16	24.5791	0.946489	570258598823052	1.11218e+16
IL6R	1968597173690796	1.3899e+16	12.6177	3.78168	4687633514404297	4915300123762376
PHLDA3	84229576587677	1.29443e+16	1136.72	4.03975	6917518469003531	661744453537632
LPCAT4	-8503035306930542	1277988321838729	1660.03	61.4599	5184147991711581	8792084257481462
RPL15	1.31412e+16	1.21858e+16	651.912	270.395	3025046397063692	2.76168e+16
CASC4	-4.51712e+16	1.22286e+16	590.795	243.401	700786405396693	9950424041091284
AMOTL1	1.09114e+16	13453760166098	35.1755	11.5217	5249208792662009	6309289664865654
GLRX3	9280551671981812	1.29045e+16	1246	4.47438	7232165290314017	6456483652893926
RRAGD	-1762403130531311	1280873091968537	1553.35	5.69336	4123866558074951	7214011096079415
OSMR	9508827328681946	1.29121e+16	1224.21	4.37338	7822838962668239	677248756840544
MARVELD1	1.14516e+16	1.34271e+16	373.982	12.2845	5577000276542005	6158518647942932
MDK	7738980054855347	1.27452e+16	1797.86	6.72299	1.17659e+16	1.01139e+16
KRT8	-5634912252426147	1.23012e+16	49.9851	200.831	9843614595430392	1.44513e+16
RPLP2	2.6672e+16	1224451280630539	569.491	23.251	2.07148e+16	1.74285e+16
STON2	861228346824646	1.28315e+16	1473.97	5.34772	6432551948391662	6624887300574261
PRSS22	-832075297832489	1.21366e+16	73.0146	30.4877	6763961708152687	1.08427e+16
SSPN	2280752182006836	1.43692e+16	4.27396	1.20164	4517178827402543	5614178306178043
ACKR3	1.40904e+16	1.33106e+16	0.489061	16.6091	6705742899576823	6823124812199519
USP31	9219104647636414	1.27738e+16	168.36	6.24885	8112668804093903	7632866854691387
FLNA	1002619981765747	1.29857e+16	1033.58	3.62526	7735692342122396	8219380491109006
TM7SF3	7745498418807983	1.26524e+16	222.619	8.4693	1034280269517811	8108461182923326
LINC00342	-1.67631e+16	1280873091968537	1553.35	5.70312	3.41886e+16	7676667022705078
DHRS1	9140620231628418	1270568971084411	1969.29	7.41888	6167712308922593	6208061449455492
LYNX1	-1.58957e+16	1.26132e+16	2436.91	9.36144	4525878175776056	9714081931062702
GAS1	1.53328e+16	1.32006e+16	63.0077	21.5151	8465873421012581	7570489764783941
CTSV	2.50107e+16	1425058180446897	5.61588	1.61541	4333106449672154	4.54299e+16
TMEM2	-1.3928e+16	1.28886e+16	1292.38	4.66488	3.81637e+16	6462211424601827
ERBB3	-8182963132858276	1.24032e+16	395.168	15.7304	5238827514648438	858453067732446
RPL5	1.7375e+16	1.19441e+16	11374.3	4.83545	2.89004e+16	2.56522e+16
ACSL1	-1.04304e+16	1223857950349851	577.325	23.6244	4.82852e+16	8308813706883844
RPS14	4176071882247925	1205728303729567	87.6429	36.8398	1.54222e+16	1.23736e+16
MALAT1	7028818130493164	1.22373e+16	579.011	237.927	4314013206352622	411383380982035
SERPINH1	1.24563e+16	1.27502e+16	1777.35	6.6298	5804721477419831	5518799966840602
DEGS2	-3.74636e+16	1.29343e+16	1163.35	4.14519	3.59708e+16	6649972753587112
SYTL1	7062441110610962	1.20873e+16	81.7902	343.038	1.02881e+16	8504446938399869
CCND2	4577700138092041	1.40205e+16	9.53806	0.283212	6176286130338102	4802291052682059
MFGE8	1.51197e+16	1.3469e+16	33.9656	11.0939	3888762522551973	5001589007082239
CTSH	420444518327713	1.18693e+16	13512	58.0501	1.64764e+16	1299600551783112
MFN2	763809084892273	1.24861e+16	326.506	128.154	6518935437472362	6468496883616728
SESN3	1.3959e+16	1.29857e+16	1033.58	3.6257	4692878723144531	5141820742215725
REEP4	9016520380973816	1.24189e+16	3811.95	151.388	6467069119823222	6441397177206504
AHNAK2	8973146677017212	1.27144e+16	192.997	0.723492	8959168593088785	9112611406304864
KCNN4	1.35659e+16	1335770944693601	438.824	14.7808	4498577695904356	557910239859803
XBP1	-9740955233573914	1.21594e+16	692.714	288.312	5626580926436412	1.02241e+16
PCDH7	7480854392051697	1225617108456911	554.407	225.837	9004941256541126	7767835090132539
RPL29	431673139333725	1.18389e+16	14490.4	62.7913	1.40251e+16	1.10891e+16
MFSD4A	-2469944953918457	1.24842e+16	3279.64	129.031	3903545580412212	7401986146584535
LINC01503	1208497405052185	1.29115e+16	1226.06	4.39137	5446829319000244	5709845444251751
STS	-9480372071266174	1.20473e+16	896.758	37.7775	506338144938151	9257362420610388
MT-ND4	-6485223770141602	1.18781e+16	13240.6	567.611	5640942072464248	5900299918953558
NDUFA8	8405848145484924	1.22854e+16	518.333	208.737	6459838565033261	6335675834429146
PRKAR1A	2.51026e+16	1.18482e+16	1418.26	61.326	2007674912274894	1.71603e+16
RPL36	3632356524467468	1.1663e+16	2172.93	9.61758	1.45388e+16	1220840033031168
APOL1	1.29664e+16	1.28311e+16	1475.44	53.6674	6372160230364118	5887607281024639
RFX5	1.15295e+16	1.25218e+16	3007.49	117.208	667380374410878	5932186954976586
MICALL1	1000874400138855	1.24947e+16	320.105	125.345	6114216698540582	6251786611612561
RPL30	2.24125e+16	1.15228e+16	30002.9	1350.23	2.28784e+16	1.96339e+16
PRKAA2	-2.18215e+16	1.22605e+16	548.918	222.582	3.46552e+16	6533002289524421
FAS	9458822011947632	1.24559e+16	350.015	138.356	5799609474513842	6099994623548932
MKL2	6200525760650635	1226387960966978	544.654	220.348	5780700529464567	658936084968317
SLC6A14	-1.95306e+16	1.22676e+16	539.971	21.7952	3944371851479135	1.19867e+16
RPS7	2295435667037964	1.16363e+16	23104.8	1026.93	2397797148106462	2.06e+16
AKR1B10	928725004196167	1.19999e+16	10001.8	423.2	1.09763e+16	8835344981754758
CALM2	-3373798727989197	1.15771e+16	2647.83	1186.7	1.35277e+16	1.71329e+16
CSRP2	2699533700942993	1.37126e+16	193.817	0.609667	54446058070406	5125101583975332
NRCAM	4.86741e+16	1.36251e+16	237.066	0.756711	4.014e+16	4692390646253313
AP3S1	7551099061965942	1.19127e+16	12226.7	523.013	7354034983783687	6809542286152742
EGFL6	1.44978e+16	1302228176954751	94.9988	33.1442	5433096814511428	6118952433268229
LY6D	1.44132e+16	1.29791e+16	1049.21	3.69954	7897163504984841	8830948368195565
TJAP1	7946171760559082	1.23641e+16	432.414	173.335	4683786557044512	5776561077376058
FBLN1	1.83622e+16	1.14578e+16	34850.2	1591.01	1.56539e+16	1.58918e+16
LOXL2	1.80446e+16	1.28777e+16	13.2518	47.956	4351800038264348	591095664284446
MT-ATP6	-6051349639892578	1125700971593334	5533.38	2613.43	5575497902045815	5.81434e+16
ATP5G3	3544080853462219	1137496887405487	4217.27	1948.78	1727975568200788	1.40099e+16
MAL2	-7245066165924072	1.13271e+16	4709.22	2193.59	8380706621252972	1.22775e+16
SEPT9	6043421626091003	1.16629e+16	21733	96.3941	1.10871e+16	888691575638669
PFN1	2726162075996399	1.15083e+16	31020.9	140.639	2175662283170021	1.8275e+16
NPC2	5047295093536377	1.13349e+16	4624.47	2149.82	1.52294e+16	1180121060075431
ATP1B1	-1.22458e+16	1.11516e+16	7053.41	340.333	1.62458e+16	1.83261e+16
CLIP4	9091233015060424	1.21138e+16	769.573	32.2054	5880746232702377	6064640615692586
PNPLA2	-5022919774055481	1.15083e+16	31020.9	1404.68	7168561495267428	1.09424e+16
LGALS1	1855743169784546	1.33745e+16	422.157	14.1803	5338761901855469	7402028764997209
RPL8	3.09154e+16	1.12887e+16	51434.3	241.016	1.74177e+16	1.44772e+16
S100P	-9774092435836792	1.16631e+16	21719.9	95.7312	6659273259779986	1.38887e+16
RPS5	2.25524e+16	1.11809e+16	6593.91	315.715	2.25213e+16	1.93087e+16
GDA	3.23037e+16	1.32488e+16	56.3905	19.2032	4580063819885254	4571337381998698
DUSP7	2.04162e+16	1.26219e+16	2388.13	0.0912973	4.35094e+16	4.68451e+16
DUOX1	979532778263092	1.17954e+16	1601.74	7.00027	8368325326956955	6927522906952948
NPNT	8617297410964966	1.19933e+16	10155.2	43.0634	7588632901509603	7889193152847076
ETNK2	1.77453e+16	1.26326e+16	2330.42	8.88747	4852002677270922	5156497620699698
RPS27A	1.84985e+16	1.11015e+16	7915.72	3863.48	265549119852357	2.33875e+16
HLA-DRA	242525053024292	1.25613e+16	274.571	10.6241	7249737145765772	5843849625698355
PGM2	8873629570007324	1.15059e+16	3119.51	1418.36	8729741078502727	7525580526674586
IGFBP4	8728098273277283	1.14898e+16	32374.4	147.498	906643427335299	7729556743915265
AGL	8447946310043335	1.15168e+16	3042.13	1371.88	9173439466036284	7478749613484782
CST3	2.89114e+16	1.12479e+16	5650.57	267.402	2031473192117982	1.6932e+16
IQCA1	1.23575e+16	1260544849645682	248.057	9.57518	5069524049758911	6675056194436961
SIAE	1.04601e+16	1.1931e+16	11721.9	50.033	6945580015791223	6275158898305084
LMF2	1.01359e+16	1.22035e+16	625.912	258.45	4.87714e+16	568204165555307
QSOX1	-1.18115e+16	1.15118e+16	30774.3	1390.65	4.21771e+16	7527604479018088
RPS3	2.66667e+16	1114968439735706	7084.6	342.496	2038587130033053	1.70487e+16
ARL6IP5	4957996606826782	1.11166e+16	7644.71	3724.11	1.27984e+16	1040130312222961
LAMC1	6891118288040161	1.13772e+16	4195.28	1934.72	8462884576471003	7841516838219887
EVA1C	1.09584e+16	1.17199e+16	19059.8	8.3653	5774419917616733	578826092659159
ABRACL	7925892472267151	1.15417e+16	2872.76	1290.17	7519280569893974	7053247527403979
DPYD	1.26589e+16	1.20365e+16	919.309	388.128	5674846172332764	5503388084316649
SIRPA	1295515775680542	1.24413e+16	3619.89	143.425	4286974099966196	5178773557984984
PTK2B	7787123918533325	1.13361e+16	0.461176	2139.63	9769574459468092	8016316846068878
SH2D4A	-9347158670425416	1.12666e+16	5412.2	2546.15	5078421635414238	8130500766306161
NFE2L2	4095924496650696	1.10051e+16	9883.47	486.974	1.69688e+16	1.35142e+16
EPPK1	1160548210144043	1.23932e+16	4044.28	161.741	4147113012889075	5474039204915364
SLC25A23	-6514953970909119	1.12576e+16	5526.27	2604.94	488234281539917	7879943289748058
INSIG1	-1.19128e+16	1.13054e+16	4950.22	23.1044	5954008884117251	9909391857328868
RPL27	2.47881e+16	1.08059e+16	1563.37	790.608	1891743158890029	1.62645e+16
HDAC1	1.03119e+16	1.15993e+16	25160.8	1125.31	4893792470296224	5157353199311416
MLLT4	-3.90238e+16	1.13909e+16	4064.92	1867.07	4443194560515575	7013329809838599
VSTM2L	-2.50269e+16	1.12861e+16	51753.8	24.2993	3.1798e+16	7116973244932276
FAM20A	258998441696167	1.28179e+16	152.097	5.54647	485370245846835	5085565995196907
ANKRD12	-4.2027e+16	1.07382e+16	182707	939.221	8030900501069569	1134130038587491
SOX15	1.19891e+16	1.18571e+16	1389.79	5.98369	6028042546025029	6001028037932982
ERAP2	1908388614654541	1.21964e+16	636.174	263.277	5775162648346465	5226930086729956
ACOT7	1.30514e+16	1.18064e+16	15617.2	67.9639	5660981750488281	5693815339286372
ABCC5	1.09778e+16	1.18389e+16	14490.4	62.854	544182859821084	5629967121762525
ICAM4	1.65858e+16	1.21594e+16	692.714	28.7961	5327483926500592	6322836013067337
DNAL1	-1.55321e+16	1.10093e+16	9789.26	481.424	3633772986275809	7438786644180334
LHX6	2.06867e+16	1.27144e+16	192.997	7.24285	4828534921010335	5793262880239913
ADAMTSL4	3010711193084717	1.26765e+16	210.638	7.99396	4406858243440327	5406386057535807
RPL10A	2.39944e+16	1.07043e+16	197573	10266.4	2.43264e+16	2.06489e+16
SLC12A2	-6003250479698181	1.06141e+16	24313.7	1288.22	7090821075439453	1.08356e+16
TKT	5584888458251953	1.09304e+16	117387	584.922	1.22857e+16	1020036117903149
CALD1	918705940246582	1.17436e+16	18047.5	79.0425	501460976070828	6450906900259165
FAM3C	6712530255317688	1.08804e+16	131697	661.111	1.06296e+16	8589622573097153
SORBS2	-1.17188e+16	1.11525e+16	7038.05	3389.39	4498356212269176	8244528680098684
PRCP	7612331509590149	1.11846e+16	6536.91	3123.79	73455997541839	7106643083166476
PGM1	8627079129219055	1.09104e+16	122909	613.575	8343024117606027	7095221753390331
FOSB	9472736716270448	1116532311885956	6834.03	3284.8	1.11287e+16	9307388305664064
SLC35A3	-8334555625915527	1078086540811541	165628	840.667	486642125827163	7586996085581726
RPL23A	1825941801071167	1.05523e+16	280347	15035.8	2.26495e+16	1.9981e+16
PRKCDBP	8689179420471191	1.13538e+16	44274.5	2050.01	6918564257414445	7117828990137854
HADHA	6568567752838135	1.08643e+16	136684	687.415	902158563787287	7703756937166539
PLCB4	-2.21688e+16	1.09942e+16	101343	500.275	3.3538e+16	657875817101281
SLC2A4RG	8695492744445801	1.16109e+16	24497.5	1093.37	4764020381829677	5761408036754977
RPL9	1.65284e+16	1055483207544571	278720	14922.6	2.40642e+16	2.15372e+16
MOK	1.35624e+16	1.19441e+16	11374.3	48.3383	5198585987091064	6168905206628748
SLC6A8	-3615686297416687	1.07234e+16	189053	980.613	6421861546013945	1.01332e+16
ASAP1	8068392276763916	1.1626e+16	2365.71	1053.67	3.94215e+16	5407794914623298
PAPLN	3.55843e+16	1.24705e+16	3384.41	133.467	3891190937587193	4511868158976237
SCARA3	4.87008e+16	1.07302e+16	186131	960.277	1.16741e+16	1.0515e+16
RPS11	1.8444e+16	1.04991e+16	31685.8	17199.8	2354662103168035	2.08213e+16
B3GNT7	-8581037521362305	1.06483e+16	224730	11802.7	5621947136478148	9165044724388336
KLF9	-6948740482330322	1.06219e+16	23885.8	12633.3	6648135715060763	1.00807e+16
AARS	-1034117579460144	1.08562e+16	13925.1	701.615	4299504597981771	7437758206843375
MSMO1	-5920221209526062	1.03816e+16	41536.6	2285.53	9110934687595740	1.36495e+16
S100A16	516137957572937	1.03249e+16	473207	2634.54	1.44843e+16	1167746680502434
CRKL	1179000973701477	1.10383e+16	9154.93	449.379	5789640035973974	5501970241870388
FAM57A	773317813873291	1.14239e+16	3767.98	1723.68	4072916058526523	5718522024626779
ORAI3	7095729112625122	1109850420426005	7970.69	389.77	5465569228268741	6313457200894543
STK39	-3.75396e+16	1041975476742785	38040.4	20825.7	7542995792804378	1.04878e+16
ADH1C	-1.06648e+16	1.03683e+16	42826	23644.3	7615324292864118	1227440489289906
SNCG	2298837661743164	1.22605e+16	548.918	222.625	4650014241536458	5151008079791891
EREG	2.79309e+16	1.22373e+16	579.011	23.7471	7954235943880948	6569416611282913
KCTD12	1.54552e+16	1.16631e+16	21719.9	95.8134	5955106881948617	5933742644680533
RPL31	2.2581e+16	1.02739e+16	532230	29878.3	2.02656e+16	1.75625e+16
SLPI	-2575005292892456	1.01356e+16	73173.8	4182.53	2320907851396981	2.77443e+16
METAP1	5207083821296692	1.0605e+16	248318	13179.7	7622438839503697	7546158112343468
PTGES	-6145156621932983	1.06252e+16	237007	1249.14	5561181477137974	8723365465799967
RHOD	7967727780342102	1.07375e+16	183008	942.467	7728057134719122	7087591513186757
SSH3	8822161555290222	1.07617e+16	173109	881.85	7921979545366646	674707733424364
ERN2	-2.88832e+16	1114927547893134	7091.28	343.477	3.91968e+16	7030635821781935
BCL2L15	-3051422357559204	111215003918356	7559.61	366.863	3.84989e+16	6573466943995572
ABCC3	6379101276397705	1.07535e+16	176420	901.988	5376622163796727	6973428067294034
MT-TH	1.22926e+16	1117771680921435	66417.6	3186.22	4.41791e+16	4.79566e+16
GCC2	-6833192706108093	1029654971725869	50518.5	28266.3	6147749059340533	9493264706622384
C8ORF4	-1.97822e+16	1.0885e+16	130316	652.97	5533901850382487	1.09677e+16
NAP1L4	8524859547615051	1.06991e+16	199927	10407.2	7534418198668841	649355718140961
AIM1	8066765069961548	1042539138306137	375.499	205.223	8260683332170758	7197780766762978
RFX7	1.18066e+16	1.07408e+16	181640	932.051	6121817332942311	5848845861908188
EPHX1	6330760717391968	1.02544e+16	556610	31401.9	1.02162e+16	877439972538276
SORT1	-1.00868e+16	1.06329e+16	232850	12250.7	4088366948641263	7294093011652382
AXL	7799702882766724	1.11167e+16	764.38	371.657	5318318242612092	7288433926776775
GPX4	4010124206542969	1003794118130312	9163.45	5356.75	1463216749288268	1.2216e+16
CDKN2B	-1.89789e+16	1077485705031787	16793.6	853.937	4.34281e+16	8642338188696927
HADHB	5256504416465759	1.02984e+16	503006	28097.8	1030865518670333	8611298065643769
GCNT3	-1.33346e+16	1046001406125342	34672.6	18917.6	5697345733642578	1068807370352166
RPL14	1.69674e+16	1.00389e+16	91424.1	53359.7	2456165895623676	218363880852307
TPRG1	9055604934692384	1.14239e+16	3767.98	1725.86	4222112852951576	6513438664429577
RPS24	1.49028e+16	1.00843e+16	82355.3	4745.54	2728536056259931	2460751081404554
HIPK1	-1.06633e+16	1.0317e+16	48193.2	26875.9	4.06469e+16	7339007984508168
CROT	6286823749542236	1.07492e+16	178148	912.48	568265139401614	6694305941589878
PTPN14	8455782532691956	1.02927e+16	509637	28562.7	8510696262989229	7199850002256762
SYNPO	1.0426e+16	1.09796e+16	104814	519.351	4.59556e+16	5271904338489879
LGALS3BP	4.20962e+16	1.00432e+16	90535.7	5273.09	1.5963e+16	1286159805738394
MT-CYB	-5396223068237305	1.00142e+16	96793.8	5676.32	5525342521020922	5735925248793728
FGFBP1	9632352590560912	1.05345e+16	29210	15693.2	1.29836e+16	1.04079e+16
LRRC75A-AS1	4978474974632263	996889441549923	1.07425e+06	6399.45	1.26349e+16	1.02992e+16
CNN2	4.03709e+16	9986033982591088	103268	61134.8	1.40532e+16	1.16674e+16
NUPR1	3778117895126343	1.05103e+16	30881	16648.3	7178894647277227	8503894599037418
TXNRD1	-5051355361938477	9873673922964086	1.3376e+06	804.481	9066350684975678	1259178131544637
TMEM125	-1.82511e+16	1050529231056388	312398	16899.7	3526163807621709	6565146829282809
SHROOM2	1.43371e+16	1129374323923448	50846	237.788	3.98483e+16	4.92248e+16
PSAP	2814277410507202	1005919664489479	87257.6	50499.1	2254428152310646	1.87069e+16
MARK1	8559707403182983	1.0658e+16	219.768	11521.7	5694198179780767	6071238105679736
BHLHE41	130158531665802	1.09679e+16	10767	534.503	5815783991958156	6473241952749399
PLCD3	1047349214553833	1.06751e+16	211310	11019.4	7342844424040421	6414430501074765
COPZ2	2064119577407837	1.185e+16	14125.3	60.947	4.34739e+16	5090419884883997
NSG1	2795121908187866	1.17963e+16	15985.6	69.7155	4.21309e+16	5259425799051921
MYO1B	8611371517181396	1.02242e+16	59682.7	33726.2	9147327241443452	7489386527769027
SDC1	5164127945899963	1.0159e+16	69339.5	395.049	1.26214e+16	1.03164e+16
TP53I11	-4.09208e+16	9980375488297912	1.04622e+06	6213.08	9752384962233822	1319800400152439
STOX2	1581556797027588	1120665925775244	6213.56	294.621	5173025967782003	581633046895516
C21ORF91	7877999544143677	1.05888e+16	257772	13753.3	5029654110179228	5837970196000681
TGFB1I1	3.38968e+16	1.17051e+16	1972.01	86.7342	4.67537e+16	532774019241333
ABHD11	-1.13778e+16	1.04667e+16	341398	18563.5	3481141380641771	6636670396411067
USP28	1.10574e+16	1.08095e+16	1550.61	782.717	504847159752479	5290059533138824
PHLDB1	1.23014e+16	1118802053436696	64860.4	3087.44	4118049144744873	57552064259847
BCL11B	1.18472e+16	1.11979e+16	63404.7	3012.27	4304713856090199	6254005758171408
MYO5B	-1369860053062439	1.03387e+16	4584.45	25395.9	4.18777e+16	7225964012722732
CDKN2A	8580955266952515	1.05572e+16	277233	14817.3	7403841654459635	7640872029863166
IGFBP2	4913937449455261	9811975777381496	1.54179e+06	9341.99	1657299436371902	1.33622e+16
PIGR	-2.1605e+16	1.03886e+16	40865.1	22448	4.36759e+16	1.27087e+16
IL1RAP	1.08451e+16	107812080503909	165498	838.468	5352227274576823	5540998458862305
SLC7A1	-6129712462425232	1.00874e+16	81766.2	4704	5516496839977446	8554900388947058
KIF21A	-8213866353034973	1.00623e+16	86635.6	5000.22	5112062072753907	8484554732759582
RPS16	1.51669e+16	9725383325148928	1.88199e+06	115942	2.57532e+16	2.31833e+16
AGTRAP	9780920743942260	1075471070660621	175909	897.747	4374799183436802	5380189641943118
UPF1	-2.33409e+16	1.03266e+16	47144	2620.33	4269681453704834	6237456572939978
HRAS	7462118864059448	1.05103e+16	30881	16663.9	4.53669e+16	5622060825762231
ABCC1	1.00823e+16	1.03816e+16	41536.6	2286.19	5476102941176471	5529785675256431
TCEAL9	7448068857192993	1.02119e+16	6139.08	34805.4	6581615606943766	6774704096567296
RPS15	2193778157234192	9719072269675308	19095.4	11782.9	1.75765e+16	1.53188e+16
PIM3	-4722265899181366	9567517781473252	270696	17281.2	8282680511474609	1204476617843212
NETO2	1.52723e+16	1.09942e+16	101343	50.1013	5706830024719238	5598986643665241
IFNGR1	7541159391403198	9974209707984064	1.06118e+06	63117.6	9157760326678936	7778814577588848
C6ORF132	-9117943644523620	9714909649259164	1.92793e+06	11914.2	5403287675645616	8429673491931352
SGPL1	-4.98254e+16	996254345893785	1.09008e+06	6503.84	5009025124942555	7558266736953544
MT-ND4L	-2.2643e+16	969817085339911	2.00368e+06	124010	2.41668e+16	2789539845168735
AVPI1	7750365734100342	988677106712275	1.29786e+06	7767.67	82579282613901	7501875857089428
TRPT1	2816578149795532	1034645714817024	45034.2	2490.53	4544020708869485	6049478422335492
EEF1B2	2570071220397949	9595844779769240	2.53603e+06	160723	1.97625e+16	1669970163256296
GPC1	7225920557975769	1.00438e+16	9041.18	52517.2	6221806716918945	6262197652325281
RPS23	1.58272e+16	9536587531677268	290678	186917	2.35988e+16	2.12237e+16
TNFRSF10D	1107998013496399	1.05018e+16	31488.8	17063.6	5436373128519429	5614687444741834
C1ORF74	2.18821e+16	1.13834e+16	41.366	1903.83	4.11348e+16	5025040968409125
B4GALT5	-2.37954e+16	9648853237627132	2.24464e+06	140589	8092276196961009	1097303785719313
AKAP13	-3936099410057068	979689591976165	1.59626e+06	9701.69	5844978414556031	8634767515934273
PNRC1	5405949950218201	9737907678726812	18284.9	112319	1093138754904807	8879562840317234
ERO1A	-3729398250579834	9305742065674628	494604	33135.8	790618112154096	1076423356916521
ASNS	-1.88959e+16	1.00432e+16	90535.7	526.732	3984494055471113	7958844628664526
TXNIP	6588201522827148	9680369449617128	2.08752e+06	129780	1406761238166878	1.16586e+16
RAP2B	6043791174888611	9639857469390332	2.29162e+06	143957	1.15828e+16	9385767450076520
ZNHIT6	-7367836236953735	9980870974170992	1.04503e+06	61962.9	4520359315733979	7422043094790078
TMEM37	1.25621e+16	1.07297e+16	186359	963.179	4277866095827337	5433064663048947
CYP51A1	-5944790840148926	9645616164717934	2.26143e+06	141851	7346870020816201	1.08401e+16
ST3GAL1	1.06532e+16	1005919664489479	87257.6	5044.21	6840963924632353	6297305199407762
SEMA3A	9723160266876220	1.00222e+16	95026.4	55638.5	6255078932818244	6388687543420983
SNX7	4077482223510742	1.0095e+16	80358.6	4608.11	4889957203584559	6398727505706078
IFI27L2	1.11304e+16	1.06607e+16	218446	11432.1	4.33906e+16	5337078387920673
ESPN	2.19449e+16	1.11861e+16	65151.1	310.733	4.64873e+16	5200141971394167
PTPN13	6744050979614258	9630090857881456	2.34374e+06	147666	7623875698196554	7343567144163791
FZD6	7524069547653198	9849138730679388	1.41534e+06	853.644	7001559977628746	6685788163514895
GEN1	1.11582e+16	1.02216e+16	60027.6	33976.9	4.52297e+16	530161841441009
ULBP2	1.56113e+16	1.06036e+16	249124	13245.6	3751763900121053	5228621320026677
HNRNPC	271330326795578	9287533228251012	51578.3	3469.82	1691671339132018	1.44703e+16
LRP1	8056638836860657	9831952698416842	1.47247e+06	8908.34	684600091749622	6681356803555402
PSMG1	7560708522796631	1.00058e+16	9867.47	5795.78	5258596532485065	5884020841574367
SLC25A24	-685935378074646	9321108865890852	477410	316737	5487350463867188	8214391241010451
PTTG1	1.38114e+16	1.06228e+16	238324	12582.9	3.9729e+16	586805298214867
PKP1	1.8864e+16	1.10803e+16	831.154	4072.09	3.93985e+16	5365470250447592
EBPL	845598578453064	9725383325148928	1.88199e+06	115780	7088829579979482	6440537860136077
DTD1	6753720045089722	9750386515188048	177670	108643	4770972016569856	58342244392698
BICDL2	-2.02172e+16	9741983704696812	1.81141e+06	110933	3764697937738328	6335365638304292
MPHOSPH6	775309681892395	9877399286422738	1.32617e+06	794.942	5425178951687283	587737276407281
TRAFD1	7910948991775513	9663387689560316	217076	135559	6548865182059151	6449707333404239
TMC4	-3.04581e+16	9334184023619108	463251	306054	6419564426535427	9015771914751102
MEIS3P1	-1.0924e+16	9766794837962528	1.71082e+06	10429.7	4.59008e+16	7230759878007192
UBE2I	5788630247116089	9377599656254008	4.1918e+06	274604	8392336027962821	7596181233723959
CFB	-1.72969e+16	9346465328128940	450334	296685	8011041194834607	1.19765e+16
GABRP	-6995282173156738	9478543545421176	3.32243e+06	215803	9668706849563954	1.60793e+16
TP53INP2	-8606472015380859	937269427383845	423941	278510	664335331446688	1.03925e+16
RGS12	5766720771789551	1.0143e+16	71947.6	41057.6	4380467202928331	5895618257068452
RASEF	-1.77e+16	977704269026793	1.67093e+06	101710	3.74447e+16	6740559790418555
PDGFA	7509682178497314	1.04627e+16	34457.4	1876.82	4060497965131487	6457413134931707
RAB7B	2.9821e+16	1.09019e+16	125336	626.853	3.5285e+16	5283927917480469
PLCH2	1.73315e+16	1094634034425626	113151	562.764	3.73235e+16	5070359366280692
IRF6	6147785186767578	9280440603472352	524275	35318.2	1.1143e+16	9111673734165516
TXNDC17	7640186548233032	9373480343112420	423175	27761.4	8426190502238724	7174801724628337
FAM129B	-4537254273891449	9117017870917332	763804	53651.3	8617710386003766	1.21715e+16
SPON2	890051543712616	9505954902218828	3.11921e+06	2014.45	9754725297292074	8852832061691475
RPL36A-HNRNPH2	5468010902404785	9546067930257004	284402	18261.7	5556747761178524	6343403440533262
MXRA7	839454174041748	9508383768933866	3.10182e+06	200034	7266938514316205	6701080100588303
TPST2	1.24753e+16	990690373992108	123907	7404.3	4.92258e+16	5212873760022615
RPS6KA2	-1027870774269104	9584135071685664	260534	16584.1	4562930001152886	7307736098642922
PLXDC2	1.6357e+16	1.02574e+16	552828	31137.3	5436832361054003	5389598552997296
SBNO2	7246204614639282	9302334774976832	498500	3344.3	8627310698887087	7838620831889491
SEMA5A	819951057434082	9508548681639532	310064	19967	6989289953353557	6953696392952128
CKS2	1.35397e+16	1026653436203004	541334	30439.7	419481069391424	5113757041192823
SH3BGRL	6605533957481384	9302334774976832	498500	33468.7	7717724552860966	7193362337871663
S100A14	387467622756958	9077785112816576	83601.7	59499.4	1638024615426349	1365111333305703
ARF4	3874490261077881	907023082857771	850686	60701.2	1.48137e+16	1.21831e+16
PPP2R4	328951358795166	9005074433137485	988384	71719	6798307555062431	7367825095628785
SERPING1	2757033109664917	1.0725e+16	188350	975.221	4.42215e+16	51887450679656
BAG3	696491003036499	9473058576604574	336466	21885.8	7463867495758365	6994255765556768
ADAMTSL5	620919942855835	9639857469390332	2.29162e+06	14401.2	5291877648769281	6570213397620862
AHCY	984477698802948	9592494152861764	255568	162205	6503196129432092	5935812912418343
EDARADD	7932306528091431	9874977158162536	1.33359e+06	8006.25	5058583298774615	5940698896135602
PLAU	9519718885421752	9588489857110816	2.57935e+06	163947	9245758056640624	8661913885586504
FAT1	6644814610481262	9137507225686536	728606	50976.1	1.35362e+16	1061586786785397
RPS10	5461271405220032	924763846721473	565407	385341	7217056133128978	7075869578235554
ALDH4A1	2.28695e+16	1.06644e+16	216592	11315	3758140865125154	4.78103e+16
CRABP2	1.82765e+16	1.01178e+16	76238.9	4364.8	7939765930175782	7202494303385417
TMEM165	-3275042176246643	8808836005276671	1.55297e+07	1.18018e+06	7734061267888435	1.04221e+16
TPCN1	-7442442178726196	9267606146076188	540000	365278	4.25364e+16	7295445326732413
FXYD5	7542742490768433	9834118223275262	1.46515e+06	885.044	4677576585249467	6303010080374923
RPS21	2.65918e+16	885430383007049	1.39861e+07	10492.3	1.68697e+16	1437688612967398
TMPRSS2	-2355236768722534	968760478125267	2.05303e+06	127255	3.26752e+16	6082031348762389
NCOA7	5696366429328918	9013674204927316	969005	70043.1	1556915823337251	1.2229e+16
TOR1A	4.64582e+16	9566347730101156	2.71427e+06	173530	458591552007766	5854367839756297
RPL22L1	9931986331939696	9499313527139916	3.16728e+06	205137	6448758591053098	6194088609912728
ECI2	8956645727157593	980673337354741	156051	9469.92	4.72025e+16	6199797340061354
ZNF488	2420606851577759	1.06033e+16	249269	13276.5	3815347943987165	5475823283195496
HINT1	2.4324e+16	8896436379599336	1.2693e+07	94222.7	1.8106e+16	1.55215e+16
PLEKHG3	9409626722335816	9755093880248204	1.75754e+06	107309	5194852674329603	5935688904066126
CD59	2.1919e+16	8915611035367833	1.21448e+07	89702.4	2.10647e+16	1.83389e+16
IDI1	-5884680151939392	8794204789370674	1.60618e+06	1.22956e+06	9197749501651096	1.34256e+16
NFIL3	1.28528e+16	1.0091e+16	81088.8	465.751	4.88715e+16	5358264665662146
EIF3E	3668459355831146	8872831195194479	1.3402e+07	99858.8	1294039082323384	1.11617e+16
SMARCD1	5617491006851196	9498653821286634	317209	205743	4596353506113028	5749177379412863
ZDHHC7	6686798334121704	9147161501127572	712588	496570	7931948967699735	7416993405766592
MYO5C	-981654942035675	9094495121322464	804461	56955	5517499329613857	8458886077438575
GARS	-6532576084136963	9013001248730582	970507	70241.8	4.88175e+16	7958126102857468
CAT	7536293268203735	9248983272269198	563659	38285.1	7170289164841778	7059360404003207
FERMT1	701427698135376	9453555631662856	351920	229563	5897924016030986	6611756082873997
TJP1	-3294409513473511	9308334254227576	491661	3289.3	4281882235878392	6470077789581574
COL4A6	2.679e+16	1051559215494934	305076	16418.7	4.21058e+16	5415470189061659
XPR1	754314661026001	925964212713727	54999.4	372549	7100687408447266	6660680684957418
DTX4	-6711639761924744	9179835357423526	660944	45690.2	5103679656982422	8098550350108045
SMIM14	-4.4134e+16	8718855256106487	1.91049e+07	1.49265e+06	7667290309690079	1.08133e+16
MRPS34	6179800033569336	9226793344591600	593208	406224	5802103159378986	6241909548533049
CSF1	1.2217e+16	9988109488287668	1.02776e+06	6074.8	4915855999650626	6091335648340537
LASP1	-1656234860420227	8722473641456771	1.89464e+07	147675	8547252927507673	1070004553828679
TFCP2L1	-5335360169410706	8718840594600351	1.91055e+06	149448	1.06565e+16	1.5481e+16
ARHGAP24	4.82702e+16	968760478125267	2.05303e+06	127434	4.50777e+16	6300642717923366
UBL3	-3.8394e+16	8719957758231972	1.90565e+07	1.4871e+06	7095129830496651	9756668526785716
NBEA	-9658522009849548	8898996174716052	1.26184e+06	93551.9	5335484489065702	8363450296809164
XPOT	-1.05124e+16	9158003702561344	695018	483037	3.29308e+16	6412820512322104
S100A9	7675249576568604	934622089357079	4.50587e+06	29727	9925738864474828	1.0655e+16
ANO9	8573727607727051	9596094786299522	2.53458e+06	16039.5	4.32263e+16	5247235505477242
S100A10	384662926197052	8800013563954483	1.58484e+07	1.21029e+06	216519656423795	1.74253e+16
TNS3	5420762896537781	8866878002059027	1.3587e+07	1.01489e+06	7914052528910117	8119289036800987
CELSR2	8460005521774292	9326689802135184	471314	31181.8	6451433393690321	6465357592982105
BPIFB4	2.89548e+16	1.03887e+16	40857.5	22405.9	4.97311e+16	5321477890014649
ABCC10	8360370397567749	9578087042333988	264188	168412	4.59643e+16	5463701520647322
ENTPD7	1474048376083374	9873673922964086	1.3376e+06	8042.72	4.26518e+16	501473443549976
TNFRSF1A	6202265024185181	8979706966624368	1.04784e+07	76421.9	788786091935744	7414393586932488
SRI	-4353458881378174	8736014220574605	1.83648e+07	1.4246e+06	8285880178775428	1123001529904105
ST14	-4625648260116577	8853208036941444	1.40214e+07	105385	4714532683167276	71540771968781
ELOVL5	-3744785189628601	8772544123329116	1.68832e+07	129871	6116067945342702	8930802274341426
CAV2	1825125813484192	876419687444267	1.72109e+07	1.32551e+06	1.96927e+16	1.78069e+16
ATP2A2	3.60152e+16	8792458721385719	1.61265e+06	1.23601e+06	1.53564e+16	1.25594e+16
PABPC1	1.14113e+16	8622669036467071	2.38414e+06	1.88262e+06	2.4191e+16	2.23783e+16
SLC39A14	7460472583770752	9552319338115634	280337	179747	4343076677464727	5860017629770132
NDRG2	-1.12082e+16	9047154511031500	897110	64430.1	4747638702392578	750855565071106
HSD17B2	2.3026e+16	1.0333e+16	46447.4	25773	4252279864417182	57366943359375
RNPEP	6885192394256592	9077785112816576	83601.7	5956.26	6572871961091694	6559009230280497
PSMB8	5097856521606445	909386863147005	805622	57111.9	5591889239372091	6356792075961244
TEAD1	-5289071202278137	9010790987623172	975459	70690.7	5485397066388812	8080699353069583
SLC25A28	1.0387e+16	9473058576604574	336466	219165	5329308258859735	5562586650312187
CXCL17	-2872486114501953	8540035335388097	2.8838e+07	233331	1903664497707201	2280506898826701
CRACR2B	-2.35953e+16	9326689802135184	471314	312143	3570660523005894	6301930034077251
PKD2	3481029272079468	9314216565356660	48504.7	32270.4	4965738073571936	663636789381879
GPR87	6706349849700928	9062262388260816	866438	62066.5	6878934918027936	6862360984767408
MRPL42	413895845413208	9069083840811072	852935	60940.9	5885233976403061	694373561911387
GPT2	-2.64214e+16	9320783951538042	477767	31741.8	4.41153e+16	6812482677024618
WDR45B	-4444929361343384	9103935436625898	787163	55511.2	4.53903e+16	6870899200439453
WFDC5	5937002182006836	1.02071e+16	62072.2	35249.3	3304115295410156	4736109972000122
SLC25A4	-3749139904975891	840240207281158	3.95911e+06	3.31365e+06	7601080412911897	1.00634e+16
ATP6V1H	4.76384e+16	9043162635834232	905393	65109	5911521522366271	6663886485175826
OPTN	8229740262031555	9035817861750862	92083.6	66390.4	8150674469616949	704919908311632
AJUBA	8948587775230408	9163139610875100	686848	476083	6952471733093262	692099656887397
MRC2	404231071472168	1.0193e+16	64126.8	36475.6	4.05215e+16	4.39812e+16
ATP5A1	2.45079e+16	8618244584323817	240855	190616	1.8365e+16	1.59183e+16
AP2M1	5189871191978455	8748487695303192	1.78448e+07	137930	1.03556e+16	8812776205177131
PTGFRN	958162784576416	9082142236762744	827671	58828.6	5180376529693603	52954354977018
AGFG1	6317920684814453	8834759333354192	1.46299e+07	1.10637e+06	8199279353303729	7351922561873251
WDFY2	1306023359298706	967170217100893	212960	13279.1	385558398264759	4962500547751402
CTDSP2	-3250170350074768	8808836005276671	1.55297e+07	1.18029e+06	600215256816209	8222379864386793
PIR	6450029611587524	9158336325513238	694486	48202.3	5085561678007051	6351220306506656
WRNIP1	3754260540008545	8996129218490413	1.00895e+07	73398.8	5886792055110341	6796683845939216
TRAF3	9068499803543092	935559379384079	440967	290105	4642866982354058	5307502423302602
OLA1	4839010238647461	8674782661219027	2.11455e+07	165993	9720019419258888	8290150484934774
LCN2	-1.99911e+16	8417547499168451	382342	318589	2.48079e+16	2856399259371221
BZW2	6895610094070435	8734404539094067	1.8433e+07	143160	5849319458007812	6181131039025649
CLDN4	-7248044610023499	8745300217168493	1.79763e+07	1.39113e+06	8499257704790901	1.2139e+16
SAMM50	836292028427124	9052999510794948	885117	63486.6	5119726544334775	542369157840044
FIBIN	6162315368652344	1.00446e+16	90235.4	523.31	481797981262207	3.93835e+16
PDLIM5	-3347092270851135	8417547499168451	382342	318628	1.17477e+16	1.459e+16
CHAC1	-1.82896e+16	9210447584025060	61596	424662	3.81224e+16	8901492211126512
EZR	-5031084418296814	842606281066036	3.74919e+07	312055	8070740931242415	1.14166e+16
GCH1	9104840755462646	9280440603472352	524275	35358.2	5061047871907552	5820316412510016
MIER3	1.22115e+16	9214794608413480	609825	41873.5	4993453306310317	5015919629265281
IRS2	-1087172508239746	8787225487561154	1.6322e+07	125251	4573407539954552	7750360080768969
STK38	-4.52849e+16	8378113047787522	4.18685e+06	3.51591e+06	9229006086077008	1.22771e+16
RMDN3	-9490013122558594	927161065844914	535044	36142.9	3526405466013941	5376965263962302
CAPRIN2	1.09241e+16	9565952100409752	2.71674e+06	17394	4.38744e+16	5552462142034872
CMBL	8889050483703613	9248516704940462	564265	38378.6	4316180092947824	5487414015100357
MTIF3	-9833776950836182	8926008751480625	1.18574e+07	87339.5	4148035173292284	5990512305661627
SPATS2	1.09778e+16	9226846442641988	593135	40562.4	5727527016087582	549558610182542
TGM2	1.39534e+16	9120025576583212	758533	53210.6	6811860799789429	6541227276405591
TRERF1	1.03923e+16	9188165905184644	648387	447620	4.6355e+16	5416882184087014
PLXNB2	-2810497283935547	8412703799388304	3.86631e+06	323239	9714815909402412	1.23744e+16
RPS18	7840254306793213	8974236212922666	1.06112e+07	77489.1	5790953318277995	604097843170166
CNIH1	6151494383811951	8528437663079508	2.96185e+07	240751	9591077752069596	8113356330471394
LGR4	9474159479141236	8731577390097433	1.85534e+06	1.44268e+06	7157723211473034	6218206943609775
EPRS	-2964194416999817	8548458620947233	2.8284e+06	2.28067e+06	6902930315803079	9360361907441738
C12ORF54	2.17225e+16	9995413053171308	1.01062e+06	5945.36	358794185093471	5290205671980575
PCP4L1	2820984363555908	9995413053171308	1.01062e+06	5945.36	5610298156738281	5276230992497625
SYNPO2	2602529525756836	9995413053171308	1.01062e+06	5945.36	4819246564592634	5273252951132285
PDZD2	7759246826171875	9212109991769336	613607	422470	4876346856775418	5968592667780003
BLOC1S1	-1.99673e+16	8756309171321101	1.75263e+06	1.35306e+06	4600028526492235	6703453568109857
AP1M2	-5127970576286316	8536388695144868	290811	2.35844e+06	570031615509384	8257745381605586
DGKA	5490219593048096	8561419112530821	2.74524e+07	2.20343e+06	1063734312315245	8900556579302394
ELAC2	2.97721e+16	9241072654861328	574020	39201.9	3.97735e+16	5640348276697603
ARRDC3	6636983752250671	8572602381622914	2.67545e+07	2.135e+06	8827752887078051	8283191916947356
PDLIM7	1.01095e+16	9503235216125584	3.13881e+06	203002	4433112825666155	584764171291042
MAP1LC3B	544880211353302	8440879366957587	3.62344e+07	300244	9699459410550302	8757821133262232
EIF5A	1.00923e+16	913802096591543	727745	508483	5453527768452963	5958642047384511
CD24	-1.76178e+16	8436105889963232	3.66348e+07	3.04582e+06	3.01346e+16	3.40898e+16
CLASP1	9589861631393432	8882960007254443	1.3093e+07	97435.3	621251106262207	612328814221667
PLS1	-6625077724456787	8585104936218487	2.59953e+06	20695.9	5189872847663032	7666500415309329
BLVRA	8917511701583862	8872831195194479	1.3402e+07	99979.5	575866205552045	5828302251467915
ZNF471	-8926368951797485	8855811137827253	1.39376e+07	1.04238e+06	328961975720464	5889203154406294
XPC	1.0623e+16	8846354981476187	1.42444e+07	1.07193e+06	6278681871367664	5623673773431158
GRHL1	-1.37841e+16	8891785148007553	1.28297e+06	95356.3	4.03721e+16	65545654296875
SVIL	9449186325073242	8846354981476187	1.42444e+07	1.07361e+06	6353185786757358	6097697686711583
TUBG2	8942604064941406	9086914452741424	818626	581098	4753996620715504	554705810546875
TRMT112	5471208691596985	8470953656078802	3.38101e+07	277332	8611659656871449	7812385886243032
USP53	-7032492160797119	8668304947202847	2.14632e+07	1.68886e+06	4.47125e+16	720200270049426
PHLDB2	8621034622192383	8825239112243738	1.49541e+07	1.13367e+06	6260227065488516	6627948118908571
C21ORF59	-8142483234405518	869911290991069	1.99934e+06	1.56764e+06	5363960685310784	783663854743183
NDFIP2	4.26511e+16	8213045219230539	6.12287e+06	530076	1.16193e+16	1.00372e+16
PRSS23	5764245986938477	840171862409641	3.96535e+06	332255	1274346215384347	1070772596225617
KCTD1	9690121412277222	9018759899514076	95772.3	69138.8	5045534406389509	570982855719489
SNAPC1	1.35654e+16	9313244673653256	486133	32387.8	5450235182239164	5485711182362935
LIPA	8017703890800476	8616414989555237	2.41872e+07	1.91666e+06	7737305766404278	6844851204138374
PLIN3	8371061086654663	8762964530110747	1.72598e+07	133088	6189583339048236	6243101884033907
TNFRSF10B	6554352045059204	8564273916377356	2.72726e+06	2.18393e+06	6280593068976151	6603681313488678
MAOB	3630716323852539	973895175334762	182410	111880	4283968960797345	596396879716353
ZSWIM4	-8748468160629272	839385698147528	4.03778e+07	3.38699e+06	4345828258630001	7052008941883349
RPL24	3561871647834778	8238533924098139	5.77386e+06	497719	1.34134e+16	1.1274e+16
GBE1	4422389268875122	8800013563954483	1.58484e+07	1.21164e+06	5321093390969669	6496248881022135
PTRF	9087725877761840	8972301816743283	1.06586e+07	77951.8	6124152077568902	6962012439840454
KLHDC10	-1527951955795288	8553756722874573	2.79411e+07	2.24784e+06	4394049522204277	6269026673649737
RPL19	1349095106124878	82167394664912	6.071e+06	525023	2083996764615051	1.89559e+16
ANAPC13	2659904360771179	8482492811100416	3.29236e+07	2.68839e+06	6627235019329897	7307055877804293
EFNA1	8850150108337402	8994616076840419	1.01247e+07	7374.89	4.7549e+16	5968220124995043
C1QBP	7950745820999146	8727306635244078	187367	1.45867e+06	5744693667389625	6061534534801136
LINC00997	-412713885307312	8550270497277811	2.81663e+06	226857	4491161092122396	6969365482836698
LOC100131257	-4373807907104492	8204316146818618	6.24718e+06	542578	735812056692023	1004545920565049
ZYG11B	-1.9408e+16	8780585907113013	1.65735e+07	1.27335e+06	4017165363698766	6070146690597327
VAMP2	-4181779623031616	8206579668750905	6.2147e+07	539180	7084208329518636	944435887082794
DSP	4.86592e+16	8168320635183223	6.78702e+06	596392	1274681485932449	1054625162528894
SCAMP2	-4.49439e+16	8306277315225447	4.93995e+06	42079.2	6038239328484786	8762769759840267
HLA-F	1.07592e+16	8943190770263199	1.13975e+07	83760	4464640541682168	5178887383055292
NEDD4	1.19556e+16	921622850348389	607815	41679.1	4523793253405341	5365531412760417
CREB3L1	-1.4681e+16	8660788550342698	2.18379e+07	1.72239e+06	4491106986999512	9698936462402344
CPT1A	827765941619873	8901174248093758	1.25553e+07	92967.4	4.55385e+16	5643258495865581
TP73	2.40406e+16	966294738207961	2.17296e+06	135898	4151581595925724	5204377174377441
GHR	1.63954e+16	9100944591874604	792602	55968.3	4394962734646267	5438468747022676
KLHL13	2.04457e+16	9678085632944792	2.09853e+06	130659	4.28798e+16	5085413455963135
RPS20	1272979974746704	8073469934759931	8.44365e+06	760767	2865045321189751	2.62624e+16
MBD4	2.70956e+16	8926008751480625	1.18574e+07	8725.02	4.08443e+16	5967302498342366
SELL	4269330978393555	9597998076030798	25234.9	159460	4992730176007306	4092572132746379
SLC35F2	1.64028e+16	910815811574927	779546	54901.7	4936930712531595	5021664104630462
ETS1	8973672389984131	8438578854147059	364268	302177	7672469436481435	6628726902853679
RPL10	1.48894e+16	8054799627831887	88145.5	80072.8	2620427277128575	2.36633e+16
ANK1	2.58042e+16	9605729535189786	247897	156416	3.86581e+16	5010488773214405
FGFR1OP2	2.49935e+16	8913996778005002	1.219e+07	90149.6	3904050920830398	5837981671218555
EPHX2	1.54933e+16	9114824504755084	767672	53994.2	4.58291e+16	5092910484031394
PPP1R18	1.28341e+16	9130920908818436	739740	518237	5286659628657971	5808028190366683
FBLIM1	721288800239563	8444722553050534	3.59151e+06	297265	6268114421678626	6552943115234375
DIP2B	5971826314926147	8618244584323817	240855	1.90413e+06	5001835241550352	5933908718025944
MRPS26	2.75105e+16	8844296392443818	1.43121e+07	1.08101e+06	3782952626546224	5383885602542863
GLRX	6134760975837708	8436700256952163	3.65847e+06	303826	7234299784958965	7340937341962542
WBSCR16	8640271425247192	8825239112243738	1.49541e+07	1.1345e+06	4449874560038249	5089187622070312
BRD3	-736379623413086	8467475271242561	3.4082e+07	2.80195e+06	3847023133308657	5897732737869722
DBN1	8080976009368896	9151288689468252	705848	491218	3806911196027483	5379904021257125
SORD	-3207802474498749	8005738160545354	9.86874e+06	908397	7781856272480275	1.08269e+16
SCRN1	-2.46942e+16	796744117280095	1.07785e+08	1.00114e+07	7767440507996757	9962633019434868
PBX1	5174094438552856	8203296312351835	626186	544434	1.20981e+16	995574494321903
NOP10	2747073173522949	8469483954978992	3.39247e+07	2.78587e+06	4.85396e+16	6083870208520683
MTHFD2	-8431720733642578	8564273916377356	2.72726e+06	2.18524e+06	4299545628683908	8070777730738863
EGFR	8620831370353699	8355827096102754	4.4073e+07	3.70513e+06	7365652167278788	6820676326751709
PPP1R16B	-2664220428466797	88304062692509	1.47773e+07	1.11889e+06	0	5460847578708481
TRIM47	1498626947402954	9064973937424864	861045	61600.3	4.86963e+16	500665707695753
EHBP1	6319605112075806	8169627836884525	676663	593971	1.05635e+16	8342572440653789
GJB5	9033915996551514	9100944591874604	792602	559939	4.24622e+16	5903118678501674
MYO1D	-2956857681274414	8317787745737842	481074	4.07554e+06	4852265750660616	7001363198588214
ZDHHC16	5625792741775513	8560932674356701	2.74832e+07	220845	4835269110543387	5784591857544676
CETN3	5864391326904297	8802388743997877	1.5762e+07	1.20076e+06	4.24622e+16	5801956041724281
RTN3	-4.70096e+16	7955156149787577	1.10878e+08	1.03501e+07	7507611846923828	1.00913e+16
KRT19	1.31753e+16	7921945861840298	1.19689e+08	1.13281e+07	3.17186e+16	2.89852e+16
TMEM45B	-1.60403e+16	8543888589081053	2.85832e+06	2.30745e+06	4170073060428395	7244049510316986
PEX2	-3790903091430664	8447591052556772	3.56787e+06	2.94977e+06	4391040802001953	6641738516105635
CRIP2	-6.17592e+16	8231470990664137	5.86853e+06	506968	524991226196289	771850203511709
MT-ATP8	-1.49194e+16	8012375917001393	9.71906e+06	893717	32477771306442	3.60162e+16
TLDC1	625145435333252	8531071119959964	2.94394e+07	239023	4498120821439303	5473030821917808
NOB1	5529074668884277	8539785584202614	2.88546e+06	2.33739e+06	5024030708972319	6128313556407232
MAST4	6960601210594177	813806371022621	72767.3	643474	7835174560546875	7093338936505089
PROSER2	7792577147483826	8315654674385252	48344.3	4.10906e+06	6442776140959366	6418915602265212
DNM2	-7124533653259277	8248052785814147	5.64868e+06	486404	4902426583426339	7302208299337165
ACSS2	-5469315052032471	8516856189898512	3.04189e+06	247822	3.82403e+16	6373881369914085
FER1L6	-31700439453125	8467475271242561	3.4082e+07	2.80298e+06	1.99708e+16	687924574321346
GOLIM4	9643937349319458	8708791506473029	1.95528e+07	1.53127e+06	5481560165817673	5912892577136576
SMAD2	4.85222e+16	8192552096495668	641871	560454	5694024869711092	7247994445914019
CEMIP	454150390625	943345756431985	368589	240778	4.62366e+16	4981626442500523
MRPL1	628036618232727	8489570142038765	3.23914e+06	2.64193e+06	5015249985914964	6153242381798767
NCOA4	3201841711997986	8045333353762288	9.00879e+06	820881	1561462268494723	1.29081e+16
CYB5B	6657223105430603	8020974889396527	952851	874427	8858913845486112	7356172137790256
NXN	7651417255401611	8458263381059409	3.48126e+07	2.87171e+06	4922253572488133	5640116909094024
RPS27	1.16182e+16	7850014112046482	1.41249e+08	1.37094e+07	2.62166e+16	241880822267981
RPS26	9965384006500244	9004509511602109	989670	71904.2	407646690096174	5185908655966481
BDH2	6572016477584839	8279705943687702	5.25163e+06	4.50265e+06	6065413698236993	643022677264636
UNC119B	-5708903074264526	844838481414061	3.56135e+06	294108	4082200186593192	6811868115730092
WBP1L	2813549041748047	8471015433102142	3.38053e+07	2.76979e+06	4576875174917826	5993087515646581
C1ORF122	3553563356399536	8315483250969098	4.83634e+06	4.11517e+06	526155047946506	6533903955814228
NABP1	1.0592e+16	8971212530536402	1.06853e+07	78422.7	4163189888000488	4953920700970818
PTP4A2	-1988278329372406	7828824514297912	1.48312e+08	1.44362e+07	1447904620254249	1.65134e+16
LSM3	7802083492279053	8256380902058941	5.54139e+06	47663.3	712893014002328	6444480759756905
RBPJ	-4550067186355591	7.82062e+16	1.51141e+08	1.47817e+07	795412081424321	1101656513829385
TJP2	-584383487701416	791106713591112	1.22725e+08	1.16382e+07	6434987090354742	9052108859423524
GNE	-9481929540634156	8324312186695053	4.73901e+06	40015.8	4.97074e+16	8005484703743811
CKAP2	1.37565e+16	8918681676692804	1.20592e+07	8895.85	5518077787805776	5392520611102765
INPP5D	1.72683e+16	9398440019440644	3.9954e+06	26136.7	4.69356e+16	6325094434950087
DRAM1	8958477973937988	8169915681581633	6.76214e+06	592950	7544660153596298	6789466976501781
FAH	1.43262e+16	8971212530536402	1.06853e+07	78327.9	4.1158e+16	5418939478257123
PDCD7	4.86227e+16	866813836573231	2.14715e+06	1.6915e+06	4.00767e+16	5603091822261304
IL18	6567747592926025	8132947927746322	7.36295e+06	65246.6	8592972564697265	8061455335115132
FURIN	-8571648597717285	8235815320765138	5.81011e+06	501383	3.99594e+16	5940593991960798
ZNF641	3768038749694824	8590333972522094	2.56842e+06	2.04244e+06	4.4909e+16	6050184625219629
RPS9	2.88932e+16	7.93352e+16	1.16542e+08	1.09689e+07	1.60899e+16	1378494416824495
CNDP2	-1.97753e+16	8046867318808589	8.97703e+06	817154	568171915800675	777088517192545
MXD4	8635908365249634	8338122224634862	4.59069e+06	3.86356e+06	5418801307678223	5791633896349211
MCTS1	8991706371307373	8283034491116661	5.21153e+07	44634.4	4.67374e+16	6242792825137867
PGAM1	6704361438751221	80719827702252	8.47261e+06	764162	9154170774063974	7931991577148437
PKP3	8028979301452637	833208671012141	4.65493e+06	392626	5704227223115809	5881035586437547
CDS1	-6376756429672241	7934336109506609	1.16323e+08	1.09231e+06	5317978677870352	8379635776046419
TRUB1	7416049242019653	8317089643807261	4.81848e+06	409104	5162575550568409	5854508027073422
RAB30	1805450677871704	8800261711156423	1.58394e+07	1.20813e+06	483707143905315	4809881511487459
MAOA	5222480297088623	8033563080804186	9.25629e+06	847727	8625371759588069	8347490159727686
TLE3	1048511266708374	8846354981476187	1.42444e+07	1.07315e+06	4151960674085115	5358903503417969
GYLTL1B	2.1253e+16	9308474778594746	491502	3279.11	4362788609095982	5718181077824083
GSTM3	2.19032e+16	9308474778594746	491502	3279.11	3.67481e+16	460419588310774
FAM210B	1.23166e+16	7809666778920231	1.55001e+07	1.52742e+07	6727673565899884	8066933610558304
TRAM1	-2.83438e+16	7742649119999498	1.80863e+08	1.81082e+06	1.23626e+16	1.53878e+16
COX17	-5167919397354126	7.85805e+16	1.3866e+08	1.34196e+07	696611346620502	9777366304599348
CHST12	706622838973999	8540035335388097	2.8838e+07	2.33069e+06	3751016814133217	511780535588499
SGCB	744950532913208	8855811137827253	1.39376e+07	104248	4198035500266335	5938014399054592
RDX	4.32294e+16	7735286468657996	1.83956e+08	1.84348e+06	1.1482e+16	1.00061e+16
DDOST	7900170087814331	8523607681786569	299497	2.43722e+06	4.77555e+16	545038687602411
MSLN	-9985340237617492	7881606139655606	1.31339e+08	1.26013e+07	6025313100507182	9912355130922140
FAM83D	2.84473e+16	924763846721473	565407	385088	502504825592041	4.91434e+16
RPS17	2.85687e+16	7808186475628295	1.5553e+07	1.53697e+07	1.6125e+16	1.3742e+16
PPM1B	-3432960510253906	8067629515381327	8.55796e+06	773536	4.88102e+16	699767179267351
ECH1	4582947790622711	7895886573360907	1.27091e+08	1.212e+06	1069054452996505	9528816993083428
ATP6V1B1	-2.8017e+16	831949699643381	4.79185e+06	405508	397028644879659	8740970454412453
NADK	-5609543323516846	8196943593613584	635413	553636	4665692647298177	6893765157904507
PPA2	5037394165992737	7989927554250159	1.02346e+08	945268	6694159371512277	6923874841769694
MARS	-5640852451324463	7708795516416249	1.95526e+07	1.98483e+06	5990087574925916	8859114077204379
ARHGEF4	2.59771e+16	9214794608413480	609825	4191.61	3291072209676107	4.58356e+16
RNF145	-3551586866378784	7867681143224402	1.35618e+08	1.30874e+06	7595446604602741	1011903477381993
F2R	1813659906387329	9252557001980724	559040	379195	4.53473e+16	4.99611e+16
CCNG1	6785411834716797	8104366449842699	7.86382e+06	701957	7588799987176452	709196554204469
PRKACB	1.45132e+16	87440106951093	1.80297e+07	1.39694e+06	3.88361e+16	5289232644690088
TOM1L2	5566338896751404	7926052610681819	1.18563e+08	1.12105e+07	7776109947348541	7659742897122751
TNIK	4440732002258301	914559811741547	715158	49902.4	3087653915087382	3995467821756999
GPR160	-2986616849899292	8197914715283815	6.33994e+06	551811	3548175948006766	593582546250503
PHLDA2	3029137849807739	7.98027e+16	1.04649e+08	969096	7979459762573242	8469524315181172
CRNDE	-7049918174743652	8058190760942729	874600	792877	4617256395744555	7521529362119478
DANCR	-674938440322876	7690786818506285	2.03804e+07	2.08021e+07	5488191465052162	8167776953441039
EIF4E2	2.49781e+16	8130694569064476	7.40126e+07	656546	5656343095757989	650864215074535
SUPT7L	-2349303960800171	815988892772689	6.92008e+07	609368	4.08249e+16	601088975880244
RNH1	5341356992721558	7892272520383864	1.28153e+08	1.22599e+07	6372975469792931	6525913301061411
LAD1	8873113393783569	8184500639571192	653882	572154	6699403201832491	6324032789085343
GADD45GIP1	6264948844909668	828584646610307	5.1779e+06	4.42983e+06	4049727748817121	5861157966382575
ESYT2	-4087759256362915	7713038035135223	1.93625e+08	1.96347e+07	7304343021277225	9662450227491494
YARS	-3866482973098755	7766319068371943	1.7127e+08	1.70841e+06	5157197626625619	7645910067821112
ELN	2.04832e+16	9167110453553054	680596	47111.9	6210034688313802	6743666226746606
TFG	4.56498e+16	7825529867624787	1.49441e+08	1.45739e+07	1.16051e+16	9670299183238636
RIC1	4842953681945801	8472120375357973	3.37194e+07	2.75963e+06	3.7869e+16	5378878044359612
OCIAD2	5718110203742981	7796892565494128	1.59627e+07	1.58191e+07	892143388227983	7717793444032082
ZC2HC1A	-8491296768188477	8056985805197842	8.77029e+06	795894	3828950435557264	6718370555776411
SMAP2	-9271107912063600	8042850166988947	9.06045e+06	828110	3533136119013247	6133037933522025
SDHD	3.60728e+16	7.90567e+16	1.24261e+08	1.18294e+07	6133483347266612	6864035740371578
AMZ2	1608128547668457	8166489431391893	6.8157e+06	599544	4227021099769906	600368346223152
PPFIBP1	6182156801223755	8135470024311422	7.32032e+06	648008	4925534783340082	5794922161999168
STAT1	6491981148719788	7873652265968124	1.33767e+08	1.28715e+07	860137939453125	7390527707460428
H1F0	-8589299321174622	785505841972727	1.39618e+08	1.35252e+07	5966631753104074	892929589188339
CHPT1	-1.43139e+16	8030460015553789	9.32266e+06	854671	4014767198001637	6666099312379188
PPIB	7859615087509155	8108613297277243	7.7873e+06	693681	6080039197748358	6089485211079347
PTPRZ1	1403395414352417	860225052336852	2.4989e+07	1.98484e+06	5032276231415418	5899917327605926
ATG9A	1.92373e+16	8171239307043937	6.74156e+06	590520	3903882325585209	5642730177494517
PAM	-4.59432e+16	7807359001223524	1.55826e+08	1.54135e+06	5858048625376032	8302193395604974
AP1S3	3.04177e+16	7.90567e+16	1.24261e+08	1.18184e+06	5356499498540704	6525714066776916
SHMT1	8421169519424438	8322332282321602	4.76067e+06	40242.8	5259593284293397	5765069837314416
UBE2E1	2950410842895508	7989927554250159	1.02346e+08	9450.12	5566961454308551	6473872372119895
TRIM7	1.31994e+16	8581305043774256	2.62238e+06	2.09021e+06	4.34039e+16	5122021705873551
TEX30	1.0904e+16	8616414989555237	2.41872e+07	1.91876e+06	4.03331e+16	5453837035132236
NRBP1	5568244457244873	8092493458955307	8.08177e+06	722163	4532920837402344	5498057047526042
ZNF318	6701966524124146	8317787745737842	481074	407819	4948831323074968	5863809585571289
IFT57	-1.88953e+16	7816099381884419	1.52722e+08	1.4993e+07	4916526317596436	7816212088535205
MRPS35	1.97125e+16	7970318386707645	1.07073e+08	992543	5135696765988372	6475205854936079
INSR	-6707038879394531	7828824514297912	1.48312e+08	1.44398e+07	4571383999240014	7171197261206165
BAZ2B	-4079470634460449	7598752946434552	2.51911e+08	2.63902e+07	649366929796007	9034251755545192
USP22	2.0292e+16	7521985573181801	3.00618e+08	3.25527e+06	1.17374e+16	1.13269e+16
RDH11	-3010190725326538	7613515815928565	2.43492e+08	2.54404e+07	6412763400953643	9126690346122588
LHFP	1.78747e+16	9041443861022812	908984	65451.6	4354303761532432	5805847562592605
LZTS3	-8628578186035156	8064176503597265	8.62628e+06	781224	3743447462717692	6238550932511039
MPST	2.13976e+16	7959277726463185	1.0983e+08	1.02341e+06	4.70809e+16	6287210619668635
SYPL1	4009357690811157	757244192903496	2.67644e+07	2.83065e+07	1.10853e+16	9773789111750272
ACAA1	5870035886764526	80719827702252	8.47261e+06	764340	5458614175969904	6138338599700094
ZMAT3	1.91951e+16	7895886573360907	1.27091e+08	1.21112e+07	5321479348575368	6835123947855881
BCL2L1	-4.70718e+16	7.71375e+16	1.93308e+08	1.95514e+07	6104996421120383	8616922243423085
SERINC2	3.6517e+16	7616546696024366	2.41798e+06	2.52186e+06	1.44803e+16	1221577392578125
KIAA0232	-6232181787490845	7650081419238147	2.2383e+07	2.30668e+07	5208177435888003	767580117752303
DUSP23	7523382306098938	7879386256114506	1.32012e+08	1.26904e+07	6432698157525831	5997619995704064
COPS2	3941773772239685	7778676012792965	1.66465e+07	1.65518e+07	6269306812471557	6917823684478331
ABCA1	3.12138e+16	8972301816743283	1.06586e+07	77933.9	4627208709716797	5229858875274658
CSNK1G3	2764451503753662	7908036200732425	1.23584e+08	1.17426e+07	4504331106162933	637790037853883
STAM2	-5749170780181885	7650081419238147	2.2383e+07	2.30539e+06	5147676740373884	7350751791316399
LRRC16A	6936426162719727	7863516095779969	1.36925e+08	1.32263e+07	6505967444115943	6445337740102208
GNPDA1	4.58665e+16	788920702309022	1.2906e+08	1.23588e+07	6401928611423658	7272753876764417
NUDT5	5042906999588013	7892618961169816	1.2805e+08	1.22383e+07	5892725894325658	6433220883256598
CYSTM1	2.68899e+16	7593146620244505	2.55184e+08	2.67805e+07	1.04161e+16	1.00488e+16
YAP1	6284663677215576	7778676012792965	1.66465e+07	1.6543e+07	849603271484375	7452326381907743
POLR3K	2.26773e+16	8277585451672481	5.27733e+06	45295.8	4139373302459717	5912477287661188
SCO1	1.30367e+16	8185118362610899	6.52953e+07	570735	3673401572487571	5763372124565972
MUC15	-5651324272155762	828645285987946	5.17067e+06	44188.5	2.68464e+16	5676230699002386
SVIP	-1.71331e+16	7862934093943463	1.37109e+08	1.32567e+07	3694488737318251	6418949318997687
RAB31	8842960000038147	7989927554250159	1.02346e+08	944926	705144989356566	6508415284533592
PDXDC1	-4981686472892761	7439751303781621	3.63286e+07	4.03164e+06	619927117990893	8560257698725728
GLT8D1	1.25342e+16	8256380902058941	5.54139e+06	476137	3543983258699116	5489829662982925
ABHD17C	7826391458511353	7767701638561298	1.70725e+07	1.70139e+06	6519345915719365	6318840738932292
MLXIP	-4586583375930786	7873288899760458	1.33879e+08	1.28947e+07	4.70505e+16	695300106126435
NR3C2	-2.42483e+16	7928417707313981	1.17919e+08	1.11168e+07	3257707754770915	599483272893642
PHGDH	-2001791000366211	7733076433053452	1.84894e+08	1.85632e+06	4521349616672682	8947874296695815
ACACA	2.85151e+16	7853782718794083	1.40029e+08	1.3578e+07	3.62871e+16	5261950241891962
HSP90B1	2778621315956116	7548043337939588	2.83111e+08	3.02629e+06	1.73512e+16	1.48531e+16
NEBL	-9024972915649414	7813906866912863	1.53495e+08	1.50974e+07	4743320537063311	7161576608256508
ANTXR1	-5052416324615479	7727529506631109	1.87271e+08	1.88539e+07	5604837962559291	8136393052866389
DPP9	5235894918441772	7817532610788174	1.52218e+08	1.49295e+07	5684034928031589	6357331916467467
RHOB	-1.35852e+16	7969949398024957	1.07164e+08	994381	4.23519e+16	8429298292813828
LINC01133	-976891040802002	7.92701e+16	1.18302e+08	1.11749e+07	3.77008e+16	6499104790725506
UBXN6	6019792556762695	7953764439100447	1.11233e+08	1.03936e+07	5091645775771723	5946307842548076
UBE2R2	1484784483909607	7431569304908202	3.70195e+07	4.12206e+07	7530757659072176	8501387452767566
FAM213B	-4.40848e+16	7692918306622887	2.02806e+08	2.06438e+06	4591961484966856	6964262077607304
GOLGA2	-2735704183578491	7847957735326679	1.4192e+08	1.38008e+07	4362015194363064	641138296860915
CMTM7	3.6358e+16	7819866928723234	1.51403e+07	1.48252e+07	609596908733409	7215931143238272
RYR1	63620924949646	8476931630003456	3.33479e+06	2.72613e+06	4218587875366211	6083272454197421
DHTKD1	-1063601016998291	808379532436306	8.24527e+06	741362	2.88192e+16	5385992431640625
CEACAM5	-1.78031e+16	8067629515381327	8.55796e+06	773449	4.40372e+16	1.23662e+16
SLC37A2	8045659065246582	8458564004357735	3.47885e+06	286649	4227253242775246	581124172935003
NINJ1	8620278835296631	7921034473673408	1.1994e+08	1.1363e+07	63910342371741	6193722649843978
MRM2	-1.28428e+16	7.93352e+16	1.16542e+08	1.09654e+06	4339611698204363	6292954708667512
LOC100506990	-9622489213943480	796744117280095	1.07785e+08	1.00137e+07	3874283916545364	7415942994774489
FHOD3	2.33046e+16	885430383007049	1.39861e+07	1.0486e+06	398455556233724	5963164057050433
WEE1	-672039270401001	7691398043330947	2.03518e+08	2.07435e+07	4745348945992892	7465944773590509
DUOXA1	751500129699707	792767449234519	1.18121e+07	1.11468e+06	5375465490879157	6075285275777181
GALNT2	6070985198020935	7650850506332453	2.23434e+08	2.29923e+06	8913743605307483	795968524939637
WDR45	6770167350769043	8117351225601295	7.63218e+06	679156	4209214378805721	5516267743027001
PPP1R11	-3.30857e+16	7537246263401757	2.90238e+07	3.11863e+07	6627013397216797	9022848778770224
FNTA	4.68264e+16	7.93408e+16	1.1639e+07	1.09402e+07	4.74499e+16	5791631862742257
BASP1	2208777666091919	812133643209375	756247	672251	5230635991172184	8381629010293051
DAXX	3589606285095215	7953438387854861	1.11317e+08	1.04118e+07	5192724863688151	6095412956489311
NAB1	6296037435531616	8105727197431447	783922	699034	4.678e+16	585167766067217
XIST	3.50965e+16	7938369079357007	1.15247e+08	1.08115e+07	6818022426170639	8624789215797601
BCL3	3912251591682434	757244192903496	2.67644e+07	2.8262e+06	7112031691145189	8033070096392223
ZBTB20	-6098085045814514	7301796584114891	4.99118e+07	5.77063e+06	6115428379603794	9088176060037644
ACTR1A	4581809043884277	7688051942293585	2.05092e+07	2.09526e+07	5532815954187414	7050684548209234
XPA	6188533306121826	8092493458955307	8.08177e+06	722437	413189560174942	5425047596473865
CDKN2AIPNL	3283729553222656	8127783024507897	7.45104e+06	661654	4035274444087859	5690520992123984
CD58	9195923805236816	8338122224634862	4.59069e+06	386360	4.26673e+16	5252098301478795
SMAD4	-1.21588e+16	7789218634632195	1.62473e+07	1.61312e+07	4282843100058066	6055891799926758
NCOA1	-3595768213272095	7553695497892853	2.7945e+07	2.97679e+07	4.47685e+16	6567074757701946
HDLBP	2383866012096405	7341811043205138	4.55186e+07	5.20851e+06	1539596816240731	1.3765e+16
BCAP29	1.11158e+16	7558281335193039	2.76515e+08	2.94296e+07	495989207979999	6637104352315267
MLF2	4474125802516937	7381415948004874	4.15512e+07	4.68449e+06	1.08682e+16	9225454248466600
CLEC2B	9394901990890504	8014072117605354	9.68117e+06	889335	5551483035087585	6443108284827506
ZNF609	2920035123825073	7700876498043547	1.99124e+08	2.0232e+07	5376954131074004	6653282563268291
PLA2R1	1.03767e+16	829297052675328	5.09365e+06	4.34357e+06	446182053664635	5303042748731054
AK6	2.97876e+16	8048458817143478	8.94419e+06	81333.5	3880545400804089	5635047662453573
SRA1	6011022329330444	7809666778920231	1.55001e+07	1.52815e+07	5401879254509421	5990432094520246
DDHD2	494357705116272	7624876492973089	2.37205e+08	2.46654e+07	4626571337381999	5808737694800317
CCNG2	1376713514328003	7648241496825901	2.2478e+08	2.31935e+07	5698773210698908	710095593775984
WASF1	3.06841e+16	7823588002136815	1.50111e+06	1.4667e+07	4.65749e+16	6305861812626984
USP33	1.78146e+16	7519663501297987	3.02229e+08	3.27833e+07	5932292371693224	7127195044038853
SEC13	3184446096420288	7684966315344169	2.06554e+07	2.11211e+06	5622667292112945	6532207074556541
DHCR7	-4559117555618286	7695139822313223	2.01772e+08	2.05198e+07	5696475219726562	8350955738740808
NANS	-5278636813163757	7459896507299597	3.46819e+08	3.80385e+06	5924856346773814	8456992390605104
TMEM181	2.54e+16	7789980537046441	1.62188e+08	1.60879e+07	4.76e+16	6164858820610967
MTX2	3.55955e+16	7669308490580149	2.14137e+07	2.1976e+06	5122345672256645	6193134549297864
CAPN8	-3485490560531616	8159851795049626	6.92067e+06	610062	3331685781478882	6212428666969046
HSPA14	2.20071e+16	7819866928723234	1.51403e+07	1.48213e+07	4.02145e+16	5696978586000055
CYB561A3	8947010040283203	7746898455306346	1.79102e+08	1.79152e+07	6562644603640534	6093263898577009
SRPRA	-3704998791217804	737728441101252	4.19484e+07	4.73316e+07	7914165280899912	1067128926766019
IRF2BPL	1321641206741333	7534124118993396	2.92332e+07	3.1547e+07	5957475503285726	7436588434370246
CLDN3	-4836695671081543	8076663041702943	8.38179e+06	754416	2.61956e+16	5908822048915906
PARVA	2927330732345581	7631259921801334	2.33744e+07	242016	5710935389741938	6918726546041082
TSPO	5191352367401123	739264764309209	4.04904e+08	4.54987e+06	9068245206560408	8162227443007172
PEBP1	-1.76767e+16	7214526229370749	6.10202e+07	7.33805e+06	1.16075e+16	1351466128700658
MRPL21	6851077079772949	7825381269445557	1.49492e+08	1.45927e+07	4.14266e+16	5869460552480645
CCNA1	1.76039e+16	8670869000839943	2.13369e+06	1.67694e+06	4.94418e+16	7746452331542969
ID1	264070987701416	7282972684563834	5.21227e+07	6.06495e+06	267643530894134	2283859950797667
EXTL3	6401557922363281	7964015513531064	1.08639e+08	1.01108e+07	4.01542e+16	5235032848283356
FBXO27	1.07501e+16	8207754240710361	6.19792e+06	537149	381302277247111	5401264629532806
ATP5F1	3793701231479645	7341811043205138	4.55186e+07	5.2078e+06	1.32417e+16	1.11806e+16
NUTM2B-AS1	1.01538e+16	7809275326044805	1.5514e+08	1.53168e+07	4479621342250279	6337249661669319
NWD1	-2.04954e+16	757244192903496	2.67644e+07	2.83153e+07	4265516021034934	8027146283318015
TP53TG1	7461771965026855	794876886495964	1.1252e+08	1.05348e+07	4162375240002648	5559967865815034
MRPS15	4424024224281311	7449781205637256	3.54992e+08	391325	6326955289256816	6636969840798072
ICMT	-88828444480896	7537082022099374	2.90347e+07	3.1252e+06	5314587679776278	6865102471911837
PPP4R1	6419814229011536	7436889504145991	3.65688e+07	406169	8105121025672326	7544695207660288
SGSM2	-6618448495864868	7537855972284795	2.8983e+07	3.11157e+07	4504687089186448	7075022158415422
PYROXD1	-1127514362335205	7581343197659012	2.62215e+08	2.76399e+07	3.258e+16	589217125469104
NDUFB2	-2765178680419922	7501677313127189	3.15009e+07	3.42572e+06	5923319625854492	7471983441315244
MAP3K13	-277995228767395	7267798406790605	5.39761e+07	6.33069e+06	6221691406879228	8345587594168526
COBL	-1.26087e+16	7802619671279582	1.57536e+08	1.55972e+07	3318139612674713	593894375519103
GALNT3	-7508186101913452	7.53675e+16	2.90567e+07	3.13296e+07	447055180867513	6990302015163139
ZFAS1	2.67899e+16	7293340677090559	5.08931e+08	5.89354e+06	1132766854049813	1.06516e+16
CREB3L2	-1.08682e+16	773046979017666	1.86007e+08	1.87095e+06	4104651950654529	6841869760066905
RASSF10	3.75646e+16	8572602381622914	2.67545e+07	2.13539e+06	3.37516e+16	421085786819458
DMTF1	4997968673706055	7763714304668461	1.723e+06	1.72028e+07	3.96496e+16	5791247033125517
GPRC5A	-3854716420173645	7189561580361139	6.46306e+06	7.85619e+06	1.01568e+16	1424963909646739
SEMA4A	9091839790344238	7884075210657504	1.30594e+08	1.25178e+07	5283608235103984	561344970703125
NUDT21	3.56822e+16	7447442685980385	3.56909e+07	3.941e+06	6219334743990756	697584576934938
IFI30	8921554088592529	765908765279995	2.19236e+07	2.254e+06	5568311590897409	5889455570894129
TOM1	806882381439209	7959277726463185	1.0983e+08	1.02319e+07	3.77532e+16	5623034820013624
TSIX	-2595483064651489	7417850752627246	3.82076e+07	4.26853e+06	4319120326512296	6336706662939573
AMOTL2	-4.16491e+16	7302938096647843	4.97808e+07	5.75087e+06	8624683726917614	11437451171875
NOL11	4.76892e+16	7713038035135223	1.93625e+08	1.96194e+06	4.57365e+16	5849866093815984
EGR3	1.49465e+16	8151649135541062	7.05263e+06	623003	7809821680972451	6936419486999512
DAP	-4.64586e+16	7462834774684709	3.44481e+07	3.77181e+06	5781264908012302	8250521742147843
HOST2	1165027379989624	8152233941283775	7.04314e+06	62151.1	4767004210373451	50955249561983
PPIL3	2800135612487793	7725594097576104	1.88107e+08	1.89731e+06	4592753060256379	594710352738248
WFDC2	-1790308952331543	7200267974836343	6.30568e+07	762952	3.1232e+16	3535849208854795
ELK4	4.15644e+16	7691398043330947	2.03518e+08	2.07351e+07	5062343052455357	6238607337547876
FRY	-1.84127e+16	7559747272569624	2.75583e+08	2.93048e+06	3825772476196289	6840186552567915
S1PR5	1.90968e+16	8570785690989801	2.68667e+07	2.14894e+06	3947630524635315	6215925216674805
SCAMP1	1884537935256958	7388446875950732	4.0884e+07	4.59788e+07	4777243814350646	6277997067100123
KMT5B	-5102667808532715	7537023025045197	2.90387e+08	3.12832e+06	4.85302e+16	7219911408278704
SLC16A1	7913599014282227	7880928385633777	1.31544e+07	1.26332e+07	4.73215e+16	6098147195483011
PPP2R5A	1.45635e+16	757244192903496	2.67644e+07	2.82763e+06	4.85229e+16	6495958735213488
PRR5L	9823652505874634	7814486841184201	1.5329e+08	1.5063e+07	4.9225e+16	5899127939129403
CTNNAL1	1.09637e+16	7813906866912863	1.53495e+08	1.51e+06	4752043724060059	5322953570972789
SLC9A3R2	-6783726215362549	7539625048121078	2.88652e+08	3.09624e+07	3.54808e+16	604066162109375
PML	7738935947418213	7613589682658013	2.4345e+08	2.54135e+07	5697270770405614	5835170579993206
PSMB4	3411552608013153	7217454699139453	6.06101e+07	7.28312e+07	1.14038e+16	1.00277e+16
REPIN1	-6361746788024902	7534111373019202	2.9234e+06	3.1575e+07	4.57279e+16	7054129425789873
ZNF37A	-3.47471e+16	7501101736734296	3.15427e+07	3.43319e+07	4360107526387254	6694264849494486
KIZ	1.27123e+16	8092493458955307	8.08177e+06	722623	4.39108e+16	5288685108053273
SEPT10	7262110114097595	7432399691715149	3.69488e+08	4.10988e+06	6937281567117443	6810128676831423
HEXA	5574623346328735	7624876492973089	2.37205e+08	2.46515e+06	5142183071229516	5885657148751599
JUND	-4.45783e+16	723770198333566	5.78493e+07	6.86011e+06	7796235584077381	1047223096225351
GTF3A	-27275550365448	7539727985134809	2.88584e+08	3.09283e+07	4416999816894531	6434092227054133
RABGGTA	9088256359100342	7548947057880573	2.82522e+08	3.01476e+07	5540824701756607	5417345108524445
FAM84B	-6981452703475952	7350668916672975	4.45996e+07	5.09027e+06	5431874234911421	8021631171233463
CCNYL1	9074620008468628	7772071694248722	1.69016e+08	1.68279e+07	4.73102e+16	5382122146749051
MYL9	3702930212020874	7624615060139192	2.37348e+07	2.47104e+06	5933995928083148	7949324057135784
STAT6	2.84621e+16	7073273983195518	8.44746e+07	1.06602e+08	1304515707081762	1169934720200444
NAB2	7688367366790771	8085360625868374	8.2156e+06	737933	4.17495e+16	5977065828111436
BIVM	2.48236e+16	7627113814741455	2.35986e+07	2.44811e+07	3.66358e+16	5443581843721694
C6ORF136	-1.20359e+16	7453335962828229	3.52098e+07	3.87155e+06	3795947058726165	577809359576251
TMEM40	1019568681716919	803453435315641	9.23561e+06	844977	4503369166933257	5420018727194049
TBL1X	-9455173015594482	7561848146999954	2.74253e+07	2.91125e+07	4050857453119187	6255327307659647
H6PD	-6373870372772217	7.45305e+16	3.52333e+07	3.88067e+06	435420958722224	6596774014559659
GANAB	3327929973602295	744905816641478	3.55584e+07	3.92307e+06	5763858126610825	669253959164599
CHPF	3640328645706177	7605850598616122	2.47827e+07	2.59394e+06	5290709130557967	6288451328072496
GAK	-3.4758e+16	7384906837245528	4.12186e+08	4.63934e+06	5310360001929012	7451843143433563
GPR153	8560317754745483	7731998194046696	1.85354e+08	1.86265e+06	4.91636e+16	5507415523373984
POLR2L	4637787342071533	7213068714967716	6.12254e+07	737908	1.00392e+16	8860084974294737
GLI3	1144559383392334	8004709555640813	9.89214e+06	911469	4841018892684073	5823853084019253
KLHL24	-4.10532e+16	7207273870871406	6.20478e+07	7.49041e+06	5786869049072265	797607421875
MTMR1	3.86255e+16	7594828366162291	2.54198e+08	2.66534e+07	4247455869402204	5309559768220515
MRPS7	737884521484375	7533597154161047	2.92687e+08	3.16396e+06	5125459671020508	5518557515007239
AGRN	4.90057e+16	7173486667771383	6.70677e+07	819818	1025483865653519	921525673191574
SUMO2	2.58237e+16	7067637050442697	8.55782e+07	1.08392e+08	1.42738e+16	1.23825e+16
USP3	-3359692096710205	7584344814588753	2.60409e+07	2.73921e+07	3.9852e+16	6177589004634279
STAP2	3474467992782593	7575735524989839	2.65622e+08	2.80238e+07	435864077674018	5737955964953694
RANBP3	-3.97468e+16	773395881026497	1.84519e+07	1.85084e+06	3342304618991151	5299053058757649
RAB4A	5257324576377869	7237753008442227	5.78425e+08	685394	7073627687850088	7050046828900228
HMOX2	4.34922e+16	7727158398931146	1.87431e+07	1.88875e+06	4243735449654715	5613860529119318
EHD4	4734976291656494	7757680621121566	1.74711e+08	1.74597e+07	4207038566714428	5410415649414062
C9ORF16	531223714351654	7.13583e+16	7.31427e+07	9.04697e+06	8131265120072798	758847381432019
COMT	2.87776e+16	7119135841778191	7.60088e+07	9.42264e+06	1.51439e+16	1.3084e+16
RHEB	-2191479355096817	6924151162129635	1.19083e+09	1.57569e+08	8971183211715134	1.08989e+16
RPS25	2.09752e+16	706685587665262	8.57322e+07	1.08667e+08	2164299657789327	1.88051e+16
SYBU	-9531103372573852	7238367045900168	5.77608e+08	6.83889e+06	4489209157116008	7405452771917906
NRP1	1.39567e+16	8416050156107227	3.83663e+06	3.20401e+06	4.2442e+16	5956886487129407
ENTPD4	-1.39835e+16	7310893687926702	4.88772e+07	5.63287e+07	5315554758136192	7222669251571746
P4HB	3175797462463379	7041180429863766	9.09535e+07	1.16129e+08	1302522078804348	1.15043e+16
URB1	3.70622e+16	7193496205018554	6.40477e+07	7.77466e+06	5017539433070591	6123542173661013
ARHGEF18	-1.67528e+16	7488096763310909	3.25015e+08	3.54359e+07	3972408360448377	5808194681478385
HMGCS1	-6579382419586182	741772092883244	3.8219e+08	4.27335e+07	5168113112449646	8220699293196468
ERAL1	6719342470169067	7.45365e+16	3.51846e+07	3.8655e+06	4677288630237318	5475004993785512
SLC35C1	-1.18834e+16	7278769233141303	5.26297e+07	6.13434e+06	5603769709554951	765524359536123
MESDC1	7086052894592285	7669409338820432	2.14087e+07	2.1951e+06	4534648207367444	5261700385439713
DKK3	4527539253234863	8288130627837607	5.15074e+06	43970.3	4697475866837935	5246662298838297
GBP2	1.1037e+16	7551452735998543	2.80897e+08	2.99481e+07	5208473863272831	55170981977239
LAMC2	6433090567588806	7200267974836343	6.30568e+07	7.62392e+06	9567352441641	8590226127639156
C6ORF48	4248644709587097	722042359991593	6.01972e+07	7.20462e+06	6844233144627939	7337951041138439
PTAFR	6679524183273315	7177019758328007	6.65243e+07	8.11723e+06	8591291219881265	7814427393274249
MITD1	4008946418762207	7674083157175656	2.11796e+08	2.16964e+07	4.097e+16	5613744514694541
ZNF185	-9729117155075072	7092637471469575	8.07909e+07	1.0091e+08	3973781819246253	6392914544968378
EPHB2	6484867334365845	7631259921801334	2.33744e+07	2.41834e+07	4970967219426082	6323787905763851
AKIRIN2	5469386577606201	7644619341736953	2.26663e+07	2.34087e+06	4199994983095111	5485472502531828
CRAT	1.13685e+16	7869909104533028	1.34925e+08	1.30079e+07	4430361314253374	5224694885663538
SLC1A5	-631960853934288	7069349458297731	8.52414e+07	1.07807e+07	1.08557e+16	1.21419e+16
BPIFA2	-9867514371871948	7446633712723049	3.57574e+07	3.95167e+07	5272278299137038	9440255553077838
BRWD3	-2546255588531494	7470584513684271	3.38388e+07	3.69882e+07	3.93204e+16	6081251416887555
RRAGA	5887184143066406	7173486667771383	6.70677e+07	8.19599e+06	7583057403564453	7028528849283854
GRINA	7762696743011475	7238784449182862	5.77053e+06	6.81626e+06	6181990805636631	6002367709545379
ZNF655	4.44109e+16	7092637471469575	8.07909e+07	1.0117e+08	8619845965961078	8153277608034241
ATP6V0D1	4.91924e+16	7148492694880846	7.10407e+07	8.75402e+06	6814107802307722	7083203248303346
PRICKLE3	9470937252044678	7849170015694899	1.41524e+08	137492	418982914515904	5343591213226319
ADAM17	1.06859e+16	7423741988412961	3.76928e+08	4.20091e+06	4223488171895345	5869374924157498
OST4	4230527877807617	6.9421e+16	1.14262e+09	1.50057e+08	1.07895e+16	9368798828125
APOD	5320289731025696	7164914638543257	6.84046e+07	8.3911e+06	1187599605984158	1091373797682246
SLC44A2	-5098617076873779	7058680933600958	8.73613e+07	1.10894e+08	7398626676169775	9975649626358696
LAMB4	83206787109375	819633893887682	6.36299e+06	554998	5898881912231445	2.59237e+16
PPA1	5805768370628357	7143689084518213	7.18308e+07	8.86471e+06	8828653406213831	802759532860103
SLC12A6	5818692445755005	7584344814588753	2.60409e+07	2.73771e+06	4551725917392307	5634539258349073
LOC105376805	-7843737602233887	7400087401322857	3.98027e+07	4.46834e+06	3.60429e+16	6025437304848119
NCCRP1	-1.46914e+16	7520955990043997	3.01331e+07	3.2658e+06	385437935590744	8132246114439884
MNT	2215484380722046	7373783783762687	4.22879e+07	4.77539e+06	4403203604877859	5943563386991426
IMPDH2	5212576389312744	738276310313958	4.14226e+07	4.66614e+06	518671378111228	6327043722231929
SHROOM3	-1.06953e+16	7235600789328291	5.81299e+07	6.91495e+06	4449686322893415	7003984970724401
NISCH	7641676068305969	7239795853209481	5.7571e+07	67950	7595694290964227	6633057318793403
CAPN5	-2.36197e+16	7363187435135103	4.33324e+07	4.90317e+06	3098337173461914	6582268210018383
PRR15L	-4683824062347412	7667992096405463	2.14787e+08	220626	2.61687e+16	5526634350157621
E2F6	5674433708190918	7515888955195897	3.04867e+08	3.30978e+07	3476214585480867	5585541914213071
USP5	1.14536e+16	7.41217e+16	3.8711e+07	4.33196e+06	4059141454562335	5790069391114793
ETV6	-5076971054077148	7100086326137509	7.9417e+07	9.9041e+06	638036239978879	8897493040406859
CPEB4	-2258453369140625	7.27004e+16	5.36981e+07	628491	5355537598391613	7561235447601256
ARFGEF1	-857744812965393	6905631803313088	1.24271e+09	1.6501e+08	6606673446356082	838782563631443
FBXO21	-5391190052032471	7277800714461152	5.27472e+07	6.16208e+06	4.7405e+16	7131688810649671
KLHL42	1719810962677002	7.35536e+16	4.41201e+07	5.01504e+06	4.30865e+16	5970761666890063
NFKB1	5873214602470398	7100553316929346	7.93317e+06	988610	7799506093941483	7337201662082409
PIGX	6652615070343018	7548947057880573	2.82522e+08	3.01483e+07	4432398869441106	547778772182219
KIF13B	-1121181607246399	7092637471469575	8.07909e+07	1.00904e+08	4057614699653957	6572350708570348
BNIP3L	-2.93083e+16	6842536966631888	1.43702e+09	1.96679e+08	8589882806900444	1.09357e+16
PTPN3	-1.21255e+16	7256474777575266	5.5402e+07	6.5082e+06	5379503795078823	7178774891177235
ANXA1	-3036956191062927	6.9421e+16	1.14262e+09	1.50024e+07	1382852836277174	1694117140711379
ABR	9439148902893066	7503514980246945	3.13679e+07	3.40835e+07	4456703772911659	4.99019e+16
HMGB3	4995213747024536	7297115248081494	5.04527e+08	5.83786e+06	5661573152284365	703361768980284
CCPG1	-3970068395137787	7062771006382764	8.65424e+07	1.09774e+08	7177880027077415	963896720640121
JAGN1	3.84231e+16	7.22068e+16	6.01618e+07	7.179e+07	5333265240272779	6231702851086128
ARAP3	4.6546e+16	7537246263401757	2.90238e+07	3.12045e+06	4436364249577598	6182940275772758
LYPD1	1.35789e+16	7725071494204224	1.88334e+08	1.90134e+07	4.98778e+16	6605301331937983
HES1	-5788058042526245	6774104190645942	1.68227e+09	2.35084e+08	1.02537e+16	1474113852290784
DNM1L	3455653190612793	7.21349e+16	6.11663e+07	7.3613e+06	5029690621913164	61877218963545
IL13RA1	2.68599e+16	7356756189052067	4.39788e+08	4.99491e+06	4968110096605518	6186324248442778
FSTL1	-9583160877227784	7073273983195518	8.44746e+07	1.06631e+08	4.83082e+16	7292626953125
TSTA3	5789394378662109	7.30364e+16	4.97006e+08	5.73699e+06	5467622545030382	6273931939917875
CDV3	-1.04833e+16	7004987049094223	9.88583e+07	1.27781e+08	6326186236213235	7978686443522401
PHB2	5357678532600403	6.9352e+16	1.16091e+09	1.52856e+07	913794199625651	807868699769716
CYB5A	-4390029311180115	7107770844358804	7.80242e+07	969420	563356093418451	7989041384528665
TMEM9B	-1812303066253662	7087659887369269	8.17222e+07	1.02752e+08	5967188076097139	7647596808040843
KANSL1	3800225257873535	73639600602079	4.32554e+07	4.88865e+06	4.20922e+16	5971308917534061
TMUB2	2297530174255371	7545235984955771	2.84947e+07	3.04856e+07	3352692215530961	5092345403393669
TMED5	-2.83529e+16	7195754888599999	6.37155e+06	7.7213e+06	5152546110607329	6683296992860991
XPO5	-1620173454284668	7341419015850221	4.55597e+08	5.22096e+06	312804330479015	5355729962339496
GSDMC	1454421043395996	7724021692722806	1.8879e+06	1.90769e+06	4008944311807322	4803511992744777
YIPF1	5510740280151367	7.27004e+16	5.36981e+07	6.28313e+06	4.69805e+16	5631707342047441
SCIN	-1.00021e+16	7.3078e+16	4.92267e+06	5.67772e+06	4205580866614053	6813217040361093
MRPS25	1.27321e+16	7130328975621257	7.40749e+06	9.16915e+06	4115685260657108	5843322141513378
CCDC186	-2617451250553131	7029202195705127	9.3497e+07	1.1981e+08	7058406112217667	9411806686544868
WHAMM	602938175201416	7486601600373121	3.26136e+08	3.55883e+07	4402176387726314	5529554301294787
PRSS8	-6708163022994995	7110924626570058	7.74596e+07	9.61687e+06	4853767454624176	7268409888614671
SLC16A14	-11821368932724	7.27004e+16	5.36981e+07	6.29052e+06	4904968913008527	7935420121296798
GART	7403692007064819	7441494593563716	3.61831e+07	4.00878e+06	4.65852e+16	5454632329005821
SQRDL	6228216886520386	7258994378414407	5.50815e+08	646544	5036338211654069	5858455430592923
LLGL2	-7308380603790283	7054114645086654	8.82847e+07	1.12312e+08	5265996418302021	7312100560092746
CHST3	1.18754e+16	7542154121113	2.86976e+08	3.07294e+06	4110085085818642	5352773878309461
ATG4B	1449037790298462	7321060658293867	4.77463e+07	5.48482e+07	4.47293e+16	5924438046737456
KRT80	-3594127893447876	7631259921801334	2.33744e+07	2.42096e+07	2153176920754569	5920207058941876
MED28	4376800060272217	7287875658467126	5.15376e+07	5.97773e+06	4635419976221372	5990485494047302
CHL1	-5905696153640747	7184197544065781	6.54338e+06	7.97811e+06	5352237535559613	7924817067856237
LTB4R2	6062081336975098	8044312515965675	9.02999e+06	823651	3.14298e+16	3304797112941742
HRASLS	5603415489196777	8044312515965675	9.02999e+06	823651	3.60887e+16	5214917659759521
PSMB5	2.88784e+16	6861079935804194	1.37696e+08	1.8718e+08	5762409766515096	6711769586876978
PC	1612804889678955	7589973503036146	2.57055e+08	2.70007e+07	404418082464309	4536817240160565
ALDH9A1	520169198513031	7012011368389324	9.72722e+07	1.25189e+08	7082856557901623	7048938156820143
CASP1	799623966217041	7423741988412961	3.76928e+08	4.202e+06	4.3262e+16	5238294692266555
PLIN2	9921160936355592	7194037130550405	6.3968e+07	7.75784e+06	6345507973118832	5976555004454496
IVNS1ABP	-3.961e+16	6972975663634593	1.0642e+08	1.38543e+07	558806679465554	8018106665771054
KIAA0895L	4.22323e+16	7461949369949832	3.45184e+08	3.78271e+06	3.96657e+16	5467615127563477
DMKN	1.08104e+16	7285529926213773	5.18167e+08	6.01972e+06	5052460970943922	7219573699676238
G6PD	3164748549461365	6889966748055126	1.28835e+09	1.72027e+07	9110505921500068	9515009604209712
KEAP1	4.30984e+16	7238784449182862	5.77053e+06	6.82401e+07	4964547971399819	5959048324756409
HERC1	-1.07277e+16	7236128812829408	5.80592e+07	6.89937e+07	4.37583e+16	6036606629689535
BAIAP2	3509364128112793	6930223277757097	1.17429e+09	1.54727e+08	5486011734927994	6670787892443069
TPRG1L	5084801912307739	7247622692183431	5.65428e+08	6.65271e+07	4.58479e+16	5699659150222253
TRAPPC6B	2622636556625366	7217752067208393	6.05687e+07	7.27251e+06	4504583175868204	6076332357027553
WDR36	6901452541351318	722042359991593	6.01972e+07	7.19375e+06	5440115495161577	6079889424641927
LOXL1-AS1	1297968864440918	8092098134367152	8.08913e+06	725072	4.10358e+16	6090840426358309
RNF165	1.55201e+16	8092098134367152	8.08913e+06	725072	4561509132385254	5677387188007306
UBE2Q2	7759349346160889	7193496205018554	6.40477e+07	7.77345e+06	6367945787383289	6395304665636661
UBE2H	4.19148e+16	6946566717587716	1.13092e+09	1.48278e+08	1090481220592152	9534672031604576
CORO1C	9467686414718628	7363187435135103	4.33324e+07	4.90138e+06	5071020817411118	5403800253140725
MFAP1	4988902807235718	7221316112363846	6.00736e+07	7.15733e+07	47057040326007	5700590399247182
RNF115	1.22747e+16	7432399691715149	3.69488e+08	4.10733e+06	3.66353e+16	5560727843050827
MYC	9100311994552612	7354270678344237	4.42313e+07	5.03589e+07	6169986724853516	675161073266006
NAV2	-858168363571167	722042359991593	6.01972e+07	7.20542e+06	4226995086669922	6937084394631926
OAS2	1.06852e+16	7633463812192958	2.32561e+08	2.40394e+06	4.55565e+16	5341158390045166
SSRP1	-1183096170425415	7.13749e+16	7.28643e+07	9.00577e+06	4.90714e+16	6744007823231456
CHST9	-5351080894470215	7090355339319043	8.12166e+07	1.01813e+08	5005035400390625	7523148982583543
STIM2	534842848777771	6955617869641409	1.1076e+09	1.44809e+07	8314934483280888	7748453269225423
OAF	1.21534e+16	761667040526034	2.41729e+06	2.5189e+07	4.16989e+16	5089050421193868
NDST1	1.42867e+16	7626117094870314	2.36528e+08	2.45593e+06	3738393102373396	4.65642e+16
CFL1	1.18257e+16	6661469914430585	2.18037e+09	3.18851e+07	2.5771e+16	2.37715e+16
MRPS16	2.1165e+16	722042359991593	6.01972e+07	7.20622e+06	4638770665877905	5997578355132557
MSRA	1.19998e+16	7610667459208844	2.45094e+07	2.56306e+07	3.87036e+16	4949484044855291
RASAL2	3.76939e+16	7220368558671265	6.02048e+07	7.22324e+06	4.76765e+16	6173470418961322
GPR137B	7009246349334717	7360374939403445	4.36139e+08	4.94603e+07	4.43027e+16	5447018393154802
TPD52L1	4.99833e+16	6.87316e+16	1.33918e+09	1.80578e+07	1.07116e+16	9172713949073176
C9ORF84	3.4632e+16	7994357419946238	1.01308e+08	934396	4.49225e+16	3.54294e+16
PLEKHF2	-1.53894e+16	7403240083069382	3.95148e+07	4.42557e+06	3270730785295075	5215237426757813
S100A4	-5568475723266602	6874910243338295	1.3338e+09	1.79457e+08	9610058499365738	1.38417e+16
RAB37	-2.28362e+16	7278521713181902	5.26597e+07	6.14697e+06	3.4801e+16	6241929986503687
DEXI	5715197324752808	7.35431e+16	4.42277e+08	503137	4.58159e+16	5674572483639876
TREM2	2.6083e+16	7939034377552531	1.15071e+08	1.07842e+07	4.41477e+16	0
C15ORF41	8651062250137329	7322969454729503	4.75369e+07	5.45635e+06	4735611081123352	5462504948411032
SLC26A2	85506671667099	6921980726494921	1.19679e+09	1.5858e+08	7853166426735363	7020111891327712
FOXG1	-935194730758667	7203112926090349	6.26451e+06	7.56833e+06	3520407821192886	600243905874399
RTP4	1204805612564087	7.56623e+16	2.71503e+08	2.87702e+07	4.75771e+16	5374373322600251
APOPT1	4277534484863281	7184271589557491	6.54227e+07	7.96461e+06	350647522852971	5175617466802183
TBCB	2.0122e+16	6960157458856491	1.09608e+09	1.431e+08	5426980257034302	6646502978617562
RNF141	-3536123037338257	6721540801138319	1.89871e+07	2.71026e+08	5916062645290209	817033442366482
SNHG8	4.25932e+16	6.94139e+16	1.14448e+09	1.50586e+08	8113423515768612	8243265787760417
PON2	3307424783706665	702736966645552	9.38924e+07	1.20491e+08	5776162654795545	6800510423600407
TRAF3IP2	8864883184432983	7281711044621792	5.22744e+07	6.08744e+06	4686654806137085	5376752097651644
TMEM109	-2090679407119751	7089561721475073	8.13651e+07	1.02103e+08	4784879207611084	6586083234366724
ARHGAP18	-6585156917572021	6988284503102285	1.02734e+09	1.33363e+08	529917572483872	7996796598139497
MIR31HG	127665376663208	758255861686572	2.61482e+08	2.75384e+07	3967554846475291	5100127937867469
CASK	2.81268e+16	7164914638543257	6.84046e+07	8.39209e+06	4.35015e+16	5962967495738026
MAP4K4	2.402e+16	7034475337201241	9.23687e+07	1.18107e+08	5405579500420149	6711328747203049
ZZZ3	-1.21951e+16	7213068714967716	6.12254e+07	7.37408e+06	4283110113704906	600555822646513
FOXO1	8961800336837769	7286461880955625	5.17057e+07	6.00202e+06	5677828331516214	5904113193727889
GLIS2	1.51102e+16	7028607859132707	936251	1.20061e+08	5977296193440755	7752985161366387
MCU	-2.8656e+16	6801956521773561	1.57777e+09	2.18618e+08	5409875563633295	7480044421921688
TJP3	-836713433265686	7167367292235103	6.80194e+07	832491	4.0996e+16	6381006168413765
ARSI	6021602153778076	7895725886428698	1.27138e+08	1.21392e+07	350898814201355	2529762188593547
ATF7IP2	1.0067e+16	7561235244737272	2.74641e+08	2.91791e+07	4.40336e+16	5498586927141462
CEBPG	-4.38353e+16	6853003788884329	1.4028e+08	1.91344e+08	4.43246e+16	6786833365202506
FST	3.51214e+16	7908249708064223	1.23524e+07	1.17254e+07	577487071355184	5689523696899415
ZMYM6NB	1.32431e+16	7001912407600272	9.95606e+06	1.28781e+08	5203256385270939	6654314010159875
NCBP3	-7504463195800781	7081459267826796	8.28974e+07	1.04458e+08	3.9577e+16	5857813908503606
PLEKHA1	4.19762e+16	681175834317967	1.54256e+09	2.12554e+08	8708201321688566	8412624091208978
MGAM	-3.73107e+16	7439867644634452	3.63189e+07	4.02719e+06	3133730888366699	6154671518426192
SNAP23	-2.55796e+16	7036827350062431	9.18698e+07	1.17384e+08	4717551500369341	6511897477419567
FLT1	-2843790054321289	7005095324934191	9.88336e+07	1.27566e+08	2737468481063843	9563033859451096
BPIFA1	-904410719871521	6952878485908849	1.11461e+09	1.45829e+08	1.54832e+16	2789112331442637
CMAS	-2.04154e+16	6816186562740349	1.52691e+09	2.10257e+07	7487825560338289	955891677833078
PATL1	1.04628e+16	7.01808e+16	9.59227e+07	1.23275e+08	5389679378933376	6950512936240748
DAZAP2	-2.25848e+16	6595764701188245	2.5365e+08	3.78934e+07	1.02186e+16	1.25988e+16
PERP	1.18522e+16	6659296372363965	2.19131e+09	321061	2492451296014301	2298645756670818
CCDC92	1861867904663086	73145315552329	4.84695e+07	5.58139e+07	3568951179241312	5485767479106592
NPM1	3.25345e+16	6681810653059733	2.0806e+09	3.02331e+08	1.44364e+16	1.25349e+16
MDFIC	-1247621774673462	7089561721475073	8.13651e+07	1.02079e+08	3.90089e+16	6456426715103827
CITED2	5364689826965332	7284084116799168	5.19895e+07	6.04462e+06	454341858625412	5942834781695016
GOLGA8B	4.73089e+16	7.1015e+16	7.91593e+07	9.85727e+06	4912337734274668	607013715150763
UGP2	-3.68179e+16	6596847483923426	2.53019e+09	3.77286e+06	8530641359703564	1.12459e+16
PSMD3	8206920623779297	7278769233141303	5.26297e+07	6.1337e+07	3.89745e+16	4750744399204049
SOX13	1.58666e+16	7293278496380074	5.09004e+07	5.8991e+06	3.85087e+16	5901044762652853
PLPP2	-3877605199813843	6924196851544787	1.1907e+09	1.57331e+08	4393586317698161	6404656901758673
HRASLS2	-1.11096e+16	7128665541023223	7.43592e+07	9.21123e+06	3501386324564616	5817211735857665
ZNF721	1844480037689209	7141292709333848	7.22283e+07	8.92046e+06	4.31699e+16	5980428230004965
PLD3	6515820026397705	6.87916e+16	1.32082e+08	1.77098e+08	5971095345237039	6351287429397171
SPAG1	-1285535216331482	6975895746732442	1.05707e+09	1.37516e+07	3872924462342874	6843353755890377
PTDSS1	4911216199398041	6623784461804139	2.37802e+07	3.51065e+07	898638189406622	8145650754938472
MRPS10	1.83324e+16	6.88225e+16	1.31146e+09	1.75395e+07	6240058135986328	7312085700757576
PSENEN	-8528105020523071	6852900690039275	1.40313e+09	1.9152e+08	4579492665953555	7826892730852241
IMMT	2666116952896118	6972904887297308	1.06438e+09	1.38664e+08	5252008004622026	6365853075711232
GLS	1.95248e+16	7273950760076247	5.32169e+07	6.22188e+06	4230044834197514	5861089562857023
HLA-DMA	1713221549987793	7423741988412961	3.76928e+08	4.20052e+06	4835613084876019	4412930100052445
PLXNA2	6265476942062378	7239795853209481	5.7571e+07	6.78438e+06	46501424908638	5913895519539779
IAH1	5796108245849609	7239795853209481	5.7571e+07	6.78438e+06	4149613082408905	5451856055113946
FJX1	9291365146636964	7526990093811474	2.97173e+08	3.21522e+07	3.53799e+16	5801616668701172
ANKRD13A	-3.33016e+16	7005080231577102	9.8837e+07	1.27662e+08	4951293747146408	6885473134566327
MALL	-9333720207214356	6905154052545071	1.24407e+09	1.65345e+08	4.16143e+16	6864666547931608
RAB6A	1.98569e+16	7.20844e+16	6.1881e+07	7.46454e+06	3.66893e+16	5262919469857316
TRIM29	3.41988e+16	6727354444117907	1.87346e+09	2.66843e+07	1369439355258284	1.18028e+16
C12ORF57	600923478603363	6.88225e+16	1.31146e+09	1.75356e+08	6427801416275349	6647904275998368
ESRP2	-6411572694778442	681175834317967	1.54256e+09	2.12627e+08	4.39238e+16	6654467924141589
SMYD2	4.57206e+16	7043476484790346	9.04739e+07	1.15433e+07	5038301150004069	6536393501389195
GALNT10	7668313980102539	7200267974836343	6.30568e+07	7.62955e+06	4639606475830078	5363798217773438
CBL	2133495807647705	7068792405791002	8.53508e+06	1.08025e+07	3.60435e+16	5487722655636581
TESC	-2.81108e+16	7.08134e+16	8.29209e+07	1.04565e+08	4109957695007324	8105669555664062
STX17	17881393433	6.87316e+16	1.33918e+09	1.80429e+07	5016613254299411	6555004764870169
PPP1R12B	5289056897163391	6876906026604514	1.32768e+09	1.78388e+07	6854603507302024	7729252062345806
ABHD4	-7968894243240356	6899447067159915	1.26053e+09	1.68078e+08	4.98896e+16	7626800840465022
DNPH1	-2533913850784302	7057273518192048	8.76449e+06	1.11416e+08	4217108190059662	6513526322862256
VPS11	3687276840209961	7236128812829408	5.80592e+07	6.89578e+06	4594676971435547	5887537417204484
NARS2	6257352828979492	7490303993533116	3.23367e+08	3.52262e+06	3.48657e+16	5030713148520026
ZCRB1	-2.37501e+16	6779928948989988	1.65986e+09	2.31798e+07	7034548633503463	8439850482245443
PRKCD	-3.71267e+16	6598964909540882	2.51788e+09	3.7436e+08	5927984359416556	8496176700464031
HOMER3	3.40486e+16	7030457328646762	9.32272e+06	1.19378e+07	4908876676817198	6298541069030762
AASDHPPT	3.12663e+16	6904302880523638	1.24651e+09	1.66094e+08	5968817807315441	6844874492810364
MYO6	-3.19142e+16	6519828415459476	3.02115e+09	4.67875e+08	9463857974646226	1.1979e+16
SRC	6249825954437256	7.17413e+16	6.6968e+07	8.17759e+06	4438994558233964	588081320937799
LINC00842	9469738006591796	7478032005983314	3.32635e+07	3.63284e+07	3.92763e+16	5515166816361453
FDFT1	-3689274191856384	6540450865135554	2.88104e+08	4.42969e+07	9179275787628448	1.26458e+16
INO80D	4666757583618164	6864887501349949	1.36494e+09	1.84913e+08	3.84462e+16	5680932932886584
EIF3F	4565798044204712	6676357871336893	2.10689e+09	3.07129e+07	9304935826664478	8530819948803982
MED21	2.16411e+16	7047802837075532	8.95771e+07	1.14039e+08	4.43007e+16	6025221804355053
HDAC3	7590048313140869	7446633712723049	3.57574e+07	3.95428e+07	3.68063e+16	4.96587e+16
COA4	3.04512e+16	7.04629e+16	8.98905e+07	1.14566e+08	4.29353e+16	5782405462366111
DCTN2	4729602336883545	6.87316e+16	1.33918e+09	1.80664e+08	5378947363959419	6080399127515315
FOXE1	1.08536e+16	7087602139937134	8.17331e+07	1.02915e+07	538041514735068	5606441981901372
SLC16A2	4798295497894287	718722237281564	6.49797e+07	7.90465e+06	4320445554009799	6188078487620634
DNAJC4	3.74852e+16	7456226392675083	3.49763e+07	3.83937e+07	3438778312838807	5187024636702104
ZNF264	-1571727991104126	6749930554276383	1.77856e+09	2.51016e+07	4380575286017524	635185065183664
PAK2	3243894577026367	6878278889751256	1.32349e+09	1.77579e+08	5272864871554904	6149259571665704
SNHG16	3.77134e+16	6693342281073689	2.02609e+09	2.93127e+07	8806607358090512	8501292532279944
SLC22A5	6493759155273438	722042359991593	6.01972e+07	7.18884e+06	3179394827948676	4.97879e+16
PRDX1	1.68105e+16	6576134172282507	2.65379e+07	4.01872e+07	2.22479e+16	1.9921e+16
FAM162A	5531821846961975	6747177222165642	1.78988e+08	2.53764e+08	7831935882568359	7275884258213328
CAP2	88216233253479	7.44619e+16	3.57942e+08	3.96238e+06	3.73625e+16	5864088021072686
U2SURP	2.49859e+16	6533189843275391	2.92961e+09	4.51253e+07	6783206758045015	8210102265983671
MAEA	4071152210235596	6.87316e+16	1.33918e+09	1.8074e+08	508867542395431	6539593751032307
HMGN4	5412689447402954	6857553863853483	1.38818e+08	1.88964e+08	6249858682805841	6843140592280123
PI4K2A	5856393575668335	6.96469e+16	1.0847e+09	1.41412e+08	5235678195953369	6033330359825722
TOX4	3506929874420166	6810052850712013	1.54863e+09	2.13822e+08	4055331735049977	5445458743734599
COL1A1	-1456540584564209	7.10663e+16	7.82299e+07	9.72702e+06	3569208213261196	6156310547655002
ERCC1	6629440784454346	7150931406656525	7.06429e+07	8.69845e+06	4477373342045018	5826345957242526
ZBTB11	1.36495e+16	7012011368389324	9.72722e+07	1.2521e+08	4.28316e+16	5860256072013609
NACA	3154219388961792	6607135833179225	2.47095e+08	3.65702e+07	9181634311018320	8961413592411047
GNAI1	9631973505020142	6708193531141797	1.95797e+09	2.81787e+08	7362107776460194	8624889846568602
SSX2IP	1.28261e+16	7360374939403445	4.36139e+08	494537	4677734375	4.93756e+16
DSG2	2.85993e+16	6555787232076764	2.78108e+08	4.25019e+06	1.63995e+16	1.40531e+16
PTHLH	5.083e+16	6756735178674189	1.75091e+09	2.46301e+08	1112627769003109	1.41942e+16
FAM83B	8132913112640381	6905084251500198	1.24427e+08	1.65564e+07	6202395475363429	6339799701974616
TM9SF2	-1.676e+16	6477533886427972	3.33017e+09	5.25003e+07	1.28196e+16	1466788330078125
CFDP1	-2777482271194458	6.71286e+16	1.93703e+09	2.78234e+07	5219848269507998	7237198703972868
PHACTR3	-2.29977e+16	7145300765801792	7.15648e+07	8.82524e+06	4274488595815805	6651225370519301
UXS1	609473466873169	6947289721081895	1.12904e+09	1.47927e+08	5027115561745383	5640599214577977
GTF2F2	3521604537963867	6927023286879839	1.18298e+09	1.56091e+08	4.75047e+16	5945885203709113
RBM34	-5.52118e+16	6.87316e+16	1.33918e+09	1.80481e+07	4565367635091146	6343570457497224
KANK1	1744234561920166	6962754537365478	1.08955e+09	1.42145e+08	4229928184958065	6069958185745498
FOXK1	7477614879608154	7114395424619448	7.6843e+06	9.53319e+06	4.37086e+16	5271903716766082
FRYL	4521685242652893	6721540801138319	1.89871e+07	2.70968e+08	664750995058002	7040592193603515
TRNT1	1.30398e+16	7403240083069382	3.95148e+07	4.42709e+06	3.16685e+16	5481612906271581
SEC14L2	9807009696960448	7351012043771145	4.45644e+08	5.07795e+06	4053725836411962	5065302059350424
HIST1H2BK	4881415069103241	6716379190739778	1.92141e+09	2.75455e+08	8334263820274204	8381678663839506
GSN	-4.02114e+16	6598964909540882	2.51788e+09	3.74283e+07	8379807212136009	1.13646e+16
GABRE	6931895017623901	709558502561394	8.02444e+07	1.00147e+08	5319495609828404	6344976088579963
MTFR1L	3096959590911865	7153161955706527	7.0281e+07	864736	3.68397e+16	5311945865028783
LUZP1	8527584075927734	6867932177924354	1.3554e+09	1.8332e+08	5878134618831586	5865196128944298
BRAT1	1189253568649292	7341831432381646	4.55165e+07	5.20333e+07	3.95139e+16	515040214245136
AP2A2	7194534540176392	6904813782355911	1.24505e+09	1.65783e+08	5932878516186243	5984561339668606
EMB	1.02971e+16	7335716111648495	4.61619e+06	5.29425e+06	4.85394e+16	5708593054662777
DUSP9	2208925485610962	7713593579340073	1.93378e+08	1.95764e+06	3646377280906395	5540911356608073
NFYA	7081477642059326	6905154052545071	1.24407e+09	1.65307e+08	4.20104e+16	5400087522423785
CEACAM1	1.04015e+16	6993587454064773	1.01487e+09	1.31413e+08	5093385762181776	5734281973405317
STOM	3.27973e+16	6537194876291672	2.90272e+09	4.46572e+08	1.50096e+16	1.30009e+16
ACAP2	6651236414909363	6.75109e+16	1.77384e+09	2.49855e+08	6573267290669103	6372732364430147
WARS	5706136226654053	6895409454255349	1.2723e+08	16976.6	5652968624988234	6377876983291801
CPNE1	5991063714027405	6681252085661226	2.08328e+09	3.02914e+08	8042541650625376	7183836195203993
SUMO1	3.609e+16	6791009542072964	1.61804e+09	2.25358e+08	5157414125592521	6065302678352393
TMEM147	3.45409e+16	6795054041245677	1.60305e+09	2.2312e+08	5112212963318556	664340082804362
KIF13A	4.68515e+16	7089561721475073	8.13651e+07	1.02074e+08	459985613822937	5748921907865084
SLC3A2	-2560400068759918	6594268604252138	2.54526e+08	3.80714e+07	7862774688418549	1.0141e+16
PACS1	7207238674163818	707096822299677	8.49243e+06	1.07327e+08	4.58844e+16	5320430297851563
ACTN1	4.99367e+16	6590021446588834	2.57027e+09	3.86125e+06	1.07727e+16	9293276644705260
WFDC21P	-9429121017456056	7101529650045369	7.91535e+07	984921	3.90997e+16	7368405871217037
LCOR	-2976783514022827	6737988259324311	1.82815e+09	2.5988e+07	5290583697232333	7363363412710336
ABCD3	-2573038935661316	6461554843769176	3.45498e+09	5.47977e+08	6178292213602269	8293688508118091
PDHX	4.54617e+16	6919574383418574	1.20344e+09	1.59573e+08	4665645965158123	5687420375960658
BCAR1	7887334823608398	7.04629e+16	8.98905e+07	1.14521e+08	4.46354e+16	5254465404309725
ZSWIM6	5849336385726929	6875626184883694	1.3316e+08	1.79038e+08	5189623221372947	5943328474756319
PDIA3	7503267526626587	6693342281073689	2.02609e+09	2.93093e+07	6569071802599676	6104472909132233
CHCHD10	9913760423660278	6661952200555129	2.17795e+09	3.18295e+06	6209887290487484	7631980648004302
ZNF106	-2556777596473694	6697224000748029	2.00806e+09	2.8974e+08	6042616239158056	8183229234483507
BTBD10	6958824396133423	6709686930960144	1.95125e+08	2.80638e+08	6318992190890842	6260155614862587
TM7SF2	-8963572978973389	6929980642948582	1.17495e+09	1.54923e+07	4333546956380208	6782208706470246
EIF3M	4.91374e+16	6.75109e+16	1.77384e+09	2.49914e+08	5791463437287704	630983253225896
SSR4	4680202901363373	6602016595378127	2.50025e+09	3.71198e+07	7937730561702623	7473601256909014
CDS2	6007188558578491	6862384590292949	1.37283e+09	1.86491e+08	5103355884552002	5837662308304398
PTPN21	-8946340084075928	6879603706069503	1.31946e+09	1.76793e+08	3.82442e+16	5886014707528862
ZDHHC3	4662054777145386	6660762970336204	2.18392e+09	3.19574e+07	6549543762207031	678360016428526
PFKM	4.99185e+16	7087659887369269	8.17222e+07	1.0275e+08	4417640822274344	5614837576809539
MRPL45	3.60883e+16	6885802806046648	1.30076e+08	1.73805e+08	511470748157036	6201102591849662
PTPN2	2.10258e+16	6672802616379164	2.12421e+09	3.10047e+07	5756320174859495	6934621710526315
LINC00998	4.43575e+16	6879880204566826	1.31862e+09	1.76558e+08	5012991428375244	5852303801283325
UXT	1.5217e+16	6.75674e+16	1.75088e+09	2.45972e+07	5212076165702906	6531595004958937
GTPBP8	3217771053314209	7058182358629349	8.74616e+07	1.11102e+08	4.2034e+16	5609287289406756
CXXC1	6705069541931152	6926166414136602	1.18531e+09	1.56509e+08	4.17914e+16	5804395054924417
USH1G	1.56743e+16	7680308120603174	2.08781e+08	2.13683e+07	3653224776772892	5353317260742188
COTL1	1.24247e+16	7248164732374523	5.64723e+07	6.63917e+07	4.56202e+16	5131033117120917
ATXN7L3B	-4.43297e+16	6409569612349889	3.89431e+09	6.33453e+07	6050581614176432	8270033698392786
CLK4	2145383358001709	7092637471469575	8.07909e+07	1.01053e+08	4.05905e+16	5712886609529194
CDK4	6184849739074707	6721647658136212	1.89825e+09	2.70725e+08	5752270438454368	6128019706282035
BIK	1.43793e+16	6570278409172459	2.68981e+08	4.08576e+07	4810301698284385	6288506367484931
RPL22	2012665569782257	643650730952455	3.6601e+08	5.86526e+07	1.61876e+16	1.44816e+16
GFPT1	-3.12736e+16	6.65407e+16	2.21782e+09	3.25228e+08	6089145360368021	8566880709883096
MEMO1	4.14636e+16	6864414495082553	1.36642e+09	1.85241e+07	3603307312610103	5124652600162244
SMS	-4.85656e+16	6625147399675943	2.37057e+09	3.49745e+07	6017604404025607	8390001191867618
GNPTAB	6730218529701233	6684823447337844	2.06622e+09	3.0005e+08	7008133763852327	6716183781905659
CCND1	6195738911628723	6485196483467157	3.27193e+06	5.1491e+06	1269857335973669	1073811465746736
RAB21	1.62686e+16	6491896233248154	3.22184e+08	5.05533e+06	5769258996714717	684034782268673
GSTP1	1.99774e+16	6429594847379266	3.71882e+09	5.99042e+07	1875997123071703	1.67586e+16
LINC00116	1447606086730957	6855829457534676	1.3937e+07	1.89845e+08	3562214520512795	538448555955609
MAPKBP1	1007263422012329	7241179209452683	5.7388e+07	6.75748e+06	4092103172751034	5065359009636773
ATAD2B	-5525413751602173	6712992271526618	1.93646e+09	2.77971e+07	3920129255814986	6439439856487772
KIF16B	1.21762e+16	6861079935804194	1.37696e+08	1.87262e+08	3.58084e+16	5426316942487445
DCBLD2	4831017553806305	6510482589426743	3.08686e+09	4.78912e+07	9478736667458072	8527153528774117
TFCP2	-3289341926574707	6680113711714569	2.08875e+09	3.04096e+07	3.83127e+16	5562109536682533
CCDC51	1.05329e+16	7230892277960919	5.87635e+07	6.99579e+06	4.00192e+16	5219243471739722
SH3BP4	-4.71679e+16	6605446159030452	2.48058e+09	3.67818e+08	5901265493253383	8388505711674266
USP16	-5882370471954346	6713737774281578	1.93314e+09	2.77315e+07	514822208180147	6961432415506114
TMEM134	852936863899231	6764491745007511	1.71992e+09	2.40984e+07	5393523138922613	5584347402449135
RTKN	9719986915588380	7221316112363846	6.00736e+07	7.1589e+06	4.10305e+16	5057471634505631
FOXP1	-6958730220794678	6741976490762316	1.81144e+09	2.57336e+08	4.85801e+16	7371379216512044
ADSS	-2.04085e+16	6.67608e+16	2.10824e+09	3.07521e+07	5781628152598506	7728426537779118
PAIP2	4314082860946655	6.59056e+16	2.56709e+08	3.85409e+07	7000032934812036	7207858389837635
IARS	-4177376925945282	6382076737823159	4.14881e+09	6.83704e+07	6836112063864003	9535214820085320
PFDN1	-204770565032959	6.55868e+16	2.76261e+08	4.20916e+07	451968994140625	6241596626064883
CP	-4.28976e+16	6336760699966628	4.6051e+09	7.77274e+07	1.24651e+16	1641408407065763
MRPS23	1.02537e+16	6842536966631888	1.43702e+09	1.96711e+08	4.52753e+16	6097084387625742
TMX3	4277714490890503	6702302235402455	1.98471e+09	2.85819e+07	5030557071461397	5908043674691014
IMP4	9247827529907228	6836643144646561	1.45666e+09	1.99907e+08	4.64654e+16	6239893954733143
AUH	6554782390594482	6801956521773561	1.57777e+09	2.18285e+07	4.99784e+16	5750061682172041
AP5M1	1506887674331665	6.79876e+16	1.58941e+09	2.20868e+08	4643360243903266	6062477789499015
COMMD10	-1.57641e+16	6991445445328069	1.01989e+09	1.32207e+08	3711836888239934	5751267349765328
SLC7A5	4710729122161865	7238784449182862	5.77053e+06	6.81881e+06	4519491195678711	6965659515202394
TBC1D20	3.07596e+16	6.83811e+16	1.45174e+09	1.98962e+08	4.37153e+16	5928103164887764
CBR4	3.9813e+16	6800063455841582	1.58466e+08	2.19826e+08	460480260848999	5776244219611673
ECI1	2911806106567383	6811191450177441	1.54457e+09	2.13119e+07	4.56846e+16	5937308062796607
CIZ1	-336148738861084	6823556439440087	1.50122e+09	2.06301e+08	4120223833167035	5891583797223974
UBL7	3010990619659424	6982549815129367	1.041e+09	1.35329e+08	4.051e+16	5455138709712293
DOCK1	2.31696e+16	6.81953e+16	1.51521e+09	2.08505e+08	4902230312949733	6073881144094857
PFKP	-1.70473e+16	6494919857309219	3.19949e+07	4.99947e+08	7884578879820098	994888238641563
ADAM10	5456605553627014	643650730952455	3.6601e+08	5.86562e+08	8499735894604264	7546986020844558
LDHA	1.51308e+16	6424948334498796	3.75882e+08	6.0688e+07	2208885839429952	2.02064e+16
TYSND1	6456267833709717	722042359991593	6.01972e+07	7.18881e+06	3.79233e+16	5296048420231517
FOXJ3	-2452298402786255	673429970590281	1.84374e+08	2.62268e+08	4554929733276367	6420118166237472
UGDH	5729931592941284	6644950043775922	2.2649e+08	3.33736e+06	6761681238810221	6827535990351824
SYVN1	3601069450378418	6.79876e+16	1.58941e+09	2.2078e+08	4.93301e+16	6164997960790733
HIBCH	6410802602767944	6766822822859011	1.71071e+09	2.39376e+07	5382403838328826	6042472668730032
IDE	615289568901062	6.7656e+16	1.71555e+09	2.40213e+08	5177163124084473	5670076740321829
IDS	-5263231992721558	6318096003228921	4.80733e+08	8.17206e+07	6163146075080422	8732614532923187
UFC1	-1973799467086792	6440882230324681	3.62341e+09	5.79975e+07	5488569953224876	7812721221801268
COX7A2L	2.19472e+16	6471653833181704	3.37556e+08	5.32473e+07	6900097109236807	7662022908528646
TWF2	5721151828765869	6943182833205102	1.13977e+09	1.49544e+08	3860393459514036	5174506627596341
GSS	4.52469e+16	6770012979431344	1.69819e+09	2.37467e+08	4.77385e+16	5832076474844691
OGFRL1	5895386934280396	674421423128394	1.80213e+09	2.55846e+07	5558474576925929	6308164625901442
IMPDH1	1119840383529663	716343899305859	6.86374e+07	8.4324e+06	4.24259e+16	4778148528068296
MAB21L3	-3.4791e+16	6.65407e+16	2.21782e+09	3.25152e+07	5000113499017409	6778632585392442
AGAP3	6747639179229736	673239275065363	1.85186e+09	2.63594e+07	5266984303792318	583234627016129
ARRB2	-715701699256897	6.79876e+16	1.58941e+09	2.20817e+07	4540387367715641	671963756621196
GPRC5B	5213006734848022	6759662427044932	1.73915e+09	2.44001e+08	5047554439968533	6198363088149227
NPC1	-6844117641448975	6923684414960194	1.19211e+09	1.57849e+08	3179283875685472	5384204571063702
CLTA	3.85713e+16	6424406730840527	3.76351e+09	6.08685e+07	9743520322053328	9184834550066692
PHYHIP	1.32137e+16	7562586626769728	2.73787e+08	2.90377e+07	3671905729505751	5717170715332032
CSNK1D	3758358955383301	6471562146352741	3.37628e+08	5.32898e+07	7127567507186026	8260980673110523
METTL23	1741936206817627	6806612896061066	1.56094e+08	2.15667e+08	4.23901e+16	5718617248535156
PHLPP1	-4748300313949585	64964590816839	3.18817e+08	4.96995e+07	458797170155084	6995984057446459
PKD1	-3174922466278076	6621588859620045	2.39007e+08	3.53066e+07	3629276275634766	5864266005138423
AP4B1	-1.10813e+16	6837803160689425	1.45277e+09	1.99239e+08	3.17355e+16	5842806348613664
CDK6	628470778465271	6598964909540882	2.51788e+09	3.74672e+07	7965769717567845	7625331836370566
ARHGAP10	8376386165618896	7165966002684215	6.82392e+07	8.35985e+06	4313082695007324	5691296237332004
ADORA2B	805392861366272	6867932177924354	1.3554e+09	1.83244e+07	5350386025249094	6032873014124428
BCKDHB	2.37606e+16	6915861518160116	1.21378e+08	1.61056e+07	3912651538848877	5823790917029747
DNAH11	-434879207611084	7.01127e+16	9.74388e+06	1.25585e+07	2.97102e+16	741801284080328
SEPT2	2.4473e+16	6373235138315855	4.23414e+08	7.02088e+07	1.44068e+16	1.2896e+16
HSPBP1	-1.55246e+16	6747920136754318	1.78682e+08	2.52844e+08	4560002221001519	6831497841692985
BLOC1S2	724993109703064	6572346023800834	2.67703e+08	4.06138e+08	6425019625959725	6352577821456175
SLC35F6	3.05794e+16	6.75674e+16	1.75088e+09	2.46055e+08	4.0512e+16	5375221598023737
PRODH	9080451726913452	6.85041e+16	1.4112e+09	1.92752e+08	5214716176517674	6076145950628786
HLA-B	3.763e+16	6375826294954376	4.20895e+09	6.9674e+07	1.82577e+16	1513327553634244
LDLR	-3799961507320404	6256904786594673	5.53471e+08	9.64479e+07	1.02972e+16	1398894242333919
SGMS2	-7424066662788391	6.55031e+16	2.81637e+09	4.31458e+08	5188666081082993	7706751561426854
PIP5K1C	9288334846496582	665136667540822	2.23169e+09	3.28427e+08	4631341787484976	6180911373782467
FAM214A	-3034836947917938	6260650384371135	5.48719e+07	9.55688e+07	9218995436182562	1.17839e+16
ADK	7366420030593872	6688428062127743	2.04914e+08	2.97189e+08	5947703625782427	6032947484997736
NCK2	2457064390182495	6336760699966628	4.6051e+09	7.77943e+07	5753476619720459	6706397259821657
CCDC86	2.26383e+16	7159408103337845	6.92775e+07	8.51746e+06	3.45725e+16	5662187518495502
SLC16A3	-4111759662628174	6460313715927279	3.46486e+09	5.50739e+07	585674050413532	8409675728437797
HSPB11	2.79074e+16	6717840381488726	1.91496e+09	2.73997e+08	509676258738448	6504712258615801
ABHD12	-1526942253112793	6748040323707395	1.78632e+08	2.52608e+08	4.33438e+16	6219244128450008
LAMP1	5155807733535767	6376793728947064	4.19958e+08	6.9441e+07	870886484781901	780783885234111
MFN1	-9448909759521484	6924196851544787	1.1907e+09	1.57394e+08	3.60693e+16	5411076959573997
HDAC7	-5101829767227173	6390585461659631	4.06831e+08	6.68552e+06	716824091397799	8751546552104335
SECISBP2L	-556995153427124	6409981993824235	3.89061e+09	6.32491e+07	5133345230765964	7235087519106658
PALM	2275007724761963	7465711223286996	3.42207e+07	3.74373e+07	3.4442e+16	4.24189e+16
PHF20L1	-4.21306e+16	6508808380426185	3.09879e+09	4.81624e+07	6165267145910929	8426108489165435
RAB32	3909367322921753	6720442686079874	1.90352e+08	2.72007e+08	4.87273e+16	619493801310911
SNHG5	6173394322395325	6488123695756251	3.24995e+08	5.10547e+08	1.10799e+16	9359390231196316
HSPA4	5648321509361267	6558597944550442	2.76313e+09	4.21508e+08	6766654887097947	6698328259250277
HINT3	-5496808290481567	6.60691e+16	2.47221e+09	3.66118e+07	4.74751e+16	7004335064448943
SNX19	-2.06889e+16	6596058147926106	2.53479e+08	3.78443e+08	4157688021659851	5943984354823089
OCLN	-1.12136e+16	6.65187e+16	2.2291e+09	3.27762e+07	4268947867460029	706696709697733
TPBG	-5006396770477295	6483007068888084	3.28846e+09	5.18123e+07	6099711939231637	7881913516984318
ANKRD52	1.06227e+16	6720089258755341	1.90507e+08	2.72405e+07	4.14834e+16	5727417285625751
MTUS1	-3631872534751892	6.36672e+16	4.29816e+08	7.13901e+07	6971732070765544	9273203732573028
C10ORF54	-5332183241844177	6.46948e+16	3.39248e+09	5.36085e+07	5417454393604134	7825909621423954
POGLUT1	-8594584465026855	6863457528376845	1.36944e+09	1.85777e+07	3.68285e+16	5800117624217066
MAGED1	2332441806793213	6452750189435069	3.52574e+08	5.62377e+08	7814072662929319	8824284463430259
PSPC1	3.42385e+16	6.69526e+16	2.01716e+09	2.91503e+08	4543436128799229	626853921853478
PRRC2A	1.26685e+16	6522798349664487	3.00056e+08	4.6413e+07	3961900378030444	5481670496813673
RPUSD4	6182587146759033	7092637471469575	8.07909e+07	1.01094e+08	3.6727e+16	5246137388192924
GAS5	4.35607e+16	6469443105036571	3.39279e+09	5.36449e+08	8352074256310096	8014216312930174
NUDT19	1.67646e+16	6.55002e+16	2.81824e+08	4.32006e+08	5404319763183594	6821791460724915
PCMTD1	-1.50427e+16	6442085328115616	3.61339e+09	5.77492e+07	6504886851591223	7850359090169271
PITHD1	2441403865814209	6863457528376845	1.36944e+09	1.85859e+08	3.78842e+16	5450599183427527
TMPRSS11D	1.67116e+16	6.9421e+16	1.14262e+09	1.50148e+08	5352509975433349	5556514515596278
SORL1	-2887248992919922	6.4514e+16	3.5367e+08	5.64455e+08	588591480255127	8049847120307831
ECHS1	3609572649002075	6522684381492396	3.00134e+08	4.6453e+07	5870004352770354	6689762985497191
HOOK1	-5513674020767212	6417581805071407	3.82312e+08	6.201e+07	4912694784311148	711609613327753
LRRC8D	7199593782424927	6488303637320099	3.2486e+08	5.10034e+07	6726363638172979	6239804387374409
RHPN2	-5465545654296875	6494981950595917	3.19903e+07	4.99531e+07	4.84114e+16	7142304514610717
GID8	3.77221e+16	6508982250276396	3.09755e+08	4.81144e+08	5397295783547794	6172866821289062
MAPKAP1	5049741268157959	6287433135587064	5.15902e+08	8.88e+07	5554734133602528	6929137805276666
IFIT1	1.39083e+16	7453233454852107	3.52182e+08	3.87573e+07	4767137674184946	6226183414459229
SIX1	2.06315e+16	6557535843703344	2.7699e+09	4.22843e+08	548931630452474	6655608995825844
ZNF277	-7806825637817383	649485041978165	3.2e+08	5.01018e+07	4083554940145524	60369873046875
NDUFV3	2633112668991089	6653765612750464	2.21939e+06	3.25794e+07	4656993527955647	5851845119310461
EBP	-6785045862197876	6594268604252138	2.54526e+08	3.81513e+07	5122893940318715	7695823391439461
CREG1	520689070224762	642284919082597	3.77703e+08	6.11223e+07	7356322205182418	7135495112492488
RAC2	8545628786087036	6589756154342916	2.57184e+09	3.86599e+08	6276583128337618	6174748249543018
BLCAP	4.85071e+16	6336760699966628	4.6051e+09	7.77575e+06	9885531986985252	857718768142922
CKB	2.45437e+16	6799519707266375	1.58665e+09	2.20249e+08	5107678500088778	7896518631886117
GNAL	9207015037536620	6747177222165642	1.78988e+08	2.53609e+08	5035530924797058	5537136572378653
GNL3	-1.74495e+16	6315665495545161	4.83431e+08	8.23138e+07	5221930354474539	6845517101515812
DDX24	4.69598e+16	6419356943215475	3.80753e+08	6.17217e+06	8581682477678572	8034503849612807
PHF21A	6351487636566162	6788700198878374	1.62667e+09	2.26862e+08	4.76232e+16	5523673256674966
ETNK1	-6038283109664917	6461554843769176	3.45498e+09	5.47885e+07	5233562057082718	7573199149889823
LPAR6	7956670522689819	6583970305207614	2.60633e+08	3.93235e+07	63394408628165	6226669222290753
NT5C2	-3511083722114563	6346786079300604	4.50001e+09	7.57866e+07	7364183542679767	9552756553210396
EIF4EBP2	-9011413156986236	6292829379445624	5.09531e+07	8.74198e+07	8876464026314872	1.04713e+16
RAB13	6189382076263428	648372122430278	3.28306e+09	5.16967e+08	7109735449966119	6796107180337153
RALGDS	4.91282e+16	6784370169447501	1.64297e+08	2.29287e+08	4.66441e+16	5849179354580966
JMJD7	6518311500549316	7022978542864787	9.48465e+07	1.21803e+08	3501342010498047	5184171562952711
SLC46A3	-1.89066e+16	675508156015498	1.75759e+08	2.47404e+07	3.73106e+16	6648604302918872
BHLHE40	3.93117e+16	6298915814712986	5.0244e+08	8.60633e+07	1168997457753057	1.08803e+16
IL6ST	395719438791275	6240780893918121	5.74406e+07	1.00682e+09	1.12698e+16	9915316781205228
SEC61A1	4.10477e+16	6618681546367606	2.40613e+08	355884	4.59847e+16	5576159308938419
KDELC2	3.81465e+16	6805560053070405	1.56473e+09	2.16336e+08	4.11191e+16	594190095600329
PLEKHH1	7173981666564941	6760861161888186	1.73436e+08	2.43167e+08	4319671695515261	5338100732541552
FANCE	8008649349212646	7031332848788684	9.30395e+07	1.19051e+08	4.10872e+16	5779863106187924
AGPS	2.19916e+16	6603311488183523	2.49281e+09	3.69861e+07	4171311817471943	5581696738659496
NIP7	5236644744873047	6596459940889395	2.53245e+09	3.77858e+07	4976123046875	588334704983619
RPA2	1.38157e+16	6801956521773561	1.57777e+09	2.18334e+08	3.68182e+16	5175237743132705
ZFHX3	-5727301836013794	6413961521057425	3.85513e+08	6.26006e+07	5805705070495606	8239694799348737
ADGRL2	8144824504852295	6748332322515101	1.78512e+09	2.52224e+08	47420470440974	5720489048721766
HS2ST1	7382059097290039	6.65187e+16	2.2291e+09	3.27425e+07	4222455538236178	5909723097278226
SPNS2	-2.64789e+16	6716636700518506	1.92027e+08	2.7499e+07	0	6355111794393571
RUFY1	4.54156e+16	6601177954319865	2.50508e+09	3.72148e+08	4457741299191037	5546317178694928
GDE1	-4208609461784363	6.36608e+16	4.30449e+09	7.15751e+07	7861773989616184	9377505119196766
PAQR7	1.39482e+16	7400087401322857	3.98027e+07	446520	3642865984063399	4.86635e+16
AHCYL2	-9323182106018066	6698915268846466	2.00025e+09	2.88428e+07	3090400993824005	5389617671811484
MYL12B	1.80863e+16	6272450287929119	5.3401e+08	9.25611e+07	2106608762579449	1876506475525274
CYB561	-6188735961914062	6554811627192607	2.78733e+08	4.26234e+06	4046465800358699	6341153789498952
SNX5	1.96625e+16	6361370433819657	4.35141e+08	7.2446e+07	6397278635125411	7305185355392156
SOD2	5101152658462524	6370415686673772	4.26171e+09	7.07056e+07	1.18266e+16	966378896514331
NCS1	7970786094665527	7.01808e+16	9.59227e+07	1.23339e+08	3650191913951527	5322755282042456
MPC1	-6600257158279419	6440863051522061	3.62357e+08	5.80336e+06	4.90505e+16	7185248620731315
NDUFS7	2.97592e+16	6.60691e+16	2.47221e+09	3.66227e+07	4.38986e+16	5695274252640573
POLR2G	1.27627e+16	658207780586515	2.61771e+08	3.95195e+08	4065596171787807	5719066143035889
HIVEP2	-4.07166e+16	6577771073501732	2.6438e+08	4.00053e+07	4.0915e+16	6184246772158463
CMYA5	1.54125e+16	7361701778294959	4.34809e+08	4.92624e+06	3838155269622803	5929424285888671
GPD2	-4.42325e+16	6353265239991056	4.43338e+08	7.42942e+06	5349989526065779	7703518716538641
ZNF430	6456868648529053	7009789548557415	9.77711e+07	1.26104e+08	3.73833e+16	5259994506835938
IRF9	4349774122238159	6.58201e+16	2.61814e+09	3.95502e+07	4710510683731294	5812814769936245
LRRC8C	2.06584e+16	7350668916672975	4.45996e+07	5.08928e+06	4436013929305538	5016381636909817
KLC1	3.89668e+16	6577771073501732	2.6438e+08	3.9987e+07	4.87571e+16	588475979970731
SAMD4B	-3.47153e+16	6594268604252138	2.54526e+08	3.81124e+07	3.90089e+16	5993293827789219
PSMA2	5453192591667175	6360476646042348	4.36037e+08	7.27066e+07	7485829721582998	685459575186117
CHD3	-2.796e+16	6121973190879423	7.55139e+08	1.38177e+09	7963626789596846	1.03282e+16
MRPL49	1.16483e+16	6496031638780855	3.19131e+08	4.97781e+07	5229157493228004	668203721024061
CKAP4	5166441798210144	6350491516295379	4.46178e+09	7.49772e+07	8464480705980985	8040309265582231
PPP1R7	1.27974e+16	6455879363707301	3.50042e+09	5.57041e+08	4910158567790744	663664046903793
FASTKD1	6177794933319092	6993587454064773	1.01487e+09	1.31368e+08	3686624080576795	5151198746322038
TTC1	875849723815918	6498648584641946	3.17213e+08	4.93319e+08	4952565361471737	6383655793076262
PLAG1	1.65577e+16	6758531427014393	1.74369e+08	2.44799e+07	4.50239e+16	6035740137979994
VARS	4065275192260742	699072739869857	1.02158e+08	1.3252e+08	3443117336351044	5139184272152254
FAM114A1	2.25406e+16	6594268604252138	2.54526e+08	3.81409e+07	5082069087672878	6992242464455225
EIF3H	3.30565e+16	6218980636358012	6.03976e+08	1.06697e+09	1.1476e+16	1034387665431589
ACTR8	8280282020568848	695762974245076	1.10248e+09	1.44037e+08	3.51031e+16	4984065048567211
HIP1	1.52407e+16	7350668916672975	4.45996e+07	5.0861e+06	3927830361031197	493064456515842
CDK2AP1	2.90891e+16	6240780893918121	5.74406e+07	1.00728e+09	1365958305027174	1.18227e+16
VDR	6113096475601196	6549604009385875	2.82095e+08	4.32684e+07	4.90285e+16	5836766560872396
ATXN2L	1.23065e+16	6275753964344621	5.29964e+07	9.18105e+06	7316812637749068	8311587134932855
UBLCP1	6227530241012573	6528895526732376	2.95872e+09	4.56836e+06	5433202471051898	5832733667197347
CDC27	5138025283813477	642284919082597	3.77703e+08	6.11361e+06	6319114768898094	6595426261563957
FAM222B	-1.76625e+16	6286381397391774	5.17152e+08	8.92072e+07	5123129392925062	691645133682012
ATP5G1	3.22767e+16	6.4342e+16	3.67962e+07	5.9102e+07	5610281902810802	6619243186358448
DENND6A	5485305786132812	6716636700518506	1.92027e+08	2.74936e+08	4257472868888609	5512696971064028
STK17A	7655880451202393	6517060098721914	3.04046e+09	4.71149e+07	6292501561781939	6139702690972222
MAF1	-2411043643951416	6441752807990515	3.61616e+08	5.78478e+08	4.8193e+16	6354742317556221
KIAA0930	8128622770309448	6528895526732376	2.95872e+09	4.57026e+07	5310114267710093	5592497693262066
SCNN1B	-8422232866287231	6550734389263582	2.81362e+08	4.30776e+07	4.48528e+16	6917533874511719
RSL1D1	4.78899e+16	6313836595871945	4.85471e+08	8.27513e+07	7434970152030871	735303490048363
TGFB1	1.63936e+16	731800762578314	4.80831e+08	5.52797e+06	3603610431446749	4683176460912672
IRAK3	1.82835e+16	6251227576612278	5.60754e+08	9.80292e+06	6266098493411217	8266701146175987
MARK2	-1832284927368164	6282684426407816	5.21574e+08	9.00183e+07	4420738220214844	6322484257245304
SDK2	5666093349456787	723770198333566	5.78493e+07	6.86113e+06	3.51232e+16	4373656213283539
UBTD1	3.7049e+16	6535981442995184	2.91084e+08	4.48092e+07	3.68625e+16	5189691256982675
CERK	-2.22789e+16	6.55868e+16	2.76261e+08	4.20998e+08	4020998679985434	5929945038586129
SFXN1	485076904296875	6529350221953579	2.95563e+08	4.55535e+07	5040092468261719	5739910221901261
KHNYN	-4.77525e+16	6359253731786812	4.37267e+08	7.29521e+07	4.50968e+16	6660405999982905
SNRPD1	3.76498e+16	6409006726671776	3.89936e+08	6.3536e+07	5691165076361762	6568507334632331
EBLN3	-5271344184875488	6351559607057867	4.45082e+09	7.47517e+07	4.67152e+16	6826064906169459
WDR12	2803835868835449	6949614537554907	1.12301e+08	1.47033e+08	3317648724811833	5426438956425108
SLC37A3	-2623027563095093	6.4605e+16	3.46341e+08	5.50187e+08	4488834493300494	6446189784764645
NAMPT	-2.99515e+16	607690417480944	8.37714e+08	1.56629e+09	7950030678196958	105666995742946
TMEM98	-4300166368484497	645606011283251	3.49897e+09	5.56484e+07	4.23096e+16	6395556100756296
SERPINA1	1.9471e+16	7.31735e+16	4.81561e+07	5.54084e+06	5554372385928505	4994196706003957
NDUFV1	-9398174285888672	6.25151e+16	5.60395e+08	9.79145e+07	4.61688e+16	6205266556649838
NHP2	1.89007e+16	6435160257478614	3.67147e+08	5.89029e+07	5016361794820646	6321702990448683
PODXL	-2.71108e+16	6298915814712986	5.0244e+08	8.60863e+06	5440725282181141	7414566182644567
CDR2	-7696584463119507	6388641940872736	4.08656e+09	6.72309e+07	4.57341e+16	7112356546527976
PHF23	2816646099090576	6711098971614061	1.94492e+09	2.79547e+08	3.79655e+16	5349440141157671
PHACTR4	-2.47951e+16	6187500785576504	6.4938e+08	1.15511e+08	5437121507598133	7307658916840619
CDK16	-4558223485946655	6356472199521629	4.40076e+07	7.35842e+07	4.79158e+16	668261678595292
IFITM10	411843866109848	6282410613053475	5.21903e+07	9.01719e+07	8665201131579945	9205365777015686
TRIO	3140052556991577	6523364441191574	2.99665e+08	4.63247e+08	4.65254e+16	5995106153457095
SRPK2	6426743268966675	6455366880059771	3.50456e+09	5.58674e+08	5223388156375369	5817295444450251
NCLN	3.18261e+16	6696551424755588	2.01117e+09	2.90376e+08	3.77426e+16	5488150811964466
WDR11	1715296506881714	6413797099663402	3.85658e+09	6.26601e+07	5166295658458363	6489592318676702
TPRA1	3781931400299072	6.69526e+16	2.01716e+09	2.91428e+08	3884968497536399	5552798417898325
HSD11B2	-3433677911758423	6876911657376367	1.32766e+09	1.78262e+08	2.86553e+16	7910144459117543
ITGA2	6183458566665649	6305745575511633	4.946e+08	8.4491e+07	8109910316074017	7611294316943049
AK4	483376145362854	6375545319188158	4.21167e+09	6.97582e+07	634646224975586	7035190357881433
CTR9	252713680267334	6402595398863217	3.95735e+09	6.47747e+07	5894977863018329	6982702124724062
MORC3	4602792263031006	6493936909663159	3.20674e+08	5.02568e+07	5280995845794678	6181516893272072
UBE2L6	5702507495880127	6350472813814391	4.46198e+08	7.50218e+07	5917176534963209	642083740234375
NARS	-2.07638e+16	5.98121e+16	1.04422e+09	2.03282e+09	8597138306804907	1039420125212178
TCF7L1	4.48286e+16	639346290719919	4.04145e+09	6.62262e+07	6569421941583807	7138364503709532
SSR2	4.94636e+16	6234975518898204	5.82136e+08	1.02361e+09	8973205001265915	8121321477809874
FAM127A	2.96786e+16	6392000768998747	4.05508e+08	6.65624e+07	5742449498438573	6731108244474944
GBP3	2.23949e+16	6421641374918189	3.78755e+09	6.13628e+07	5225998878479003	6287188339233398
FAM193A	4176020622253418	6358061623798618	4.38468e+09	7.3234e+06	4.28201e+16	586447725327916
WRB	-1.22243e+16	6346505089694145	4.50293e+08	7.59186e+07	4.43674e+16	6807935835924436
FAM179B	-5938618183135986	6687831094190857	2.05196e+09	2.97788e+08	3.94591e+16	628310948915449
COMMD8	4953277111053467	6677317238377706	2.10224e+09	3.06256e+08	3.90972e+16	5401899507730314
ATP10D	9829912185668944	6853460392621966	1.40133e+09	1.91013e+07	4.20998e+16	5299689504835341
CCDC28A	-1.10011e+16	6662324969274826	2.17608e+09	3.1782e+08	3.80136e+16	5845080288973722
EFR3A	2439349889755249	6289144847106969	5.13872e+07	8.83076e+07	6375875380432722	7268638041482043
KIF3B	-5830720663070679	635315691080927	4.43448e+09	7.43538e+07	4513823284822352	6758032762854668
PXDN	-1.90493e+16	6302989038433096	4.9775e+08	8.51213e+07	7793008520248088	1.01256e+16
GBP4	1.12919e+16	6848036072909615	1.41894e+09	1.93941e+07	4.52398e+16	5189389910016741
HECTD1	-1.99665e+16	6.24782e+16	5.65174e+08	9.89068e+07	8085517526787018	1.01753e+16
ANPEP	-5179297924041748	6701422282828029	1.98874e+08	2.86584e+08	2.37383e+16	7847930115538758
ORC5	4.38043e+16	6469305259566902	3.39387e+09	5.36934e+07	3807340883741192	5413616139401671
MLLT1	-1595783233642578	6317887346028678	4.80964e+08	8.18045e+06	5561354032126806	7147871084250365
NDFIP1	-2970049977302551	6145048265558319	7.16064e+07	1.29499e+09	7906034950898072	1.00574e+16
DMRTA2	4067838191986084	6355029686743341	4.4154e+08	7.3911e+07	5198033949908089	6812106233687217
GK	-3.88054e+16	6726878510496747	1.87552e+09	2.6731e+07	2.95296e+16	5489019976404612
RAB5C	9753203392028808	6311499415999062	4.88091e+08	8.33337e+07	4997563303252797	6389435254610502
H2AFV	6445348262786865	6299281042983237	5.02018e+07	8.59444e+07	5851539457687224	7247715671191224
ASXL1	2938961982727051	6280509959163695	5.24192e+08	9.0616e+07	4654394879060633	6005734576294753
GRPEL1	1.82125e+16	6494891894262673	3.19969e+09	5.00289e+08	4.35574e+16	5791489770807372
LRBA	-2692091464996338	6131079137179208	7.39471e+07	1.34487e+08	5380497193068601	7052655632113233
ZNF33A	-5303783416748047	6380529274199228	4.16362e+09	6.87304e+07	4956096819977262	7048862090170633
TNFAIP8	7809054851531982	6509341515768312	3.09498e+08	4.80459e+08	468934471927472	6355591284105481
NME4	633328914642334	6432733165561783	3.69204e+09	5.94043e+07	5409753644788587	5925285987604677
EPS15	-3777873516082764	6323807272921247	4.74452e+09	8.05301e+06	4.92445e+16	6648790890767694
PSMD5	3836609125137329	6348908276120952	4.47808e+08	7.53341e+07	5993217121471058	6729910610976377
NDUFB8	1376078724861145	6.26444e+16	5.43945e+08	9.4687e+07	601821748336943	7057891290838069
C11ORF68	2.23126e+16	6645238094408401	2.2634e+09	3.33304e+08	398024833808511	5676329585921812
P2RY2	9865412712097168	6843961258137305	1.43232e+09	1.95902e+07	4170217716947515	51098913304946
ATP11B	1.32158e+16	6189351095095973	6.4662e+07	1.149e+09	4857143055308949	6292680955621515
NDUFB1	1.81058e+16	6278997009905898	5.26021e+08	9.10299e+07	5998255132318853	6959831331983025
CHCHD7	-3.831e+16	6323807272921247	4.74452e+09	8.05209e+07	4.3594e+16	6287085215250651
ANXA5	3.39658e+16	6039292319497384	9.13498e+08	1.73257e+09	1.37067e+16	1.20689e+16
ANKRD50	-1.03983e+16	6286692772226481	5.16782e+08	8.90954e+07	65564556511081	869431635812192
NIPAL2	568373441696167	631434066221311	4.84908e+08	8.26103e+07	6976796200400904	6871293817098605
RAP1GDS1	5309271812438965	6424576640001244	3.76204e+08	6.08098e+07	5226455688476562	5993616356039947
TP53BP1	5320842266082764	6427673008699822	3.73531e+09	6.02045e+07	4774941457829005	5739099588959059
PPP1R13B	8659582138061523	6595378311594467	2.53876e+09	3.79507e+08	4.23379e+16	5134411501080802
ZBTB4	-4.04374e+16	6292456187065523	5.09969e+08	8.75422e+07	5494384765625	7631800002917674
MICU1	-1.00675e+16	6355686812728965	4.40873e+08	7.37583e+07	4432346756393845	6223773331726228
LOC101928103	-6097684502601624	6223862784659123	5.97224e+08	1.05236e+09	5479231770833334	8098660076365751
LAMTOR2	4.25614e+16	6455670302990846	3.50211e+08	5.57827e+07	4404678629405463	5532672294151826
GMPS	5423500537872314	6434656739584971	3.67573e+08	5.90054e+08	4.35515e+16	5308406191788534
GNPTG	3915412425994873	6434158704497044	3.67994e+08	5.91414e+07	4.95886e+16	5868245846151292
GSTO1	685801088809967	6286705814902556	5.16766e+08	8.90447e+06	6788756667926747	6295423115769477
SCD	-1.93261e+16	6209095695162452	6.1788e+08	1.09392e+09	9339336248544546	1.17675e+16
DR1	6668499708175659	640372170795103	3.9471e+07	6.45703e+07	5269256302073032	5449923453246348
SLC30A6	2539796829223633	6585929177613122	2.5946e+07	3.90743e+07	3982509397110849	5526716783311632
GTF3C1	7098698616027832	6562494346643146	2.73846e+09	4.16727e+07	4306052029132843	4994492349745352
UBE2E2	4871397018432617	6821862370546063	1.50708e+09	2.07247e+08	3383606030390813	4982402392026395
THAP11	2.58154e+16	661963330786639	2.40086e+08	3.54883e+07	3975200653076172	5494529660008535
GON4L	7691383361816406	6429983264276119	3.7155e+08	5.98161e+07	3376940197414822	5417974822375239
NFIX	1.28264e+16	5.99824e+16	1.00405e+10	1.94309e+09	7855128162312057	8759493913666121
RPS6KA4	1.26119e+16	6748332322515101	1.78512e+09	2.52107e+07	3767334775226872	4920916764632515
PHTF2	-1.38342e+16	6598515855981424	2.52049e+08	3.75372e+08	3.82618e+16	5813348067434211
LPIN1	-9365888833999634	6377132279452818	4.19631e+08	6.9348e+07	4.75506e+16	7119605903707173
SARAF	-8453050255775452	6078263246449792	8.35097e+08	1.5583e+08	8635235179554333	1.01666e+16
KCNMB4	1693892240524292	7184271589557491	6.54227e+07	797023	4054532732282366	4.74084e+16
C3	3.92692e+16	6.15563e+16	6.98827e+08	1.25474e+09	1.62188e+16	1.45512e+16
SLC2A9	1.79846e+16	7165966002684215	6.82392e+07	8.35815e+06	3610395308463804	4.7093e+16
MAPK14	2064344882965088	6409569612349889	3.89431e+09	6.3377e+07	4241506880608158	5586092479550353
PPL	-2360716313123703	6105987419873044	7.83452e+08	1.44535e+09	916060379573277	1150331243913025
LMNA	4226396381855011	6151376751574475	7.05705e+08	1.27036e+09	8131855955911339	776891395798495
SEC11A	4.13072e+16	6137916822632339	7.27919e+08	1.32035e+09	1.03226e+16	9185822899661848
DUSP11	5501844882965088	6.38066e+16	4.16239e+08	6.86329e+07	5424174113445971	6101813451044977
ZNF652	-2616414427757263	6015515881885329	9.64904e+08	1.85156e+09	6018029062371505	8120030214975495
PLEKHM2	6520869731903076	6545188615718362	2.84978e+09	4.37899e+08	4499112331505978	5396477924129828
C19ORF60	3.07089e+16	6589756154342916	2.57184e+09	3.86707e+07	3.84751e+16	5389781061248107
RNASET2	-2.51359e+16	6160402874171568	6.91189e+08	1.23782e+09	4.63086e+16	686280146731606
PHPT1	3660457134246826	6305655870930834	4.94703e+08	8.45543e+07	5508396821863512	6255554124420765
EEF2K	5134568214416504	6584090797526044	2.60561e+07	3.92884e+07	4.09905e+16	5386743994907559
MAN1A1	-1.28191e+16	6346505089694145	4.50293e+08	7.58775e+07	4580196257560484	673764419555664
BTG3	-8944660425186157	6234975518898204	5.82136e+08	1.02405e+09	5875362597013775	7827618511264365
NELFE	7410645484924316	6548560351525566	2.82774e+08	4.33988e+07	3.73359e+16	5657949655857669
PTPN23	2.23277e+16	6406533104255546	3.92163e+07	6.40443e+07	4252870189609812	579734577852137
ANXA11	-1.74046e+16	5952506861007926	1.11556e+10	2.19241e+09	1573480198525975	1777335572329857
FAU	1.44203e+16	6003733314097434	9.91441e+08	1.9126e+09	1.50978e+16	1408644187509717
DDX47	2.97549e+16	6265942325282164	5.42073e+08	9.41598e+07	579008684660259	6761719406292003
GPBP1L1	-3.35819e+16	6288630341948798	5.14481e+08	8.85078e+07	434090278518032	6210831382057883
TAF1D	2.90534e+16	6406533104255546	3.92163e+07	6.39717e+07	4444800264695111	6113020668567066
MAU2	-6704187393188477	6404598543665155	3.93914e+09	6.44035e+07	4.33455e+16	607629967745019
YPEL3	-417727530002594	6106463065048081	7.82595e+08	1.4429e+09	6179248809814453	8486411490091463
AKR1B1	847985029220581	6745739404432731	1.79581e+09	2.54783e+07	4170223092133144	5325050354003906
TMEM138	6836057901382446	6.346e+16	4.50817e+08	7.60495e+07	5833021093297888	6060533719328491
DTX3L	3576233386993408	6388812755017971	4.08495e+09	6.71666e+07	5039812234731821	5937717322147253
DNAJC3	-1.11267e+16	5941240165344219	1.14488e+10	2.2649e+08	6789797387941919	8602101420873736
GPBP1	-1.97302e+16	6057932493765838	8.7512e+08	1.64676e+09	6614389702825263	8447692008744604
FGD6	8179723024368286	6494981950595917	3.19903e+07	4.99282e+07	5284597277641296	5834696055490733
RAB29	740189790725708	6747532205689502	1.78841e+09	2.53235e+07	4190228168780987	5487541153045472
MGAT4A	-2.64149e+16	6659452812092932	2.19052e+09	3.20742e+06	2508802652359009	5187671229524432
MXI1	-4.44993e+16	6125762445581278	7.48579e+08	1.36699e+09	491607385523179	7152348802127028
MBOAT7	3.79141e+16	6.25202e+16	5.59729e+08	9.76941e+07	5145988464355469	6052153382120253
ZCCHC6	-389370322227478	6114780840909572	7.67749e+08	1.40983e+09	4595931660045277	6677684145110646
WNT4	2.01337e+16	6115777860576391	7.65988e+08	1.40447e+08	1.08458e+16	1.2029e+16
RRAS2	3171531558036804	6144756217665233	7.16546e+08	1.29652e+08	694784531226525	7587682059801268
NRIP1	6338785886764526	6096055056727854	8.01576e+08	1.48311e+09	8473047637939453	7765488103333755
TMEM116	3480945825576782	6353459584523052	4.43139e+08	7.42198e+07	4716385904947917	5988783573080425
AZI2	6403064727783203	6.31169e+16	4.87878e+08	8.32068e+07	5435786247253418	5903850233698466
KLF4	-8410228490829468	6336760699966628	4.6051e+09	7.78494e+07	4420360051668607	7304852418225221
FEZ2	-1698685884475708	6.1847e+16	6.53588e+08	1.16441e+09	5102390064912684	6938629150390625
ELOF1	2.59574e+16	635315691080927	4.43448e+09	7.43947e+07	4332313537597656	5659566905400525
MINOS1	1.47192e+16	6167078066471639	6.80647e+07	1.21766e+08	6228721165420985	7363500278374365
ERLEC1	-2.89479e+16	6218980636358012	6.03976e+08	1.0665e+09	4.83377e+16	6873434597266455
ATP8B1	-2.4947e+16	6145534447427564	7.15263e+08	1.29288e+08	5717114293298056	7675239349080023
DLAT	7244360446929932	6366978977700119	4.29557e+09	7.13072e+07	448075082567003	6176219164129656
AMMECR1	8196830749511719	6380558438574976	4.16334e+09	6.86871e+07	4512646895188552	6027534886410362
YIPF6	-2394389510154724	6221766239656402	6.00114e+08	1.05801e+09	5777473030509529	7479310861787093
CCNY	-4566913843154907	6123520191382936	7.52454e+08	1.37616e+08	5879800775077906	80727763671875
ABCF2	1.21649e+16	6377307507897533	4.19462e+08	6.92811e+06	4073839614640421	5542482100192856
GATA6	3.9947e+16	6493807953146209	3.20769e+08	5.03015e+08	4303001341272573	5898928099040743
SDE2	2573397159576416	6485907852037557	3.26657e+07	5.13764e+07	4068919893295046	5539319094489602
RPE	3489670753479004	6496651204867104	3.18676e+08	4.9604e+07	3926929934271451	541522058947333
ZNF714	4173097610473633	6496651204867104	3.18676e+08	4.9604e+07	4.02847e+16	529821724727236
LINC01207	-4.47508e+16	655981843364719	2.75538e+09	4.19558e+07	1803014079729716	5153258253888386
FBRSL1	4230457544326782	6318824735448807	4.79927e+08	8.15391e+07	501489123782596	5928467541206174
C3ORF17	5656692981719971	6317547680114002	4.8134e+08	8.19132e+07	4566619228309309	5536017658041535
TNIP2	1.13242e+16	6487051468659985	3.25798e+08	5.12111e+07	3.58735e+16	5167358152327999
UBE2G1	2.99302e+16	6332419450307083	4.65137e+09	7.87241e+06	4.90599e+16	611694642867165
SRP68	1.55868e+16	6049718705005797	8.91828e+08	1.68154e+09	6146801710128784	7169758644177505
CNOT10	4466986656188965	6361370433819657	4.35141e+08	7.24359e+07	4258099853015337	5997209451966367
STK38L	-7264399528503418	649485041978165	3.2e+08	5.00918e+07	3.70199e+16	5393183533574494
MRPS27	4.38823e+16	6467619267239433	3.40707e+08	5.39655e+07	4.21279e+16	5350749502068923
XRCC6	301829993724823	6023319213587182	9.47722e+08	1.81243e+09	8076690403761062	8178382729584316
MAPK3	-6576484441757202	6076969401534265	8.37588e+08	1.56528e+09	4.21641e+16	6124679787645062
AMN	-2.66897e+16	6.58777e+16	2.5836e+08	3.88847e+07	3328194958823068	5257197293368253
RHOC	5532338619232178	606041956809528	8.70123e+08	1.63496e+09	7734428552480844	729390693433357
UQCRC1	4.64552e+16	6078277100672237	8.3507e+08	1.55747e+09	725185174208421	7163840336586113
MANF	4.46581e+16	6282684426407816	5.21574e+08	9.00372e+07	5428573884159685	6311814266702404
TBRG1	675649642944336	6021457514462888	9.51793e+08	1.82198e+09	4.5951e+16	6176937073852226
CA2	2753204345703125	6985577969996606	1.03377e+09	1.34293e+08	3.72299e+16	5334200859069824
UGCG	3.18282e+16	5.98121e+16	1.04422e+09	2.03341e+09	914452800044307	9182748322439666
RNF168	4891810417175293	6455670302990846	3.50211e+08	5.57634e+08	4063396794455392	5475557400630071
ARRDC1	-4533984661102295	605260402907682	8.85923e+08	1.66876e+09	5191574567629967	7301858289147112
OTUB1	2580483853816986	6046599365232813	8.98257e+08	1.69533e+09	7893140580919054	8156379426341104
UBA6	609877347946167	6119848878396275	7.58842e+08	1.39066e+08	6538285342129794	6507786556309505
CAV1	2.95276e+16	5969157492066503	1.0736e+10	2.10197e+09	1.70583e+16	1.62294e+16
SMIM19	-59642493724823	6264751850512203	5.43561e+08	9.45442e+07	3.96474e+16	6230598345194778
IKBKE	8075873851776123	6392515103693151	4.05028e+09	6.64174e+07	4368750254313151	523162883948226
GRAMD1A	1.20765e+16	6598515855981424	2.52049e+08	3.75404e+07	3818615006237495	5013015747070313
CDKN1A	4461989998817444	5837377813487484	1.45419e+10	3.00095e+09	1.14127e+16	1.0838e+16
SURF4	5052865743637085	597250718513809	1.06535e+10	2.08385e+09	8317746503637471	7657740986794742
CYB5R4	2242593765258789	6432953138495725	3.69017e+08	5.934e+08	4.28933e+16	5896241869245257
GALNT14	1.46376e+16	6571687954790113	2.68109e+09	4.07003e+06	4582257619718226	5090644511770694
ZAK	4103660583496094	6.65187e+16	2.2291e+09	327482	3.77776e+16	5595934102823447
IFNAR1	-128135085105896	6137916822632339	7.27919e+08	1.31981e+09	5584134112347613	7320067099737629
SUGP2	2568340301513672	6132631664991332	7.36832e+08	1.3387e+09	542457804960363	6671255179671122
AP1AR	-7168028354644775	6364635522749744	4.31881e+09	7.18533e+07	3342512749336861	5599977381089154
MLH1	1.90086e+16	6100445406110677	7.93514e+08	1.46598e+09	4150863526359437	5690408443814874
HTATIP2	2.00717e+16	6159966400680631	6.91884e+08	1.2397e+08	5748465220133464	684546928901177
C22ORF39	-2.03021e+16	6244534657628507	5.69463e+08	9.97101e+07	4.33787e+16	6467337155475297
LTBP3	5146894454956055	6392515103693151	4.05028e+09	6.64085e+07	4382096827030182	5538576424839985
BID	4.20456e+16	6250905522589372	5.6117e+08	9.8154e+07	4818231264750163	5990309966237921
IK	-1264634132385254	6046586276212575	8.98284e+08	1.69621e+09	5693122376786902	7685620025749064
GNAQ	-2653875946998596	5825371304654011	1.49496e+10	3.10449e+08	7821909824264384	1008186111776703
DLG5	5252788066864014	612069004438086	7.57373e+08	1.38726e+09	6142707400851779	6379840390902038
CNIH4	3.02407e+16	625609470081331	5.54505e+08	9.67309e+07	5141984010354067	6311837296459556
FH	5227663516998291	638238878563448	4.14583e+08	6.82829e+07	4179607927799225	5405108239039902
ABHD17B	5588266849517822	6214253955953279	6.10585e+08	1.08044e+08	5189656966771835	5976950347239018
HDDC2	1873428225517273	6.06122e+16	8.68524e+08	1.63115e+09	652945785522461	7586811877464396
SS18	-1.94633e+16	6.11169e+16	7.7324e+08	1.4235e+09	4842691898345947	6571451179085904
PNPLA4	3.63013e+16	6407929443369899	3.90904e+09	6.37301e+07	4.46182e+16	5785002949636734
RARRES3	3.33007e+16	5.87354e+16	1.33801e+10	2.72147e+09	1.16025e+16	1.07082e+16
LINC00673	-4.10912e+16	6149880441888388	7.08141e+07	1.27672e+08	4907007990656672	7022158541787978
AREL1	-1.77345e+16	6409569612349889	3.89431e+09	6.34142e+07	3.91124e+16	5649504228071733
TMEM184B	1.6704e+16	6125228439875557	7.495e+08	1.36937e+09	5818670446222479	6817058157413564
GTF2I	7162284851074219	66281063981114	2.35447e+08	3.47152e+07	3.48364e+16	518157958984375
SEC23B	2.61611e+16	6115143145596089	7.67109e+08	1.40723e+09	5805824033675655	6893724096626498
SUMF1	6186075210571289	6182588114407885	6.56768e+08	1.17069e+09	5073839823404948	5634982902255259
PRPF6	-3104724884033203	6396920474941212	4.0094e+08	6.56639e+06	3.57955e+16	5372909945941596
TMEM70	2726238965988159	6112988399855139	7.70924e+08	1.41852e+08	5762544545260343	687454899429997
CCDC88C	5356671810150146	6392000768998747	4.05508e+08	6.65946e+06	3.83579e+16	5268779897434827
VWA8	4.90607e+16	6038287064900588	9.15615e+08	1.74083e+08	7564866980727838	7519093604407011
MESP1	-4254697322845459	6427592450321838	3.73601e+08	6.02503e+07	3.44569e+16	620274076525797
GOPC	1.56042e+16	6151789004280429	7.05036e+08	1.2685e+09	4.76146e+16	6225024846595103
MTHFR	9759926795959472	6251810847840377	5.60001e+08	9.77937e+07	4584103191600126	6278239993229966
INAFM1	-9183762073516846	6154481094509884	7.00679e+08	1.25936e+09	2.86031e+16	5269825036445873
MPP7	6756796836853027	6191941057761056	6.42775e+08	1.14157e+09	5976812145378017	605445795087008
NAA10	5774707794189453	6359253731786812	4.37267e+08	7.29913e+07	4595459895347481	5532723929135854
HEATR5B	5.58374e+16	6277342001273903	5.28029e+08	9.14264e+07	4275283500796459	5779080250224129
VOPP1	-3880314826965332	6006801324488911	9.84461e+08	1.89822e+09	5319039144633729	7294575109885763
LRRC26	-4107853889465332	6469305259566902	3.39387e+09	5.37248e+08	2617790699005127	733176479449851
CETN2	-7301104068756104	6115143145596089	7.67109e+08	1.40774e+09	5732988694134881	81475830078125
ZBTB33	-2.13738e+16	6074197735577973	8.42951e+08	1.57921e+09	4.97203e+16	7016512758462038
CASP8AP2	2.91113e+16	6039555939630706	9.12944e+08	1.72982e+09	4.3855e+16	5742829975328947
CDK2AP2	-1.72092e+16	6058276908837349	8.74426e+08	1.64386e+08	6105116959456559	7995583274147727
ARL2BP	5292158126831055	6186828100537462	6.50387e+08	1.1575e+09	4.91947e+16	5762639999389648
CAMSAP2	6627607345581055	607437408194456	8.42609e+08	1.57701e+08	6521065451882102	649646097300004
INIP	4557831287384033	6594268604252138	2.54526e+08	3.8082e+07	3458781140915891	5407149079558137
PIK3CB	2.15961e+16	6221555729546279	6.00405e+07	1.05908e+08	4.22652e+16	5818220993568157
FAM92A1	8481836318969727	6406030234654639	3.92618e+09	6.41551e+07	3116782217314749	5725495795241925
KDM7A	-2.41044e+16	623505194077531	5.82034e+08	1.02289e+09	4.32818e+16	6281211874888073
NFATC2IP	-1.80184e+16	6197285236449562	6.34914e+08	1.12584e+09	4434976016773897	6284203654184392
FAM126B	-1.60694e+16	6351645969337097	4.44994e+09	7.46955e+07	3793176368430809	5765525790525594
EIF4B	2.05237e+16	5879073214598538	1.32107e+09	2.67966e+09	1.91548e+16	1.68795e+16
RAB40C	-4.55574e+16	6552223891381198	2.80399e+09	4.29041e+08	3.16106e+16	5309955303485577
MVP	1776796579360962	60985334839131	7.97015e+08	1.47393e+09	5663264380560981	6852562313988095
ARL3	-2.68916e+16	6015224271606956	9.65552e+08	1.8537e+08	5943495499460321	8254892089000432
ZNF462	6436450481414795	6594268604252138	2.54526e+08	3.8137e+07	3.24807e+16	5216544696262905
GIT2	-2.04858e+16	6146028384183639	7.1445e+08	1.29074e+09	4253400166829427	6060017784320014
MAP3K7	3.65558e+16	5894478564101907	1.27503e+10	2.57325e+09	5247135392154556	6249502081620065
DCUN1D3	4.1291e+16	6580798905278784	2.62543e+09	3.96848e+08	3.5558e+16	5458437832919034
DDA1	457008957862854	6078504147777665	8.34634e+08	1.55589e+09	5641654258550599	6318463041582181
BNIP2	6479865312576294	595141320819893	1.11837e+10	2.20209e+09	7525200357242506	6859717784580848
AK3	4.50972e+16	5920899895289193	1.19978e+10	2.39354e+09	9064199274236504	8442087189173187
PJA1	8439147472381592	6.23834e+16	5.77642e+07	1.01357e+09	4.76065e+16	6271054830895849
PRDM2	-1.65758e+16	6011673394018153	9.73479e+08	1.87524e+09	4.65102e+16	6345538093723306
SLC10A3	3.05256e+16	6366140518105675	4.30387e+09	7.15249e+07	4164188067118327	5570864808325674
ACYP1	3291773796081543	6573190342529435	2.67184e+08	4.04854e+07	3.54716e+16	5730488529911748
FBLN2	7402398586273193	6572640284267663	2.67522e+09	4.05615e+07	3.84923e+16	5203514644077846
EDEM3	-1.90925e+16	609167446974005	8.09703e+08	1.50115e+09	4.95466e+16	6743824810063074
VAMP3	2.50895e+16	5.98893e+16	1.02583e+10	1.99035e+09	6075282972686145	691949799304872
GSE1	1.04951e+16	6096055056727854	8.01576e+08	1.48334e+09	528599796524967	6775537224807919
ARHGAP27	7465147972106934	6373334149320078	4.23317e+09	7.01535e+07	3805479733449108	5725555419921875
NEDD9	-8746819496154785	6057932493765838	8.7512e+08	1.64598e+09	569637055830522	8754634567558636
ADAMTS1	1.49215e+16	6463304428437276	3.44109e+09	5.45363e+07	8581823621477399	8912445672667852
RNF135	2.77522e+16	6.5644e+16	2.72645e+08	4.14647e+07	3.17176e+16	5198041404165873
SLC43A2	8934645652770996	6528964666829979	2.95825e+08	4.56214e+08	4.55375e+16	5507017179977062
INO80C	2.23158e+16	6348908276120952	4.47808e+08	7.53445e+07	4010118166605631	5464595002948113
CAMSAP1	-5.55961e+16	6329674593205527	4.68086e+09	7.92666e+06	3486901952865276	5617804370575668
SAMD8	7744978666305542	6144375007828223	7.17175e+07	1.29833e+08	6213455683068384	5964431311251849
OAS3	8944967985153198	6288837542534913	5.14236e+08	8.84179e+06	5958681106567383	6149812261742281
G2E3	-2.49195e+16	6289442913198146	5.1352e+08	8.81994e+07	3825093483438297	5839707104127798
ENO1	1.95989e+16	5817138278475438	1.52357e+10	3.17805e+08	2188988378492452	1.93663e+16
FAF1	5028727054595947	6149986136377644	7.07968e+08	1.27575e+09	5132310118856309	5982648304530552
KLK7	1698493480682373	6426282475304708	3.74729e+09	6.04671e+07	7238105871738532	7023366292317709
CDC42EP3	-3517986834049225	578826606136726	1.6283e+08	3.45392e+09	1.31899e+16	1.71537e+16
TRIM35	6276507377624512	6557535843703344	2.7699e+09	4.22797e+08	3.77023e+16	500460938637301
RAPGEF2	-538938045501709	6148303585490809	7.10717e+08	1.28268e+08	4133185417421402	5914059409612342
TCEAL1	5001258850097656	6129887859213435	7.41502e+08	1.35062e+09	4.12488e+16	5637316426272114
TSPYL4	-4885714054107666	6.16784e+16	6.79449e+08	1.21427e+08	3.42709e+16	574698357166591
PGAP1	1.12284e+16	6513140218390871	3.06803e+09	4.75706e+07	5559127948902272	576442037309919
FLYWCH1	5932862758636475	6131079137179208	7.39471e+07	1.34565e+07	5770609265282041	6235452304228893
ABL1	4.19501e+16	617607531651144	6.66691e+08	1.19023e+09	4149617307326373	5219016276614766
BICD2	5781072378158569	6022308893401666	9.49929e+08	1.81753e+09	6026385413275824	6225302719488377
HACD3	-1926286220550537	6014863392568581	9.66355e+08	1.85689e+09	4946009635925293	6906318996263587
PCED1A	2.44367e+16	618088324672966	6.59351e+08	1.17591e+09	4.07805e+16	5439745629122513
GINM1	6110332012176514	6528938458809161	2.95843e+08	4.56516e+07	3726494733025046	5172698342588526
ALDH1A3	2.38179e+16	5931955242185869	1.16962e+10	2.32144e+09	1.28928e+16	1.28392e+16
HCAR3	1.96349e+16	6874346511813337	1.33553e+09	1.79814e+08	4304521878560384	4949387895300033
COMMD5	6668627262115479	6548560351525566	2.82774e+08	4.34213e+07	3494347875768488	4757838215861287
C14ORF159	4517526626586914	6041938064973764	9.0795e+08	1.71868e+09	6115730459039862	6726212327497719
SPG20	-2358531951904297	6090285366817736	8.12297e+08	1.50746e+09	4.92871e+16	6708874172634549
PTPN1	8648992776870728	6265629203306331	5.42464e+08	9.42781e+07	5145401113173541	542051690649316
ANKRD29	1967247486114502	6866975588299495	1.35839e+08	1.839e+08	4218553674632105	5111696553784747
STX5	6190180778503418	6327465548797795	4.70473e+09	7.97145e+07	3.78346e+16	5388661618054655
NME1	629020094871521	6078263246449792	8.35097e+08	1.55868e+09	5110898699079242	5702549449184484
DPP3	1.58519e+16	6180799344366739	6.59479e+08	1.17674e+09	4659239451090495	6249414193406502
TGFB2	-3234919309616089	6088056710051606	8.16476e+08	1.51673e+08	4.75601e+16	7392761672752491
TBC1D2	6002906560897827	5942154688535386	1.14247e+10	2.25908e+08	8469776115795173	7522284201924218
COMMD3	1.30714e+16	6037056549948126	9.18213e+08	1.74748e+09	5018566743827161	6659068388097427
EIF4G3	-6057119369506836	5916031687552943	1.2133e+10	2.42502e+09	6672298838791338	8462565446100315
CENPB	-2.62795e+16	6014863392568581	9.66355e+08	1.85613e+09	564752231944691	7507374534470206
SULT1A1	1.08892e+16	6494891894262673	3.19969e+09	5.00277e+08	4045170003717596	4.98174e+16
SLU7	3.63014e+16	6013983943838347	9.68314e+08	1.86169e+09	4741417607174644	6289553922765395
AQP5	-1.67894e+16	6240909601935403	5.74236e+08	1.00599e+09	4.7375e+16	9937373219578980
BIRC2	2.2388e+16	5934488383253282	1.16282e+09	2.30578e+09	5749459888624109	7288601939896663
NDRG3	6616991758346558	6093387851084398	8.06514e+08	1.49374e+08	5116443372752568	5759432580735948
MAPKAPK3	8276863098144531	6496651204867104	3.18676e+08	4.95888e+08	3968717224743901	4.96625e+16
PDZD8	1.24718e+16	6172160884424658	6.72727e+08	1.20163e+08	4.62912e+16	6000427601983874
RHOT2	468386173248291	6287371472216735	5.15975e+08	8.88605e+07	4128096262613932	5397831994576515
VPS52	1.11055e+16	608434568386694	8.23482e+08	1.53281e+09	4.90227e+16	622649213795557
BCCIP	9573221206665040	6040311963074359	9.11356e+07	1.72597e+09	4.91695e+16	6454519362676712
RPL26L1	4324181079864502	6.14698e+16	7.12893e+08	1.28727e+09	4.54053e+16	5720192037019017
DYRK2	-1359680414199829	6271927261314374	5.34654e+08	9.27223e+07	380632859689218	5845045216076006
CFAP44	-1.53358e+16	6019011693934742	9.57168e+08	1.83494e+09	298003355662028	6894093734958161
RCOR3	4.77028e+16	6.26926e+16	5.37944e+08	9.33927e+07	4321977175199069	5453751197228065
ST5	6372201442718506	5982502245324596	1.04111e+10	2.02432e+09	7004510595443401	6638619559151786
ROR1-AS1	-1.93172e+16	6107887890454441	7.80031e+08	1.43745e+09	3207118727944114	5105493906381968
TSNAX	1.25805e+16	6039292319497384	9.13498e+08	1.7333e+09	4.76742e+16	6094654074015398
TCIRG1	-3000912666320801	6013800028140521	9.68724e+07	1.86338e+09	506508646784602	7220732215252644
JARID2	-1.4314e+16	5952771852440594	1.11488e+10	2.19004e+09	6228828430175781	7901049281853759
SMAD1	1.51929e+16	6142731691167746	7.19894e+08	1.30392e+08	4713207924202697	6060135610256354
PALMD	1.34343e+16	6826188831997434	1.49215e+08	2.04916e+07	3.96228e+16	6268564632960728
MOV10	8286067247390747	6220829036595031	6.0141e+08	1.06141e+09	4944828257841222	5195856690406799
RNF103	-4213353395462036	5904442550181514	1.24611e+10	2.50217e+08	5256434440612793	7564612073150693
GRHL2	-880739688873291	6298237990440175	5.03225e+07	8.62911e+07	3665491853441511	5378496671977796
UBE2D1	-1868903636932373	6113094463561214	7.70736e+08	1.41746e+08	4603011343214247	6289871012369792
FXN	5579307079315186	6470228611297026	3.38666e+09	5.34851e+08	3.80351e+16	5243657853868272
CCDC174	7479486465454102	6217238504334437	6.06403e+08	1.07247e+09	4274437427520752	5135111882136418
TRIM8	-4.49549e+16	5864927042636308	1.36481e+10	2.78991e+09	7338597723778258	9468122708780400
SND1	3183864951133728	590259063135356	1.25144e+10	2.51519e+08	6615751692392293	723020334477254
[truncated: 7,852 more rows]

## Sheet: 2 Secretory cells
gene_name	log2fc	neg_log10fdr	fdr	p-value	group_1_avg_expression	group_2_avg_expression
PSCA	1.76565e+16	1.34363e+16	4.33684e-120	4.21094e-123	3.85314e+16	1.33803e+16
IGFBP7	-2051161766052246	1.26631e+16	2.33777e-112	4.53981e-117	8265651474651109	2.41901e+16
SLPI	5829802751541138	1.04939e+16	1.1519e-89	3.35538e-93	3.46464e+16	2312935198557105
RARRES1	1.67126e+16	9854973536968812	2.8201e-83	1.09529e-86	2674772123011147	1.16761e+16
GOLM1	1.18234e+16	9472763071802638	1.87227e-80	9.08959e-84	1964099306048769	1.03255e+16
CYP2B7P	1.25311e+16	9340237546376644	3.95936e-78	2.69109e-82	245962939305608	1.22053e+16
LYPD2	1.4571e+16	934451222251451	3.58821e-79	2.09042e-81	2.557e+16	1.20169e+16
ITGA6	-2.08727e+16	9262943859617856	2.34726e-78	1.82329e-81	6999985799624052	1.68835e+16
LCN2	6036795377731323	882777857259974	5.2749e-74	5.12176e-77	3.60213e+16	2378213122000102
MUC16	1.81393e+16	8917339943030316	6.70812e-75	5.86203e-78	1.9866e+16	1.07498e+16
EEF1A1	-2.29375e+16	8584223254061553	1.43803e-70	1.67554e-74	3678972307268206	4312957266642916
STEAP4	2.59191e+16	8766128880422342	2.18128e-73	2.32975e-75	1296093953450521	6258708753083881
WFDC2	3855472803115845	7978677754926007	1.63389e-64	2.22104e-68	4.10924e+16	314557242626476
TMC5	1969143033027649	8184122225398451	1.44138e-66	1.81939e-71	1.37443e+16	7956397618229681
TGFBI	-2.01805e+16	7776490607899795	1.71828e-63	2.66943e-65	6876860318118578	1.35348e+16
ATP1B1	6442000865936279	7678674303906581	1.63402e-61	2.85584e-65	2311637530573233	1.52335e+16
S100P	2420945644378662	7858728235835304	2.58653e-63	3.76716e-66	1.71108e+16	7578332035552038
BPIFB1	1.76011e+16	7703152450755256	9.29984e-63	1.53507e-64	2518541649030089	1.11262e+16
SLC44A4	1.36316e+16	7677142417471723	1.69268e-61	3.12273e-66	1494851208608085	957276557964054
HHLA2	1852988839149475	7579914924124172	1.588e-61	3.0838e-63	1787245589967758	9209988911946616
MUC1	6562220454216003	7313423973247563	7.34109e-60	1.56815e-60	2.36209e+16	1.55453e+16
S100A2	-235697340965271	7361635501128525	2.41905e-59	4.93252e-61	6478551635742188	1.46542e+16
CAV1	-1.55283e+16	6899683654512303	1.00731e-53	2.44517e-57	8871036695397418	1.93643e+16
CLDN1	-1.07763e+16	6829028442433976	5.12526e-54	1.34364e-55	1.08684e+16	202186749432538
PIGR	3081373453140259	7101605474901659	9.63708e-59	2.15218e-59	1.49122e+16	6329773734597599
GCNT3	2132659673690796	6896301576067111	1.08889e-53	2.74892e-57	1.24604e+16	7142056879007591
SLC6A14	2949179172515869	6916541385519244	6.8326e-55	1.59222e-56	1.44385e+16	5745174432891647
AGR2	84907066822052	654184572050075	3.81542e-50	1.1114e-52	2.1447e+16	1.30224e+16
TSPAN1	6753193736076355	6534139800908225	4.55619e-50	1.41565e-52	2536729050828172	1.67582e+16
TPT1	-2.09702e+16	6486916274204974	1.35157e-49	4.33068e-53	3219235715207395	3.72288e+16
DST	-2.22824e+16	6561157052405244	2.44585e-51	6.88704e-55	5641256562361481	1.37166e+16
AQP3	-5855346918106079	644482838602474	3.56218e-49	1.17598e-51	2.17417e+16	3242947556685159
C8ORF4	2.36198e+16	665435068360741	2.86084e-51	7.77779e-56	1265164922721119	7307967252509538
CXCL17	5040342807769775	6407374812421581	8.43824e-51	2.86764e-51	2736177828218844	1.95807e+16
CEACAM6	2239645481109619	6541841687311836	3.81578e-51	1.14855e-52	1.92223e+16	8066789719942358
PLAT	-2.15407e+16	6405646015148123	8.78092e-50	3.06936e-52	7452423621868265	1.71198e+16
RDH10	1.85409e+16	6369537611947939	2.01662e-48	7.32367e-52	1.39437e+16	6969821461015365
DUSP4	1.92431e+16	6369537611947939	2.01662e-48	7.24487e-52	1.18071e+16	757846124571373
RPL5	-3334014415740967	6.14788e+16	3.32012e-47	1.35397e-48	2.23422e+16	2.80662e+16
IGFBP2	-1.16608e+16	6168656061538132	2.05797e-46	7.9929e-50	8835513497900775	1.59822e+16
MIR205HG	-1.33887e+16	6148554471506	3.2693e-47	1.3015e-48	6261169164716409	1.22758e+16
RPS3A	-4024128317832947	6045948949501236	3.47145e-46	1.48309e-48	1989617037485881	262181285149888
LINC01559	1.53323e+16	6170462378367912	1.97413e-47	7.4756e-50	1.60505e+16	9187719372735508
SPATS2L	-1.0331e+16	6014612617956711	7.14289e-47	3.12098e-47	7782720222326988	1.34467e+16
RPS6	-2.97349e+16	5950843903611662	3.10142e-45	1.44546e-46	2498935642185154	307090336802728
TP63	-2694286346435547	6052629009713147	2.97653e-45	1.24275e-48	6322911997310451	1.01386e+16
CYP2F1	1.32756e+16	5981025576299572	1.5479e-45	6.91364e-48	2057734504295658	1.1982e+16
SERPINF1	-8704859614372253	5.8866e+16	1.36157e-43	6.61022e-46	1.23532e+16	2064902538090796
RPS2	-3.87387e+16	5811554428980589	7.664e-44	3.79517e-46	1.9235e+16	2520080068566476
FUT2	1.54261e+16	5892893996491262	1.17777e-44	5.60352e-47	1.08741e+16	7022459385758739
PDLIM1	-4501951336860657	5.71663e+16	6.81847e-43	3.50887e-45	1.80264e+16	2455415508257838
RPS23	-3941795229911804	5694125361257645	1.14484e-41	6.00268e-47	1.78218e+16	2.35364e+16
CREB3L1	2453429698944092	5.96874e+16	2.05388e-44	9.373e-48	1.07711e+16	6376764757879849
ITGB4	-9134190082550048	5636271690991059	4.33794e-42	2.3166e-43	9170587907757676	1.56227e+16
RPL15	-2.44746e+16	5589186776459095	1.28272e-40	7.09924e-44	249536939283033	2956724483726079
CAPN13	2252708673477173	5721471314670516	6.0994e-43	3.07961e-45	1.15783e+16	6215119686426293
RPLP1	-33332359790802	5495677935374201	1.10464e-39	6.32816e-44	2.15544e+16	2699355333558123
CCDC69	2.06353e+16	5.59721e+16	1.06634e-40	5.79812e-44	8666502420375409	6379311084747314
TSPAN13	8855313062667847	5436610801145422	4.3042e-39	2.59113e-42	1.52909e+16	9960852221338572
ATP1B3	-8366420865058899	5.35761e+16	2.65413e-39	1.62356e-41	1.23001e+16	2.0797e+16
ANKRD36C	2.04936e+16	5.55871e+16	2.58778e-41	1.45734e-42	1.12013e+16	7320047734857915
CLINT1	6311413049697876	5337078918422201	4.25805e-39	2.64604e-40	1647477312785823	1159129539695946
MUC4	5507241487503052	5.3313e+16	4.86436e-39	3.07004e-40	2432638642282197	1.73623e+16
PERP	-3440815210342407	5283123895062213	1.47489e-37	9.59491e-41	1.98135e+16	2507458814192284
RPL13	-2.86762e+16	5244928579038483	3.55397e-37	2.34654e-39	2.33054e+16	2.84303e+16
S100A10	-748806893825531	5173983118357397	1.82041e-39	1.23729e-39	1.3394e+16	2.02057e+16
RPS8	-4670180678367615	5158385406190579	2.60703e-36	1.82257e-38	1523242614189542	2.10074e+16
GABRP	1.2782e+16	5.24454e+16	3.58553e-38	2.40219e-39	1.85502e+16	1.23789e+16
ERN2	2405919313430786	546771793233597	2.10291e-40	1.24553e-41	7247322278145032	6145999431610107
ELF3	3.96264e+16	5139870740561305	3.99294e-36	2.83022e-38	2.68858e+16	2.08011e+16
RPL10A	-3.93095e+16	5132597083494206	4.72095e-36	3.48376e-38	1.75609e+16	2.30293e+16
RPS27A	-3551985025405884	5133064247486452	4.67044e-36	3.40113e-39	2017700379153332	2.57321e+16
SCNN1A	3837425112724304	5.12139e+16	6.11031e-37	4.62767e-39	2513962937546922	1.95548e+16
ATP10B	3.55666e+16	5485248977441758	1.40446e-39	8.18213e-43	8520584106445312	550753672917684
RPL32	-520906925201416	5086984140102771	1.34946e-35	1.04822e-37	1.30373e+16	1.84072e+16
ENPP4	1.89006e+16	5.29405e+16	1.14683e-37	7.34932e-41	9024504472253920	7009659259639985
CTSH	-726590096950531	5.00856e+16	8.21159e-36	6.77722e-38	9795398395322882	1.5325e+16
TUBB6	-1.62349e+16	5116433765107984	6.84955e-37	5.25405e-39	6823524675871196	1.16221e+16
CD55	1.27378e+16	5082960423378134	1.48046e-36	1.16436e-37	1.42911e+16	8193311853710462
LYNX1	2.01352e+16	513847093343209	4.12373e-37	2.96297e-38	1.17587e+16	6283767375540226
CP	8048822283744812	4959860266564779	2.51998e-34	2.12873e-37	1.98676e+16	1.34136e+16
MLPH	1720947504043579	5170841417813645	1.95698e-36	1.34912e-39	8844590373734986	6465660627498183
CLDN7	6674272418022156	4.94921e+16	3.2205e-35	2.75176e-36	1860887865404467	1.29157e+16
RPL9	-3755139112472534	4.94791e+16	3.31804e-34	2.86732e-37	1.83738e+16	2.37318e+16
RPL3	-4.06264e+16	4.93001e+16	5.01083e-35	4.37882e-37	1.61901e+16	2140732815391139
RPL12	-4.29888e+16	4880157449107785	1.57916e-33	1.41065e-36	152097192233491	202854641317734
CFB	1674075961112976	4993360669053154	1.16518e-34	9.72964e-38	1.46807e+16	8145439198475011
MFSD4A	2004518985748291	512802106849887	5.24553e-37	3.9218e-38	7955726773131128	605345242983335
VMO1	2.08494e+16	5052883087061841	2.95916e-35	2.35607e-37	1071015216551806	6511603822099402
CHKA	1.73363e+16	5.03195e+16	4.79169e-35	3.90816e-37	8676701974177706	6445335462255385
RPL4	-3366278409957886	4816699422143268	6.80778e-34	6.21353e-36	2010292629460914	2.52335e+16
WNT10A	-3.09769e+16	5044362261588749	3.60062e-36	2.90175e-38	5483474266238328	9437863776024352
RPL26	-401777982711792	4733250059396632	4.6505e-33	4.42517e-35	1.66772e+16	2186996186149062
PDPN	-323378849029541	4928471021996211	5.19146e-35	4.58708e-36	4274407363519436	8420619806094183
RPL7	-4727631211280823	4683243948563729	1.47082e-31	1.47097e-34	1.43715e+16	1.96769e+16
LMO7	7478591799736023	4688269467397654	1.3101e-31	1.29751e-33	1.60825e+16	1.1028e+16
RPL34	-3007378578186035	4691099326358632	1.22746e-31	1.20374e-33	2149651401014213	2644240511572186
RPS7	-3590382933616638	4.65544e+16	2.7901e-31	2.84455e-34	1.78162e+16	2.27559e+16
RPS20	-2695239782333374	4.64964e+16	3.18832e-32	3.28151e-33	2.34845e+16	2.82235e+16
TIMP3	-2.28232e+16	4779805922897242	1.59199e-32	1.4994e-34	5711328257685122	1.07357e+16
MUC5AC	2698441505432129	4.8201e+16	6.29568e-34	5.685e-36	1.87112e+16	6388617454491226
SERPINB5	-1.88455e+16	471253002223188	7.49376e-33	7.2762e-35	5768492562430245	1.04396e+16
RPL41	-2.15786e+16	4615769825831021	6.95507e-32	7.29341e-35	2.94301e+16	3.41783e+16
RPL37	-3.85814e+16	4608066508047651	8.30491e-33	8.78954e-34	1.68447e+16	2.20509e+16
RPL14	-3.00069e+16	4608066508047651	8.30491e-33	8.94705e-34	1.92851e+16	2.37438e+16
RPL37A	-4361456036567688	4608066508047651	8.30491e-33	8.86179e-34	1.48562e+16	1.97136e+16
FLNA	-3.4011e+16	4804572701086004	9.00063e-34	8.30236e-36	4.64249e+16	842984819142832
RPS16	-3075428009033203	4574426755162632	1.80191e-30	1.95955e-33	2.03661e+16	2.52051e+16
CAV2	-5605930089950562	4550903605715898	3.09716e-31	3.39819e-32	1.37478e+16	2.03925e+16
RPS13	-3.32957e+16	4540594885991276	3.92691e-31	4.34671e-33	1887425434158509	2.37411e+16
CAPN5	2.77321e+16	4.80032e+16	9.92588e-35	9.2522e-36	6758885170096782	5310399705085201
ETS2	-8492075204849243	449453613876808	1.13407e-30	1.28834e-32	9426597064231340	1.48925e+16
MSMO1	8344542384147644	4516768055910995	6.79703e-31	7.65566e-33	1.6293e+16	1.09947e+16
CSTB	5472033023834229	4.47838e+16	1.64514e-29	1.8849e-31	2.11024e+16	1508589083831058
RPS15A	-3685262203216553	4442199924261629	3.78443e-30	4.48297e-33	1.64512e+16	2108204877396003
RPS24	-2761610746383667	4444959728657428	3.55143e-30	4.17247e-32	2.19401e+16	2.65688e+16
BCL2L15	2365025043487549	4715603099150375	6.98183e-33	6.71134e-35	6871170043945313	5635894139607748
NECTIN1	-1388795018196106	4535606801842185	4.40486e-30	4.91852e-33	6439710538062824	1078989393167672
XBP1	1296554446220398	4473216575371595	1.85282e-29	2.14085e-31	1.24439e+16	7482474653410974
AQP5	2.72069e+16	4682440251286527	1.4983e-31	1.51299e-33	1.14134e+16	5928936485482865
RPS12	-2504194974899292	4366133477628418	2.18105e-28	2.64716e-30	2.41279e+16	286152097223636
RACK1	-3732835650444031	431743954468378	6.69275e-29	8.25303e-31	1.68027e+16	2163887971366932
FBLN1	-9394066333770752	4357609217137715	2.65404e-28	3.24701e-30	1.09596e+16	1.81529e+16
MSMB	3566883087158203	4630924578956251	4.9063e-32	5.09733e-35	986969744572874	5510234458773744
BIRC3	1.28687e+16	4413937350358022	7.25482e-31	8.7348e-32	1.61707e+16	1013848608666724
RPL10	-2.66806e+16	4293640088354169	1.15771e-28	1.46133e-29	2123076841055629	2546690701661747
RPS27	-3.11896e+16	4258530974571067	2.59831e-27	3.33019e-29	2113391406543262	2.62343e+16
DHRS9	7780539989471436	4246189222354343	3.45229e-27	4.49177e-29	2.09849e+16	1.41892e+16
TC2N	1.10788e+16	4.31006e+16	7.93233e-29	9.85861e-31	1.08375e+16	7392425944010417
VSTM2L	2192248582839966	4456546125495304	2.71981e-31	3.16902e-32	7672764807288823	5538204312324524
RPL31	-4.32487e+16	4177384836479337	1.68326e-27	2.33718e-28	1.46905e+16	1.96283e+16
ST6GALNAC1	1.21936e+16	4282075443143086	1.51093e-27	1.92186e-29	1.03924e+16	8070777328834656
PTMS	-1128818154335022	4223930672286226	5.76359e-27	7.77881e-30	683363228200752	1.13614e+16
CEACAM5	3078123092651367	4416423623464789	6.85115e-31	8.18227e-32	1.4756e+16	5769780939275568
FAT1	-1.17649e+16	4.20774e+16	8.36729e-28	1.14554e-28	7277474599341823	1.26276e+16
BPIFA2	1.81975e+16	430368826943683	9.18581e-29	1.15057e-29	1.00095e+16	7472804010251147
TNFAIP2	1393303632736206	4226591127753631	5.42112e-28	7.21131e-30	1.50473e+16	9831536251044124
RPL7A	-3454474210739136	4.09735e+16	1.06294e-25	1.51715e-27	1.68506e+16	2.1326e+16
KRT5	-2.6577e+16	4237612647710991	4.20604e-27	5.51331e-30	5208873933958775	1621409388950893
ZNF385A	-1.61238e+16	4.20842e+16	8.23724e-28	1.11973e-28	4979191982384884	867767048105423
RPL23	-3306593894958496	4.06558e+16	2.20893e-25	3.1743e-27	1.86591e+16	2.34331e+16
PRKAR2B	1.4227e+16	4205601848331287	8.78985e-28	1.21192e-29	1.03829e+16	776330601085316
B3GNT7	1.22292e+16	415503873455119	2.81587e-26	3.96447e-29	1.02288e+16	7417335871266266
SFN	-1.08408e+16	4047303672044386	3.36483e-25	4.86804e-29	7974239317308954	1391883721271107
DLK2	-4300374984741211	4252688193380073	2.97247e-28	3.83862e-29	4097691774368286	838700576567314
RPS4X	-4.85657e+16	4000450550253234	9.89679e-26	1.47986e-28	1347115342462026	1.85072e+16
RPL11	-329781711101532	3977960422934438	1.6611e-24	2.53221e-27	1714237994458302	2.15153e+16
FER1L6	2.62132e+16	4225050810788022	5.61684e-28	7.5262e-30	7122905770527947	5377681781719257
ARHGDIB	1.02609e+16	4023731669916418	5.79006e-26	8.48917e-28	1.23657e+16	8882507012814892
RPS5	-3601375222206116	3931561479634306	4.83487e-25	7.51121e-27	1.66639e+16	2.13595e+16
WFDC21P	2.2725e+16	4136469372480676	4.31824e-27	6.12159e-29	7836989662863991	5349358039173654
PIP	3238387107849121	4.23557e+16	4.40842e-27	5.82139e-31	7979329721086976	5738351700153757
NGFR	-4010189056396484	416663396638122	2.15606e-26	3.01459e-29	4418160915374756	8869336102459882
TP53INP2	1.13721e+16	4014227225323558	7.20656e-26	1.06359e-26	1.21302e+16	8242453572477803
RPL30	-3.55561e+16	3.90807e+16	8.30405e-26	1.29814e-27	1703136985755759	2.16605e+16
ARFGEF3	1103570580482483	4001449245897344	9.67181e-27	1.43683e-27	1.05051e+16	7423267524783351
ITGA3	-1417356014251709	3985362393852715	1.4008e-24	2.12181e-27	5841600754681755	9960706287391804
RPL6	-3603212833404541	3864916428496512	2.24303e-23	3.61534e-26	162347412109375	2.05613e+16
KRT17	-1143765926361084	3875756305390837	1.74758e-24	2.78282e-26	1.15564e+16	2.08494e+16
LOXL4	-1495293378829956	3.94004e+16	3.9776e-25	6.14077e-27	619469913435571	1129134141005479
LGALS3	3.58225e+16	3817405830629432	6.69795e-24	1.10559e-24	2.36863e+16	1.86913e+16
RPL13A	-3.49182e+16	380840000643455	8.24138e-25	1.37636e-24	1.72264e+16	2.19549e+16
STS	1.22886e+16	3906621900505691	8.5858e-26	1.35052e-25	1.04505e+16	7264167444029851
RAB37	2354440450668335	4040531650599566	3.93263e-25	5.72769e-28	6367430638785314	5476691464343703
SNAI2	-2586301565170288	3951426089706889	3.06012e-24	4.69463e-27	4.98255e+16	9682249106404508
VSIG2	2217191457748413	3991125758609132	1.22671e-24	1.8462e-26	6819848280686599	5357124691917783
AHNAK2	-2.25936e+16	3880673176137127	1.56052e-24	2.46979e-26	5800031556023492	9701493915758634
RPL39	-6170122623443604	3702724587813205	9.39191e-24	1.61411e-23	1007118990506169	1.48655e+16
PLP2	-2220426082611084	3859818829947112	2.52239e-23	4.09009e-27	4755024543175331	8343013743455497
LOC102724434	1.66263e+16	3873981908900381	1.82046e-23	2.91655e-25	9792342767482852	626319408416748
OLMALINC	1.59829e+16	3.85242e+16	2.99056e-24	4.87827e-26	9247355844782686	668075908314098
SORD	1.01976e+16	374509950558614	3.54001e-23	6.04954e-25	1.31923e+16	8450394205353277
LRRC75A-AS1	-772006630897522	3.67884e+16	1.62796e-21	2.81363e-23	7704139765161667	1.20846e+16
TTC9	1.39535e+16	3.76145e+16	2.42958e-22	4.12833e-25	8840278012909158	6818656461784639
CD44	-1.91537e+16	3.78456e+16	1.42679e-22	2.39669e-24	5105985127962552	9643187361037452
ASRGL1	1668221354484558	376258633220508	2.36666e-23	3.99844e-25	1.05312e+16	6848478095476017
RPL23A	-3.35769e+16	358842433239797	1.30544e-21	2.33227e-22	1.73976e+16	2189070213889454
ASAH1	516412615776062	3.57392e+16	1.82302e-20	3.29237e-23	1.75241e+16	1.27237e+16
NCCRP1	2249962091445923	3.81697e+16	6.76493e-25	1.12322e-25	873913838313176	5921108983144039
IRF6	-1.01753e+16	3.60393e+16	9.13566e-22	1.62329e-23	6666583416173276	1.05903e+16
MT2A	-1.26243e+16	3587762784489357	1.32548e-20	2.38094e-23	7439319904033954	1334232084932383
FUT3	1.18001e+16	3616596000497267	6.82402e-22	1.19929e-23	1.05194e+16	7363018308367048
EIF4B	-3736402988433838	3506156779959147	8.67825e-21	1.601e-21	1.46027e+16	1.85289e+16
RPS3	-3.55861e+16	3500296708179755	9.93191e-21	1.84192e-21	1484962766688169	1.88766e+16
ANPEP	4284877777099609	3.85242e+16	2.99056e-24	4.88337e-26	8091075925061303	5518495660079153
C3	8499422073364258	3521448247041223	6.10264e-22	1.11991e-23	1.83249e+16	1244444123282241
ANKH	-2.29563e+16	3632561252216578	4.72484e-22	8.25781e-24	5511643473307292	1.00595e+16
RPS17	-566855788230896	3484055876717769	1.44358e-19	2.69121e-21	1.10898e+16	1557019950929752
RPL35A	-3848845958709717	3464234065518245	2.27855e-19	4.26994e-22	1.46956e+16	1.90514e+16
LPCAT4	1.05373e+16	3544158517768198	3.61755e-20	6.56843e-23	9750350149054276	7213071222174657
ITGB1	-3.09382e+16	3433600741386309	4.6131e-19	8.73438e-22	1.90447e+16	2376107466848273
OLFML2A	-2.77769e+16	3616088771900006	6.90418e-21	1.22008e-22	4231084706831951	8192028999328613
LAMB1	-3535458564758301	3666441732652932	2.16562e-22	3.76392e-24	3943248917074764	9749648944050276
RPL35	-366644024848938	3387921310291715	1.32065e-18	2.55179e-21	1.33357e+16	1727860107421875
EEF1G	-4.39506e+16	339505993513718	1.12047e-18	2.15412e-20	1.28575e+16	1719298305890418
SELENBP1	7885962724685669	3.41481e+16	7.1104e-20	1.35318e-21	1372787134335064	9800194634331596
ALCAM	3.12419e+16	336291247078429	2.34896e-18	4.60714e-21	2329673240134666	1.91664e+16
RAB11FIP1	1.26019e+16	3433836028349094	4.58817e-19	8.64264e-22	1.11956e+16	7554220505702642
SLC5A3	-1326761245727539	3400739885791982	9.83108e-22	1.8805e-20	7546037616151752	1.34706e+16
IDH1	6625898480415344	3.33905e+16	4.06883e-18	8.01992e-21	1.42153e+16	1.057e+16
ADH5	-7726148962974548	3323179407671811	5.86416e-19	1.17864e-19	8058199032332546	1.21499e+16
PRNP	-1.26862e+16	3.37423e+16	1.80991e-18	3.53231e-20	5924296210793888	9243949700978176
RPS11	-2595165967941284	3282922268439316	1.48176e-17	3.06452e-20	1.88552e+16	2240429329055363
FDFT1	6912682056427002	3275871981513563	1.74293e-18	3.62159e-22	1.48343e+16	1.05423e+16
BTF3	-4419271647930145	3274150025158841	1.81343e-17	3.78567e-20	1242983238719334	1.65459e+16
NAMPT	9639983177185060	333172714371131	4.81647e-19	9.5871e-21	1.25262e+16	8551079938953049
CAPN8	2.65216e+16	3530249196683657	4.9832e-21	9.09643e-23	6297004559288727	568054846997531
MACC1	1.17476e+16	3328734749368051	5.16003e-20	1.03211e-19	1.11147e+16	8464908906501206
MYH14	8218550086021423	3254184162765242	2.87183e-17	6.10671e-20	1.20725e+16	8795307438548018
TMEM45B	15223388671875	3.33643e+16	4.32193e-19	8.56078e-21	7753364532348143	6104470238897014
FLJ44635	-5505528450012207	3178350187981144	1.64626e-16	3.59655e-18	9912669697745902	1.39809e+16
CD81	-406515508890152	3.16646e+16	2.16454e-16	4.79188e-18	1.30117e+16	1.69921e+16
MBOAT1	1.28222e+16	3288100291925389	1.31522e-17	2.65949e-19	8120360427237084	6673309326171875
PTRF	-3.11692e+16	3386735444305961	1.35721e-18	2.63561e-21	473174865429218	6953746674338837
YBX3	-6379111409187317	3.16783e+16	2.0976e-18	4.62331e-20	8560128378701377	1.20073e+16
ARPC2	-2617778778076172	3.13213e+16	4.7721e-17	1.07035e-17	1815570495048917	2.1612e+16
RPS28	-3737366497516632	3134659915014348	4.50195e-16	1.00539e-17	1.29364e+16	1.70163e+16
SYTL1	-1138094425201416	3.19118e+16	1.22509e-16	2.65263e-19	6451898243116296	965449331279747
JAG2	-2.06665e+16	3262281292381536	2.38335e-18	5.02171e-20	5062984075301733	8449718866321849
ERBB3	1.01557e+16	3.19529e+16	1.11444e-16	2.40222e-19	9294536693676098	7251901791963963
BCAS1	1.36394e+16	3256577476548008	2.71785e-17	5.7529e-20	8727387899554657	6985965231190557
RPS25	-3379365801811218	3.07972e+16	1.59527e-15	3.65554e-18	1.63404e+16	2.06925e+16
RPL19	-2992091178894043	3.07559e+16	1.75429e-16	4.03697e-18	1677366679924962	2.04917e+16
IGFBP6	-3.09829e+16	3288100291925389	1.31522e-17	2.65623e-20	4.30239e+16	8093690286904897
TSPAN3	3853447437286377	3.05392e+16	2.88918e-16	6.70467e-20	1.88107e+16	1.4872e+16
ATP6V1B1	2281467914581299	3267612753338656	2.10801e-17	4.42111e-20	9435198007385588	6821262041727701
PTHLH	-1.3215e+16	3.13791e+16	4.17769e-17	9.28917e-19	1.05072e+16	1.46789e+16
CD59	-3.28576e+16	3.01179e+16	7.62179e-16	1.79092e-16	1.60315e+16	2011948411115115
TACSTD2	-1470019817352295	3.00966e+16	8.00523e-16	1.8888e-17	3396611210820195	3760952530155741
CHPT1	1.5233e+16	3.18645e+16	1.36625e-17	2.97156e-19	6970025711700696	5783057005509086
AXL	-3.63713e+16	3.19701e+16	1.07134e-16	2.29892e-18	3.90207e+16	7020940444048713
EIF3E	-6171096563339233	2.99084e+16	1.23485e-14	2.96153e-17	8948184364720395	1.2631e+16
RPL27	-3.88913e+16	2.99459e+16	1.13273e-15	2.69462e-16	1.39562e+16	1801521125012892
ST6GALNAC2	-2.89923e+16	3177509329394245	1.67844e-16	3.68316e-19	4685181677341461	7287342624192524
LRRC26	32693932056427	3.22084e+16	6.18851e-18	1.32194e-19	7614006421244737	5702542199028863
RPL29	-5558813214302063	2.95269e+16	2.97266e-15	7.2159e-17	9068701792571504	1272194096080044
MESP1	3535013437271118	3.28554e+16	1.39498e-20	2.84442e-19	6275925636291504	5555703121682872
USP31	-1492483377456665	3097107405454864	1.06887e-16	2.43893e-19	4996685754685175	8641063548900463
PRR15L	2799497604370117	3284320346817704	1.43482e-17	2.93957e-19	5405094503498763	5852354274076574
PI3	3609424591064453	3.2841e+16	1.44222e-17	2.96874e-20	6625031519980327	4155024326208866
NR2F2	-4.74061e+16	2.94177e+16	3.8221e-15	9.31494e-17	1.28797e+16	1.76039e+16
SLC38A2	-4090385437011719	2934229591579794	4.54678e-15	1.11252e-15	1.39704e+16	184570518352129
GADD45A	-1.19646e+16	3024528786763995	5.68476e-16	1.33025e-16	7300049828701332	1.15206e+16
NUPR1	-1.53952e+16	3062276462245081	2.38361e-15	5.5083e-18	6407051086425781	8738750730242048
PRSS22	7186480760574341	2.9633e+16	2.32819e-14	5.62889e-17	1.24866e+16	9020582508502312
IFITM10	-1.29593e+16	2.99364e+16	1.15761e-14	2.76505e-17	6109535033444324	1022601359140103
CRACR2B	1.85602e+16	3126786216758958	5.39682e-17	1.21571e-17	6326048152962911	5897056291688163
CIT	2.01911e+16	3126518080010796	5.43024e-17	1.22851e-17	7327354586854273	5444178263346354
FAM129B	5443176031112671	2899817303627368	1.00422e-13	2.51566e-16	1.38882e+16	1.0427e+16
B4GALT5	770912766456604	2924122764460915	5.73816e-14	1.41518e-15	1.28223e+16	9088990301148504
IRAK3	1.53063e+16	3.03346e+16	4.62817e-16	1.07851e-16	9438060825153932	6317856852213541
TKT	-8317126035690308	2897600652619821	1.0568e-13	2.65765e-16	7767646067427019	1.17762e+16
CYP51A1	7610257863998413	2885809604830211	1.38645e-14	3.50011e-16	1.23571e+16	9098316061085668
PIM3	7298645973205566	2.87787e+16	1.66451e-13	4.21824e-16	1365528997973861	1.01526e+16
PNPLA2	7549058794975281	2861441883956609	2.42986e-13	6.22859e-17	1250492193760016	9070109265915892
RPS21	-4.41894e+16	2.82894e+16	5.13538e-14	1.34131e-15	1203312357143721	1.61173e+16
RPL27A	-2798926830291748	2825599506967227	5.54632e-14	1.45942e-15	1.79608e+16	2181180667253881
IDI1	7015708088874817	2.84531e+16	3.52306e-14	9.13349e-16	1.50157e+16	1.14925e+16
CPA4	-2.0458e+16	2.92429e+16	5.71622e-16	1.40422e-16	5131861368815104	1.11962e+16
TNS3	-1302037000656128	2.90488e+16	8.93659e-15	2.23003e-16	5522673757452714	9001262592819502
LINC01207	2952232837677002	3.11658e+16	6.82591e-17	1.55089e-17	5126100227014342	4.95897e+16
SGK1	8386713862419128	2845839140104679	3.48024e-14	8.98866e-16	1.40941e+16	1.01028e+16
COL17A1	-3.66233e+16	2.97746e+16	1.68032e-14	4.04621e-17	3819847106933594	7942701331999621
LRP1	-1565058946609497	2918771291827272	6.49063e-15	1.60706e-15	4.62623e+16	731878265132749
NPM1	-5291665196418762	2.77314e+16	1.85611e-12	5.06426e-14	104218553446107	1398396496895032
RBM47	7108454704284668	2.80078e+16	9.8221e-14	2.64173e-15	1.2069e+16	9113112178645268
ALDH7A1	-1033328890800476	2837209650342195	4.24525e-13	1.1047e-14	6545002217195472	101492655052329
SLC34A2	3288442611694336	3001145608038909	9.73966e-16	2.30748e-16	8555125645228795	5136958035555753
NFKBIZ	1201552391052246	2.85732e+16	2.67185e-13	6.87483e-16	1.10423e+16	79494419227652
GAS5	-998749852180481	2821976554569881	6.02885e-14	1.59809e-14	5743011093139648	9062135357417692
PRR15	1.04128e+16	2.82313e+16	5.87017e-14	1.55033e-14	8045554441564223	7454823541097315
TMEM125	1.35523e+16	2.86351e+16	2.31662e-14	5.91582e-16	6367460801866319	6334635728707343
KCNE3	1.45718e+16	2.86412e+16	2.28436e-13	5.81127e-16	7969994278936428	6740801836993243
PABPC1	-2.01055e+16	2.69302e+16	1.17431e-11	3.29524e-15	2.06468e+16	2.3663e+16
UBA52	-3543911278247833	2685646199746884	1.39168e-11	3.91869e-13	1.35734e+16	1.70751e+16
LINC00342	1.45132e+16	2815645381840411	6.97503e-14	1.85567e-16	8439271901672633	606435068336451
SYTL5	2887256383895874	2.91737e+16	6.70347e-16	1.66627e-16	5985248952672102	4901007243565151
SH3BGRL2	1.2746e+16	2803828873879206	9.15612e-14	2.45372e-14	810869038105011	6379277629237021
LAMA3	-1.45346e+16	2745890305984014	3.47614e-12	9.55187e-15	5617184238579437	9359633592274088
CD9	-2.66962e+16	2.64616e+16	3.45474e-12	9.9627e-14	1.81849e+16	2.1917e+16
MYL9	-2.40158e+16	2797765799371983	1.05279e-12	2.84179e-14	4.97645e+16	7974227604113127
RASSF6	-1.64198e+16	2.77392e+16	1.82314e-12	4.95658e-15	5494997544722123	8987899898558624
ARHGAP23	-7118397355079651	2658580858944842	2.59532e-12	7.43393e-14	9144762858691776	1.32302e+16
ALDH3B1	569844663143158	2.64616e+16	3.45474e-12	9.98134e-14	1.11712e+16	9649260733564432
PADI1	1.75667e+16	2.8278e+16	5.27229e-14	1.38219e-14	6996241535632138	6016378173828125
TPM2	-2129225730895996	2.74525e+16	3.52807e-13	9.72882e-15	4810822330304046	8099794952297508
DLL1	-2.77272e+16	2.78638e+16	1.36831e-12	3.70676e-14	4600851535797119	6896574452907179
FAT2	-3.85195e+16	2.80448e+16	9.01917e-14	2.40826e-14	5635725127326118	6587418719035824
TMPRSS4	3.80182e+16	2.54359e+16	3.66526e-11	1.1068e-11	2076375938323607	1.67803e+16
SORT1	1.24362e+16	2.68021e+16	1.57728e-11	4.47194e-14	7414249357629995	6403112238103693
HS3ST1	1.59129e+16	2.70924e+16	8.0829e-13	2.25244e-13	7815110870220694	6177085240681967
EEF1B2	-3565322756767273	2527633017992759	5.29261e-12	1.60849e-11	1.44734e+16	1.84983e+16
C4ORF19	1.40626e+16	2.65482e+16	2.83039e-11	8.13473e-14	8092265027634641	6299668811616443
RPS29	-3.0591e+16	2523304749186932	5.84726e-11	1.78274e-11	1645312648413754	2016067804074755
GPNMB	-1.36371e+16	2.61333e+16	7.35634e-12	2.15712e-12	710997060139974	1187934266569469
FA2H	1.93771e+16	2.7568e+16	2.70402e-12	7.40395e-15	5942121298916369	5861095852322049
RPL8	-3624553084373474	2.50104e+16	9.76303e-11	2.99555e-11	1.26321e+16	1.60432e+16
MUC20	4184700548648834	2.50018e+16	9.95804e-11	3.06505e-12	1.77301e+16	1.42793e+16
EFEMP1	-6338614225387573	2.49803e+16	1.0465e-09	3.24142e-12	9173492431640624	1.29384e+16
MALL	1.46506e+16	2.66766e+16	2.10565e-12	5.99044e-14	7099391870331346	5907490631270278
CEL	-2785212993621826	2682327558946154	1.50219e-11	4.24446e-14	5265522532992892	9126343004631272
DNAL1	1.1941e+16	2622488759105957	5.95816e-13	1.73556e-12	7396550352274165	6753565237062786
NECTIN4	2.26217e+16	2.72908e+16	5.11959e-14	1.41672e-13	5675076617310378	5312520304033833
HSD17B3	-3.13544e+16	2.71901e+16	6.4552e-13	1.79259e-13	4.60275e+16	648491967242697
INSIG1	9255614876747132	2551089033329344	3.08397e-11	9.22285e-13	1.06472e+16	8613008833200918
CLU	-7424792051315308	2.45352e+16	2.91582e-09	9.31454e-13	1.14826e+16	1.84398e+16
HID1	2.61503e+16	2694858431459537	1.12568e-11	3.14784e-14	512419750072338	4731812910600142
DSG3	-4413679122924805	2.66061e+16	2.47674e-11	7.07022e-14	4644923891339983	6725071957236842
EEF2	-2.34858e+16	2.43599e+16	4.3666e-10	1.40762e-10	1.78519e+16	2112262656700474
APOD	-1.05248e+16	2.46737e+16	2.11996e-09	6.66926e-12	8374194893785702	1208266190534673
HINT1	-322293221950531	2.42002e+16	6.30726e-10	2.05159e-10	1.35844e+16	1.70822e+16
IL1R1	1.78546e+16	2608551988935533	8.21259e-12	2.41617e-13	6482047056540464	5160856174148676
RPL38	-2987486720085144	2407955233754843	8.32622e-10	2.74064e-11	1.50008e+16	1.84361e+16
TM7SF2	1.39776e+16	256795528912655	2.09145e-11	6.21403e-13	7083300540321752	5855582044532261
VSNL1	-3647473096847534	2.62343e+16	5.83015e-12	1.69261e-12	4.24073e+16	6836226352425508
BICDL2	1.34511e+16	2.54784e+16	3.32333e-10	1.00032e-13	6291585523028707	6060232939543547
EIF3L	-5607067942619324	2381902623664469	1.51696e-08	5.08157e-11	9169474428658808	1.22939e+16
RPS19	-3.80186e+16	2383172826836795	1.47323e-08	4.92079e-11	1200904391776058	1.5503e+16
PRKCDBP	-1.8019e+16	2.49889e+16	1.02585e-09	3.1675e-11	5190811634063721	7499371646495347
PPIA	-1.3505e+16	2381707586534525	1.52379e-08	5.11924e-10	2.59536e+16	2.85004e+16
RAB15	1.73985e+16	2567897682778808	2.09422e-12	6.24261e-13	6186393654864767	561065810067313
MAL2	6264301538467407	2403936845749957	9.13338e-10	3.03293e-11	1.38874e+16	1.05404e+16
RHOB	1.51631e+16	2531592889990349	4.83138e-10	1.46363e-11	8800687306487616	703408682686942
BCAM	-2566493272781372	2551089033329344	3.08397e-11	9.23257e-13	4.1044e+16	7274234987654776
DHCR7	1037499189376831	2465562587734894	2.20991e-09	6.97369e-12	896590500735165	7144053006092972
SLC16A3	1.02728e+16	2.43389e+16	4.58247e-11	1.48166e-11	9401288554616218	6977072618678658
LBH	-1896625280380249	2.51787e+16	6.62694e-11	2.02688e-11	5379318864378211	7976249378813794
ARHGAP21	-8883042931556702	2.42002e+16	6.30726e-10	2.05455e-10	5923983808876812	9259256683619676
CLIC6	1.12944e+16	2.48241e+16	1.49945e-09	4.67349e-12	8088513612747192	706546984220806
CACNB1	2133917808532715	2.58363e+16	1.45794e-11	4.30346e-14	5690099314639443	5265809764032778
EIF3H	-5461524128913879	2.36835e+16	2.07236e-08	7.00243e-11	8604211669037307	114377546225123
FLT1	2.46608e+16	2582438164086722	1.49837e-10	4.43734e-13	1.09687e+16	6061096601588751
SPON2	-1.48419e+16	2.47098e+16	1.95062e-09	6.1176e-12	6447017973503181	978626569112142
SCPEP1	-6725274920463562	2.34578e+16	3.48475e-08	1.19102e-09	7706913418240018	1119143975949755
C9ORF152	3.39971e+16	2.61813e+16	6.58751e-12	1.92527e-13	6096409491772922	6272161801656088
KRT15	-1.43167e+16	2415561909802137	6.98845e-10	2.29352e-10	6776409270657096	1.33294e+16
TPCN1	1.20319e+16	2416789903106861	6.79362e-10	2.22298e-10	7841489868164062	6014876676245211
PLAC8	863141655921936	2440258693499936	3.95743e-09	1.27188e-10	778299774298688	8384611531757987
RPS9	-3640950918197632	2307229087691639	8.4666e-09	2.96771e-09	1.17631e+16	1.53608e+16
RAET1G	-2388693332672119	2.48558e+16	1.3938e-09	4.33069e-11	3.80348e+16	6653262152188066
THBS1	-2.64458e+16	2.47384e+16	1.82645e-09	5.71042e-12	5549567540486654	806537147329635
UNC93B1	8061315417289734	233425483681844	4.54414e-09	1.57075e-09	9811671291640884	7857187218534618
MICAL2	1.81416e+16	2458352735188452	2.60899e-10	8.30905e-12	6695757391732499	5236966133117675
POLR1D	-7204152345657349	2314818214232363	7.10915e-09	2.47809e-09	6516050858931108	9505173213898188
NFKBIA	7647746801376343	2286727783988617	1.35744e-07	4.78447e-10	1.47163e+16	1.06582e+16
ITGA2	-1.04115e+16	2.35585e+16	2.76378e-09	9.3924e-11	5683160153975398	8488543447480517
ATP7B	1.45782e+16	2406410529470366	8.62769e-10	2.85663e-10	6984256562732515	6191838582356771
CLIC5	1.49054e+16	2.40099e+16	9.77523e-10	3.25556e-11	768505570900381	6895313911697492
ALDH1A1	3876550793647766	2.24584e+16	3.48014e-07	1.25027e-09	2.04686e+16	1.62057e+16
PTPRQ	-3.30826e+16	2.45918e+16	2.55985e-10	8.1277e-12	4472435845269097	7069079325749323
TUBB2A	2.334e+16	2.46069e+16	2.47257e-11	7.82656e-12	5297251459377915	5191650390625
FERMT1	-1.60725e+16	2338319489551797	4.13814e-09	1.42639e-09	4850744488595546	6871688621631568
SEL1L3	5114974975585938	2247519536028932	3.34815e-07	1.1996e-08	1.3188e+16	1.04719e+16
NR3C2	1.7967e+16	2.4233e+16	5.8476e-10	1.8964e-10	5957597939364881	570500373840332
PRSS8	1.04991e+16	2.28385e+16	1.45056e-07	5.14082e-11	7913068688434103	6169324828679174
SLC46A3	1.67014e+16	2371053924090057	1.94743e-09	6.56138e-11	6953200108029064	5759303905345775
TUSC3	-1.12618e+16	2.2576e+16	2.65489e-07	9.48635e-10	5454643924220078	8492562544973273
LIPH	266261887550354	2449130469310009	3.22623e-09	1.03375e-10	5857690525805856	4709428704303244
RPS14	-4.72842e+16	2.16577e+16	2.19935e-06	8.07218e-09	104741635967796	1.39781e+16
HNRNPA1	-3463512063026428	2158907074277141	2.5759e-06	9.52926e-09	1.21025e+16	1.54529e+16
CREB3L2	1.28799e+16	2.30838e+16	8.24506e-09	2.88205e-09	6920287545803374	6150797605514526
CRTAP	-6216239929199219	2.17308e+16	1.85871e-06	6.78585e-09	774708214821471	1094741474498402
PRKAA2	1.26809e+16	2.3058e+16	8.74916e-09	3.07525e-09	6627330098833356	6045333781140916
RPLP0	-280994176864624	2.14411e+16	3.62188e-06	1.35042e-08	1.53318e+16	1.86626e+16
RPL22	-3.35425e+16	2.14442e+16	3.59576e-07	1.33719e-08	1.26411e+16	1.58056e+16
BSPRY	2255756139755249	2.35595e+16	2.75732e-09	9.34365e-11	4.75833e+16	4813154983520508
RPL18	-3949296474456787	2.13529e+16	4.43732e-07	1.65877e-08	1.10671e+16	1.42288e+16
PDGFA	-3600919723510742	2.34315e+16	3.70259e-10	1.26907e-09	4195249875386556	5896777807105898
WNT4	-8428738117218018	2163849727243636	2.29881e-07	8.45954e-09	8870039773643563	1.31854e+16
EHBP1	-7007477283477783	2.16049e+16	2.48344e-06	9.16308e-10	6641763745437023	9657109147411280
CYP2S1	-1.8535e+16	2.27661e+16	1.71339e-07	6.08895e-10	5536213684082031	8333347734198513
COL7A1	-4113540172576904	2.32486e+16	5.64212e-09	1.95576e-09	3442575454711914	6070549474895329
TNFRSF21	-3677157163619995	2108170025548148	8.28514e-07	3.14544e-09	1.26577e+16	1.61589e+16
PHLDB2	-1.81411e+16	2263622729042927	2.31086e-07	8.23462e-10	4564606434590108	7019507579314404
SLC48A1	-1.12187e+16	2.18864e+16	1.29891e-06	4.71688e-09	5396485851657006	8412211712141683
PBX1	-5910767912864685	2.12203e+16	6.02188e-07	2.2745e-08	8119657669944325	1.13414e+16
ENO1	-2599843144416809	2.09471e+16	1.12966e-05	4.35457e-07	1.75105e+16	2085719660708779
LOC101927318	2.82691e+16	2.35204e+16	3.01687e-09	1.02818e-09	4638116271407516	4821027473167137
SHISA5	-5986722111701965	2101216262932609	9.72383e-07	3.71052e-08	815420984338831	1.1384e+16
FBP1	2.60728e+16	2342601488313201	3.7496e-09	1.28882e-09	6009845097859701	5455549240112305
STK39	6556181907653809	2089667220319089	1.26861e-05	4.9148e-07	1156288867664648	9111781873201068
MSLN	1.03564e+16	2.12512e+16	5.60782e-07	2.11267e-07	1099373402648699	8260530270404697
MUC21	4839390754699707	2.4076e+16	8.39404e-10	2.77112e-11	5908147266932896	5327233870824178
SPNS2	3.41114e+16	2322465347588404	5.96138e-09	2.07221e-10	6542479260133045	5453963052658808
MRPS6	-1.04073e+16	2.11835e+16	6.55359e-07	2.4817e-07	6529054746523009	979895483929178
DSG2	-3.67705e+16	2045792914175745	3.48394e-06	1.39033e-06	1.2009e+16	1564235759728519
NAP1L1	-4.29156e+16	2.04829e+16	3.28964e-05	1.3096e-09	1073499035444416	1.39666e+16
SNHG5	-9195034503936768	2095835325719269	1.10064e-05	4.21064e-08	7025968170166016	107707767696171
MSN	-3346222400665283	2240697962574094	3.9176e-07	1.41884e-08	4.18186e+16	5778049268220601
CLSTN1	-5650798082351685	2.05851e+16	2.59965e-05	1.02229e-06	7993603778141801	1.09421e+16
DNM2	8464677333831787	2.09483e+16	1.12638e-05	4.33096e-07	7464307865626375	6647709837747277
AMN	1.92472e+16	2.24094e+16	3.89615e-07	1.40729e-08	5116668156215123	5352136465219351
NANS	8194897174835205	2095709664408658	1.10383e-06	4.23356e-07	9293443891737196	7282342116038004
TESC	1.96095e+16	2.18228e+16	1.50387e-06	5.47579e-09	8714467872003591	6711995288579151
SNHG16	-7246348857879639	2.06355e+16	2.31458e-05	9.05695e-09	6616130731044672	9453232637149298
RPLP2	-2791970372200012	2.0241e+16	5.74072e-05	2.31881e-06	1.57917e+16	1.89416e+16
NPC2	-5490097403526306	2.01543e+16	7.00982e-06	2.85865e-06	9939493395618556	1.34299e+16
ABCD3	7572306394577026	205397821873242	2.88548e-05	1.14029e-06	9062939749823676	7226705018638959
PDXDC1	7332025766372681	2056950858794272	2.69458e-06	1.06224e-06	9390975017936862	7469341743283155
GPX4	-4911839962005615	2.01164e+16	7.64886e-06	3.12668e-07	1029964951337394	136949951171875
METTL7A	-4258897304534912	2.00092e+16	9.79098e-06	4.02135e-06	1.16804e+16	1.56447e+16
NEBL	1.07622e+16	2091512483604653	1.21584e-05	4.69854e-08	7581587524414063	6278358228278883
HMGCS1	1.11887e+16	2.06711e+16	2.13266e-06	8.28299e-08	8716959184215914	7005286762732585
FUT6	2893345832824707	2.24465e+16	3.57704e-08	1.28855e-08	5363901120807053	4.68043e+16
ATP2B4	-6509512662887573	2.01793e+16	6.61768e-06	2.69231e-06	7503068084088863	1055735595703125
PDGFD	-2480907917022705	2.12527e+16	5.5883e-07	2.09988e-09	4738069772720337	6641030169547872
SMIM14	5637460947036743	1993159121981382	0.00011706	4.83062e-07	1.19855e+16	9414799756342822
LLGL2	8543566465377808	2.02701e+16	5.36908e-05	2.16348e-07	7506463226428531	6731963142516121
YBX1	-2.00794e+16	1.95907e+16	0.000256614	1.07639e-06	1.83153e+16	2.09975e+16
SERF2	1813565492630005	1.96676e+16	2.14973e-05	8.95462e-07	2.22756e+16	1967628068286093
PPP1R12B	-1.35057e+16	2063870487706011	2.29771e-05	8.96863e-08	5217542888737526	8365137488247671
CSTA	-7035267353057861	1.99661e+16	0.000108119	4.45118e-07	7903335755129894	1.17243e+16
TCIRG1	1.08833e+16	2.03941e+16	4.0357e-05	1.61444e-06	7874446341661903	6064301087968186
TFCP2L1	5312737226486206	1.97935e+16	1.6089e-05	6.67057e-08	1.65154e+16	1.38051e+16
MGAM	2.16727e+16	2158907074277141	2.5759e-06	9.54931e-09	6253330173777111	5732934951782227
FAM3D	4832672119140625	2.28424e+16	1.43757e-08	5.08083e-10	4.5939e+16	5796429514884949
RPL17	-4.47608e+16	1.94186e+16	0.000381448	1.61483e-05	8971597158235569	1.20828e+16
GPRC5A	6254440546035767	1.96661e+16	0.000215744	9.00765e-07	1.62423e+16	1212356145202878
MCC	-1.13781e+16	2.05187e+16	3.02927e-05	1.20006e-07	5488948680736401	8125678809913429
CLDN3	1.95659e+16	2.13079e+16	4.92151e-07	1.84455e-08	5642494742325911	6422879920815522
CLDN10	3937253952026367	2166437659982393	2.16583e-06	7.92811e-09	1.01257e+16	4513898425632053
SAT1	2.40844e+16	1917943717757575	6.6155e-05	2.81989e-05	268062600744776	2.28024e+16
AJUBA	-1.49849e+16	2.04938e+16	3.20805e-06	1.274e-06	5062178745064684	745485624643807
ACKR3	-2.33309e+16	206705137008577	2.13543e-05	8.31449e-08	5090348924909319	7043735585314163
DSC3	-3.63389e+16	2102765132963058	9.38315e-07	3.57141e-07	4917202525668674	5993887545794425
RPS15	-2.83727e+16	1.90845e+16	8.23207e-05	3.54093e-05	1.35849e+16	1.67102e+16
PTGES	8167373538017273	1969885926393142	0.000200051	8.31361e-07	9514611426820146	7430363407841435
ALDH3A2	-4362219274044037	1.89658e+16	0.00108187	4.70608e-06	1.08218e+16	1.46793e+16
FASN	612027645111084	1.91997e+16	6.31388e-05	2.68519e-05	1.24735e+16	9498915354410808
MBOAT2	5620324611663818	1.90969e+16	8.0009e-05	3.43373e-06	1229770933727609	9860404663085938
CLDN4	6484594345092773	1.90301e+16	9.33031e-05	4.04051e-06	1.35039e+16	1056706768248726
TNS4	-1.15326e+16	1950342263678265	3.13745e-05	1.32517e-06	5951400436721481	8972109914745341
PPDPF	2633060812950134	1876838660945215	0.00170456	7.5306e-06	1.94619e+16	1.65877e+16
TPRG1	-3.10472e+16	2061217936453673	2.44242e-05	9.58091e-08	4927943434034075	5915060507284629
KYNU	1.56744e+16	2.03026e+16	4.98248e-06	2.00286e-06	7420393589564732	6676638264301394
CMIP	-4.93156e+16	1.88844e+16	0.00013049	5.68891e-06	8210382189069475	1.11103e+16
MYO5C	759142279624939	1923649066909738	5.80109e-06	2.46148e-06	8465750326958646	7909289735736269
CIB1	4313812255859375	1.88154e+16	0.00152955	6.71285e-06	1.18594e+16	1.02719e+16
TINAGL1	-9838454723358154	1.91721e+16	6.72847e-05	2.87458e-07	5744741160398835	860989555638498
MYO5B	1.03359e+16	1.95183e+16	3.03148e-05	1.27746e-06	7518799198783843	6433614877554087
MYC	-2.50105e+16	1.98521e+16	0.00014057	5.81445e-07	4647677450469046	6900456527183796
PTDSS1	-7223200798034668	1.86125e+16	0.00024406	0.000109245	6452813917590726	9121287180473768
RPL28	-3185838460922241	1.82822e+16	0.000522135	0.000237265	1.21588e+16	152073504473712
RPL36	-4318910241127014	182798175198125	0.000525028	0.000239089	1.05413e+16	1.35402e+16
SRD5A3	695128858089447	1.86218e+16	0.00238913	1.06477e-05	1.18295e+16	9186911855736912
PRDM1	1822547435760498	2.01149e+16	7.67494e-06	3.14479e-06	5210219523945793	6136275397406684
BNIP3	-8768432140350342	1869800122229082	0.00200447	8.89447e-06	6190203184722572	8900696218830265
SCAMP2	6631516814231873	1845488003093714	0.000350849	0.000158068	9453093146635628	7673904347307805
DHCR24	4011244475841522	1.80587e+16	0.000873668	3.99551e-05	1.58901e+16	1.29856e+16
RPS6KA2	897003173828125	1.88111e+16	0.00154483	6.80993e-06	7297559884878305	6782198468700643
PTTG1IP	4435040354728699	1.79902e+16	0.00102279	4.74699e-06	1.43398e+16	1147268856272978
ATP2A2	-3.21784e+16	1.79347e+16	0.0116227	5.42821e-05	1.12088e+16	1.38415e+16
ACSL1	9105033874511720	1.84861e+16	0.00326494	0.000146461	9002282113739939	7085915423454122
DEGS2	1.14074e+16	1.95427e+16	2.86626e-05	1.20506e-05	6256658458176938	7041596720989486
TOX3	269446063041687	2.03208e+16	4.77771e-07	1.91591e-06	5645795059204102	5743514469691685
TJP3	1.14779e+16	1.88634e+16	0.000136972	5.9848e-06	6660727599276556	559292202082155
PRRG4	-624149739742279	1.80423e+16	0.000907248	4.19312e-05	7357918180792455	1.01716e+16
LINC00842	-3965367078781128	2019334579349089	6.40699e-06	2.60037e-07	5141404151916504	5071278924811377
RASEF	1.14662e+16	1911622830768982	7.65194e-05	3.27654e-05	6783626451404816	6251855065979933
SLC9A3R2	1.24983e+16	1907716038301363	8.3722e-05	3.60934e-06	6117052762013562	5264213522067245
PAQR4	2071434736251831	2.02377e+16	5.78452e-06	2.34212e-07	574342155456543	6047029876708985
PDCD4	-6507503986358643	1.80571e+16	0.000876753	4.01813e-05	6868294720009808	9855860108469688
DUOX1	-987301230430603	1.83715e+16	0.000425071	0.000192043	5504044482582494	7861535236584191
DEK	-6522015333175659	1.79834e+16	0.00103886	4.83165e-05	7255461741301973	9786455805249938
CPEB4	9179118871688844	1.83715e+16	0.000425071	0.00019192	8004929236923866	6590585615425234
LAMC1	-7290526032447815	1.80431e+16	0.000905534	0.000415883	6266218243223248	8717105558548851
ALPL	-1.78494e+16	1869898157938545	0.00199995	8.85499e-06	527658952985491	8596707298642113
ZMYND8	4.40313e+16	1.75282e+16	0.0296314	0.000140403	1.36351e+16	1.12705e+16
PPP1R13L	-642184853553772	1.78323e+16	0.0147134	6.88595e-05	6803436279296875	9664586600610764
MT-ATP8	1355745792388916	1748923443018875	0.0324165	0.00154544	3.77719e+16	3438401014098127
TP53I3	1108047604560852	1.84614e+16	0.000345608	0.000155371	7534019406102285	6159889803354042
FRMD6	-2.36561e+16	1.88154e+16	0.00152955	6.71405e-06	430374198489719	6401243790336277
PLCB4	1.08946e+16	1861307409679855	0.00243739	0.000108865	6235312235724065	6592150514230788
SLC1A5	-5573962330818176	1.72075e+16	0.00620102	0.00030406	971770371406528	1.30909e+16
BDKRB2	2718608856201172	1.96362e+16	0.000231113	9.67177e-07	4.75093e+16	4.43607e+16
LDHB	-3.97208e+16	1.71879e+16	0.00648819	0.000318771	1011518925330033	1.30798e+16
GPR160	1.43805e+16	1905809961352144	8.74783e-05	3.77977e-06	5622661513770186	626492426945613
METRNL	1.59081e+16	1.90196e+16	9.55926e-05	4.14894e-06	478726648401331	5419278079516268
FDPS	8407257795333862	1.76774e+16	0.000210178	9.91811e-05	8652657836023039	6914580780115749
EIF1	-2.01584e+16	1.71534e+16	0.00702412	0.000345784	1.80601e+16	2.07398e+16
BLCAP	-634814977645874	1740134940769712	0.00396872	0.000190363	6867523829142252	9709516611609440
RPS10	-6517655849456787	1.7517e+16	0.0304071	0.00144669	5535190763927641	7867435918790158
HSD11B2	1.96794e+16	1.88504e+16	0.000141116	6.17954e-06	8380070933095225	6644776736988741
SQLE	878096342086792	1795539612950463	0.00110816	0.000516476	7418031692504883	7289951246611927
ST14	8243759274482727	1.77087e+16	0.0195549	9.20879e-05	7354112733085201	6381331629723123
SYTL2	7505970001220703	1.74578e+16	0.00348479	0.00166474	9924792908785636	8093557332887973
SLC2A1	-4.93806e+16	1.68486e+16	0.00141716	0.0007114	1.0766e+16	1.44601e+16
MGAT4A	1394263744354248	1863752330448506	0.000230397	0.000102458	472228022984096	5655550142613853
KRAS	6980371475219727	1.72938e+16	0.00508394	2.4583e-05	8608460426330566	7415294446443257
MEIS3P1	8639354705810547	1.74234e+16	0.00377252	0.00180586	7398990324173851	6609596046241554
ISYNA1	-8971485495567322	1.73631e+16	0.000433387	0.0020914	5875258252799855	8682399768734452
SPDEF	2213986873626709	1.83646e+16	0.000431913	0.000195848	5811879848077045	4.81523e+16
KLHL21	-1.23141e+16	1751928207197698	0.00302495	0.00143626	4.93139e+16	7434173765636626
CPD	4.94535e+16	1.685e+16	0.141242	0.000707651	1330295927205663	1.06565e+16
PGD	4703812897205353	1.67839e+16	0.164493	0.000832127	1.32684e+16	1.04009e+16
DTX4	7378309369087219	1.70902e+16	0.00812511	4.00772e-05	8469947076612904	7158250782587757
NACA	-5722162127494812	1.66743e+16	0.0211667	0.0108105	7248404784220845	9859969570609554
FADS1	8867592215538025	1724482214229374	0.00569086	0.00276282	9407483570611300	7881349665244172
OCLN	1096681833267212	1.74007e+16	0.0397423	0.00191013	7230641133076435	634838559211941
NBEA	8343079090118408	1699533549203933	0.10108	0.000503485	8724382188585069	749527353140024
GIPC1	4.68442e+16	1667405152607267	0.211811	0.00108384	1.22132e+16	9991600007163972
GSTK1	6389555931091309	1.67885e+16	0.162742	0.00821689	1.02789e+16	8302269601489994
MICALL1	-1.38154e+16	1757082147035391	0.00268645	0.00127032	4.54942e+16	6735856353259477
ADGRL1	8736782073974609	1.70766e+16	0.000838311	0.000414312	6870291223487701	639945501731674
KHDRBS3	196207857131958	1.80431e+16	0.000905534	4.16392e-05	5533203125	5611118589128766
FGFR3	-1.11111e+16	1.72655e+16	0.00542563	0.000262879	6596978407639723	9256832463954522
RARRES3	5086718201637268	1645355393609183	0.351922	0.00182129	1197386842336714	1.00945e+16
PALLD	-5273545980453491	163763775916115	0.00420361	0.0219589	826448525955428	1.12329e+16
ANOS1	-3454415798187256	1.77721e+16	0.0169006	7.92598e-05	371000067392985	6775856477668486
S100A11	-9974205493927002	1.61622e+16	0.00688263	0.000362877	3.0865e+16	3307432491538579
FAM83A	6576237678527832	1.66765e+16	0.210605	0.0107357	1.20937e+16	1124527362214417
FZD6	-1.00591e+16	1674591876513772	0.0179507	9.11565e-05	5202554636988147	7331495710558152
ARL4D	-6780821681022644	1656630123824109	0.271456	0.00139431	7290546764026988	1072979362643495
SMAP2	1.06555e+16	1.72177e+16	0.0605798	0.00029587	6022545897844925	5633892963842019
RDH11	6507922410964966	1633942121636858	0.457698	0.00239537	9860902388609760	797402189305809
TGFBR3	-1.55286e+16	1.72156e+16	0.0608717	2.97887e-05	519765567779541	7141135079520089
MAN1C1	1.04417e+16	1.69636e+16	0.108752	0.000543812	9233744818450026	7525783832256611
EGFR	-1.02706e+16	1684254224073017	0.01437	0.000722757	5210242020456415	7591305390738885
ADAMTS1	-4920836448669434	1.80431e+16	0.000905534	4.17444e-05	3695499499638875	9039565594526972
FCHSD2	1229557752609253	1.73728e+16	0.0042379	0.00204097	5874042716077579	5727290344238282
SLC38A1	-5274298191070557	1.6033e+16	0.0926831	0.00493158	8304872908682194	1.12913e+16
TTC39A	2501305103302002	1.80736e+16	0.00084407	3.85195e-05	4.49605e+16	5996066502162388
PCDH7	-518438994884491	1.62635e+16	0.0545191	0.0286385	6290261303936994	8882412296710628
TNFAIP3	1.44668e+16	1724159118314477	0.00573335	0.00279281	8870152308288233	7356311327790561
C16ORF74	-1.95518e+16	1724159118314477	0.00573335	0.000278902	5080194906754927	6418403717408697
DSP	-4.74161e+16	1.59305e+16	1.17352	0.00628978	8982087828272538	1.18219e+16
PPP1R16B	1.92133e+16	1799330554374896	0.00101553	0.000470346	5261184417449676	5922568639119467
HMGN4	-1.20051e+16	1668537915208343	0.0206358	0.00104992	5368016895494963	7163459398469872
RRAGD	1.02499e+16	1.66455e+16	0.226218	0.0115975	7443146808838947	6573442547633175
HMGN3	-5850180387496948	1576708561848586	1.70968	0.000931284	7735980777289924	1.05735e+16
AHNAK	-2635067105293274	1.57478e+16	1.78749	0.00978874	1823886283574868	2.17978e+16
ZNF655	-6251636743545532	160176879690466	0.096009	0.00511787	6501232082560912	9071513788615840
SLC16A9	3.12947e+16	1.77113e+16	0.0194399	9.13577e-06	5131976430009051	4.9259e+16
INSR	9584141373634338	1.65248e+16	0.0298647	0.00153687	7382637023925781	6368418028860381
MARVELD1	-1929898738861084	1.70362e+16	0.0091996	0.000456452	4.35338e+16	6352266751802884
ZYX	-2849574387073517	1.57549e+16	0.17585	0.0095978	1053489885832134	1.34479e+16
IFITM3	-2492648959159851	1.53708e+16	0.425752	0.24018	1.61436e+16	1.94976e+16
PRDX5	-2519739866256714	1.55239e+16	2.99297	0.0166228	1.45225e+16	1.71782e+16
EIF4A2	-2.16893e+16	1.54626e+16	0.0344683	0.0192439	1.49009e+16	1.75521e+16
AGL	-7594417929649353	1.58425e+16	0.143717	0.00777263	6080198236965241	853109726539025
HSP90AB1	-2.08836e+16	1.53033e+16	0.49737	0.282997	1623997465093085	1.88198e+16
KRT80	1.68319e+16	1.70674e+16	0.000856335	0.00424052	5913099110555305	5618046805972144
SLC25A23	7908722758293152	1579481345907775	1.60393	0.00870569	8397293935402733	6812500257170602
FAM107B	3.92207e+16	1.53217e+16	0.476787	0.270823	1688195037841797	1.3481e+16
MX1	1200937032699585	1.633e+16	0.0467722	0.0245237	6736555003156566	6044158504507636
HK2	1.55897e+16	1.69649e+16	0.10841	0.000541048	5420244116532175	5054647782269646
FSCN1	-1.97985e+16	1646605658651798	0.0341935	0.00176628	4.7276e+16	8411581669754224
FAM114A1	1122408390045166	1599430703231063	1.01319	0.0541079	7394352484186855	5987800464295504
CYP2J2	1.6484e+16	1.68337e+16	0.146668	0.000739107	490429681444925	5344977659337661
TNFRSF12A	-1.05383e+16	157820511096775	0.165177	0.000898135	6026704815072073	8575580856562909
CD74	4440290331840515	1.53462e+16	0.45063	0.025509	1.47461e+16	1.33673e+16
MXRA5	-2.84301e+16	1675624215365417	0.17529	0.000888451	5451901117960612	6478551533407794
SMIM22	1.08086e+16	1648716758261363	0.325711	0.0167931	4903233522062848	583496558147928
GRHL1	8770055770874023	1.59026e+16	1.25128	0.0673086	6293687562684755	6405207664454908
RPL24	-4.07415e+16	1.50034e+16	0.992108	0.0575093	9851230875651040	1.24395e+16
SOX7	-2111959934234619	1641278409805501	0.0386559	0.00201556	4.82321e+16	6238643579315721
BMP1	-1.16126e+16	1611718457492259	0.0763511	0.000404033	4876679772729272	7154702406663161
FOXN4	2562659740447998	1702371728080579	0.00946853	0.000470715	5949230617947049	5968042782374791
ADH7	-1.07491e+16	1.55653e+16	2.72055	0.150041	9187435637739368	1.24574e+16
PHLDB1	-323195219039917	1.64509e+16	0.0354087	0.0183593	3351723353068034	5409688061068517
GNE	8601785898208618	1.56068e+16	2.47292	0.136144	8478556355153481	7033634492438706
ADAMTSL5	-1535709023475647	1.59046e+16	0.124561	0.00668827	4.76567e+16	6699746207794929
MAFF	8894861340522766	1.55632e+16	0.273374	0.151034	9071006625306372	7523784762114482
FLOT2	-8563639521598816	1551429812616514	0.00305986	0.017024	5557178674742232	7878492567274306
NR2F6	9937814474105836	1.56555e+16	0.022103	0.121256	6471094403948102	5711155668218085
JUNB	-2.05309e+16	1487475644258769	13.3427	0.0782502	1.83165e+16	2.11923e+16
PLCD3	-9203222990036012	1.55593e+16	0.0275889	0.152691	4.90342e+16	7333160884796627
DAPP1	1107013463973999	1.58405e+16	1.44387	0.0078229	5853265802910987	5887297630310059
QSOX1	8548871278762817	1.54422e+16	0.361274	0.202052	7857760205680941	6643774664035836
METAP1	-5851898789405823	1.52669e+16	0.540892	0.0308811	6075912475585937	8290546913318035
PGM2L1	7497609257698059	1.53641e+16	4.32396	0.244348	7235285141888786	7123626386615592
ATXN10	-4.02723e+16	1.48863e+16	1.29924	0.0759437	9009476499986484	1.1797e+16
KRT13	-1.22454e+16	1.52701e+16	0.536935	0.030603	8396291672808569	1.52577e+16
AMOTL1	-1.87074e+16	1593513161377019	0.11611	0.00621191	4.5449e+16	6332154076946669
BCL6	6533900499343872	1.49543e+16	11.1091	0.064504	9537490791927984	7861841206422977
FLG-AS1	-2.6596e+16	1.61525e+16	0.0703845	0.00371776	4.62422e+16	6228238144361904
STOM	-3454982042312622	1.4546e+16	28.4424	1.70671	1.13628e+16	1.42944e+16
NFIX	-6624679565429688	1.48905e+16	12.8687	0.00750953	7109760593723606	9305711534288196
KRT6A	-2.62061e+16	1606527717888043	0.00860444	0.00456999	4.48231e+16	1366364263719128
C1R	-2.65992e+16	1.60922e+16	0.0808651	0.00428705	4.2001e+16	7328519770168366
EPB41L4A-AS1	-1.21659e+16	1.55483e+16	0.282916	0.156855	4.71052e+16	6794211693059385
NT5DC2	-8177571296691895	1.51054e+16	0.784456	0.0450916	6031983693440756	8627856564696669
MT-RNR2	4.25987e+16	1.44662e+16	3.41855	2.07788	5.94118e+16	5768320885077362
HTRA1	-3480736255645752	1642409503367971	0.00376621	0.00196008	4.51845e+16	5471046111162972
SLC35C1	8001202344894409	1.50571e+16	0.0876898	0.0507458	7977552923537393	683108812496986
KLK10	-7046092748641968	1.46615e+16	21.8033	1.29985	8694766444018763	1.25281e+16
ELOVL5	6724381446838379	1.46594e+16	21.9078	0.130822	9653067058987088	7768865023258228
SLC1A3	-3205441951751709	1644222841306476	0.36122	0.0187642	4175447684067946	6034111072814542
RPL18A	-1414167881011963	1.44076e+16	39.1161	0.238897	2.30654e+16	2.54409e+16
KLF6	5651507377624512	1.44738e+16	3.35881	0.203505	1.50317e+16	1.1921e+16
ACTG1	-1.13833e+16	1.43398e+16	45.7314	2.81964	3.03644e+16	3.28573e+16
SORBS2	8677313923835754	1.49324e+16	1.1685	0.0679608	8452935043646365	7342428107010691
CDKN1A	-6967001557350159	1466216066430432	21.769	0.12957	9424702453613282	1.15433e+16
CTDSPL	-3.61329e+16	1.4385e+16	4.12058	2.5246	9016186944369612	1.16195e+16
SLC12A2	5176712870597839	1436740233774026	42.9139	2.63758	1.15734e+16	958880615234375
C6ORF48	-7731168866157532	1.44922e+16	32.1969	1.94451	5641416881395422	7977699093702363
RGCC	-1.69387e+16	1541203437217583	0.387227	0.217695	4379207066127232	7033157348632812
SCARA3	-6082568168640137	1.45365e+16	29.0744	1.74746	8862874817149908	1.15385e+16
KLHDC7A	2097792387008667	1.61715e+16	0.0673742	0.000354567	4.88272e+16	5078539034215416
ATP6V0C	2.4615e+16	1.41633e+16	6.86657	4.30581	1.67486e+16	1.45143e+16
UAP1	9394031763076782	1487519982089147	1.33291	0.0780409	6583657460669948	6188693046569824
HN1L	-4.09455e+16	1426492622975991	5.43343	3.36589	8584283556256975	1116950308349146
TMEM2	9733155965805054	1.48374e+16	14.5395	0.0858339	6551590653153153	5938801641049593
CDH3	-933643102645874	1.48527e+16	14.0391	0.00826071	5491094059414334	7911474054509943
CD109	-2.9087e+16	1550149032084414	0.315144	0.175641	4.11228e+16	7117425827752977
PLAU	-9201204776763916	1.49023e+16	12.523	0.0729567	8575810904454704	8842470083663713
ST3GAL4	1271125078201294	1.56365e+16	0.230961	0.126929	524330696050268	6166137523865431
CYYR1	-4769018173217773	1.58867e+16	1.29807	0.00699514	3259790539741516	5555324231163931
CTGF	-3.95833e+16	1.40061e+16	9.86036	0.630529	1.77001e+16	2092299871007534
CDC42EP3	-4191363453865051	1.39871e+16	1.03017	0.661174	1.40527e+16	1.80019e+16
ST6GAL1	5303504467010498	1.41667e+16	6.81271	4.26001	1142097948418289	9625736253086108
RAN	-4.18237e+16	139358095649125	115.929	0.0745167	888006697029903	1.13712e+16
BSG	-4.1296e+16	1.41131e+16	7.70747	0.487938	9017279451245704	1.18852e+16
CYP4X1	8866772651672363	1.47658e+16	17.1456	1.01552	7552202515682932	6583086367006655
PTPN14	-6927119493484497	1.45183e+16	0.303205	0.182529	5844725325300887	8178823248383963
RAB25	4536784291267395	1.40781e+16	8.35472	0.529724	1.20168e+16	1000017061008243
EIF3F	-5570437908172607	1.42081e+16	61.9324	3.86664	722105344136556	9328080434647816
CRIP2	8640974164009094	1.46421e+16	0.227981	1.36359	7493734030887998	713007691418111
PLEKHG7	1.57003e+16	1.58672e+16	1.35784	0.000733042	508808504071152	5905110093413807
HSPD1	-4.00775e+16	1.39186e+16	120.624	0.77769	7844612035858497	1.02588e+16
GAPDH	-8570897579193115	1.38458e+16	142.635	0.925138	2912183057080518	3090435214462032
GGT7	1.85978e+16	1.53222e+16	0.476237	0.270048	4.95252e+16	4.78442e+16
DAB2IP	-4889094829559326	1.42449e+16	5.68961	3.53564	6414686866072626	8809826966027192
ZFAS1	-4.11597e+16	1.3663e+16	217.275	14.2366	9047074942753232	1.16361e+16
SYT7	2067859411239624	1.52467e+16	0.566669	0.00324078	6153900017172603	4.62828e+16
BTG2	-8128740787506104	1.42252e+16	5.95375	3.70555	9037150373362532	1.25452e+16
MUC15	131528639793396	1.57549e+16	0.17585	0.00959586	4963958046653054	6975514642123518
NBEAL2	1.41781e+16	1.48407e+16	14.4313	0.0850549	5593690933719758	4945007828641529
HES1	5031720399856567	1382485089458584	14.9675	0.972255	1.58726e+16	1.31366e+16
RBBP8	-1.08201e+16	1.4413e+16	3.86411	0.0235621	5493042557327835	810810334876138
PSAP	-2244986891746521	1.356e+16	275.442	1.81595	1.73809e+16	2.01619e+16
GPD1L	9461095333099364	1.43569e+16	4.39659	2.70652	7020103454589843	628948520092254
RNF208	1.56503e+16	1.51178e+16	0.762448	0.0437525	4.83267e+16	5237496970356375
SFXN2	1308532476425171	1.51444e+16	0.717215	0.000410872	5131745136959452	5592400462357039
CXXC5	6411752700805664	1400669246245146	9.84708	0.628171	8810845495949329	7826278121383102
PTP4A2	2556084394454956	1.35386e+16	28.9363	19.1335	1.79255e+16	1.53392e+16
UGP2	4070283770561218	1.35331e+16	29.3048	19.4056	1.21266e+16	1.01627e+16
SH3BGRL3	-2888246178627014	1.34405e+16	362.646	2.43313	1.20892e+16	1.49134e+16
TMPRSS13	1.36021e+16	1.50605e+16	0.870031	0.50264	5447715146698221	5826493553493334
DGKH	-4.55613e+16	1.36225e+16	238.502	15.6547	8066265091913917	1063631296157837
NOTCH1	-2008115768432617	1506256769590275	0.865829	0.499371	4333930242629278	6368286564665021
GDPD3	2.1417e+16	1542605823249126	3.74923	0.21005	4.90222e+16	4.77944e+16
PGAM1	-6547377109527588	1.38877e+16	12.9511	0.837503	6566383920064787	8860563593927154
CROT	-1.1362e+16	1.41633e+16	6.86657	4.30036	4849345215365418	7075228177584134
NPNT	-1210139274597168	1.4159e+16	0.693492	0.436884	5957414070061878	8446360868566176
DUSP1	5208197832107544	1.35253e+16	298.34	19.7851	1.43242e+16	1.24855e+16
SLC51A	1.61622e+16	1487475644258769	13.3427	0.0782836	5310439448202809	5425284398745184
TNS1	-6513100266456604	1.3663e+16	217.275	14.2192	912328881732488	1.20837e+16
GAS1	-1.81529e+16	1.44815e+16	3.30021	1.99634	5423921758478338	8380038438937365
TMPRSS2	1.16261e+16	1.45114e+16	3.08049	1.85744	6018238934603605	585515271897284
GSDMB	9941527843475342	1.42643e+16	5.44119	3.37598	6392065139043899	586109737180314
EGR1	-2.06695e+16	1.32879e+16	515.405	34.9309	1971106552496189	2.24058e+16
MAN1A1	9192920923233032	1.42189e+16	6.04122	0.376586	6500206756591796	6636107279992228
F3	2.30614e+16	1324267980904752	57.19	38.9263	2.63906e+16	2.26085e+16
TOMM20	-4.98484e+16	1.33112e+16	48.8391	3.30526	6824619872096912	9119201172849614
DSE	-1.74033e+16	1.44277e+16	3.73465	2.27364	4000207161416813	5669110078766872
KCTD12	-2396115779876709	1.4729e+16	0.0186638	1.10725	4105849266052246	6226583321889242
RBP1	-1.48025e+16	140217977649405	0.951048	0.605775	4.97987e+16	7121215710140738
OR7E14P	1.96537e+16	1.50956e+16	0.802402	0.046201	4739618012399385	5035183212973855
NDFIP2	-4235333204269409	1.32879e+16	515.405	34.9786	87057615007673	1.10609e+16
CCND3	9979053735733032	1407042952187263	8.50297	0.53995	5675265060187621	5713403992733713
MT1E	-9471805095672608	1376242556901519	17.2812	11.2591	667537438242059	8609126052310188
H6PD	8624492883682251	1.38734e+16	133.854	0.866885	6636991863009296	6042501854174065
SH3KBP1	1.57255e+16	1.45808e+16	26.2551	1.57291	5551082581046998	5603081629826472
ANXA1	3.11641e+16	1.30997e+16	79.4933	0.549561	1.87507e+16	1534669599071369
GFPT1	69746994972229	1.35095e+16	30.9394	20.6082	9101327143032172	7579438080658784
DARS	-3831852674484253	1.30846e+16	82.2985	56.9753	1.05805e+16	1.30741e+16
GNPDA1	-9093397855758668	1.38052e+16	156.593	10.1871	5524620683225867	775917477077908
SAR1B	5636884570121765	1.33194e+16	479.335	32.3931	9059212424538352	7845059737418462
ADGRF1	3904973566532135	1.30241e+16	9.46085	6.5773	1.4322e+16	1.177e+16
FHL2	-3.47562e+16	1.31644e+16	0.684924	4.70183	1002186713784428	1.29407e+16
ANXA5	-359544038772583	1.28876e+16	1295.3	9.18114	1.04948e+16	1.3253e+16
NEAT1	1.22222e+16	1.29833e+16	1039.09	7.26427	3.66037e+16	3.36304e+16
SH3PXD2B	112545907497406	1.4159e+16	0.693492	4.36336	5524662877782921	5532561001712328
A4GALT	57328200340271	1.32621e+16	546.872	3.71697	1065381368001302	882122897889407
EFNB1	-1.39882e+16	1413322805193623	7.35821	0.464398	3.98371e+16	6429424365031768
CELSR2	-9903061389923096	1.35948e+16	254.218	16.7109	4969017214891387	7040190786685584
S100A14	-2.66814e+16	1290586111600959	1242.05	8.77961	1.22771e+16	1.49748e+16
ALDH3B2	3.96345e+16	1.54182e+16	3.81775	0.21426	4.85083e+16	4.91447e+16
UNC13B	1.717e+16	1.43281e+16	46.9769	2.90099	4.89123e+16	4.54711e+16
DNAH5	2484912872314453	1.43769e+16	4.19847	2.5764	5680310456649117	1.0902e+16
CPNE4	3015369415283203	1.53755e+16	0.421208	0.237208	4406573167487757	5178927641648513
KRT8	3.39167e+16	1.28751e+16	133.311	9.47504	1547615261252867	1.29635e+16
FJX1	-3.95296e+16	1.46661e+16	2.15709	0.128181	320788962500436	5213089609533791
PRDX1	-2.06068e+16	1.29335e+16	1165.4	0.821518	1.8396e+16	2.11966e+16
ETS1	-7135765552520752	1.35547e+16	278.803	0.184082	5288730144500733	7547511097955845
PLS1	6967337727546692	1.32252e+16	59.5336	4.05793	7876206295197781	6986129539600318
CLDND1	-5401933789253235	1.28916e+16	1283.4	9.0844	7856177368164062	1.03868e+16
ASS1	24127197265625	1278853112013055	1627.3	11.6134	2.11492e+16	1.85082e+16
GJA1	-4345319747924805	1.44698e+16	3.39008	2.05729	4457286596298218	6074823552911932
PLEKHG1	1594022274017334	1.416e+16	6.91867	4.34642	5094593365987142	5114974453024668
SPOCK2	8653545379638672	1.34235e+16	37.7175	25.3428	1.30534e+16	1136576484231388
CRIM1	-6194620728492737	1307126550685781	84.8661	58.9177	6496152394378241	8814922947494136
SLFN5	7658722996711731	1.31992e+16	63.2077	4.32063	8406085591071208	7095852426382212
LDLR	4092171788215637	1.25992e+16	25.1652	181.304	1.50733e+16	1.2573e+16
CLCA4	-2835674285888672	1.39324e+16	116.851	0.075223	4124976742652155	1.00189e+16
MCU	7725326418876648	1313736682639264	72.8842	5.03162	803413543093252	655606740928558
S100A9	1.13872e+16	1.31762e+16	66.6463	4.56216	1221871993120979	8997114115747912
STYK1	1.61553e+16	1.44056e+16	3.9299	2.40396	4.68614e+16	5048316217237904
EBP	7519011497497559	1.30789e+16	83.3797	57.8048	8033104253009082	6890777296321408
MET	-3991817533969879	1.2464e+16	3435.35	251.506	105022736633716	1.3407e+16
BMP7	-2.02746e+16	1.40061e+16	9.86036	0.629976	4406896892346834	611083465872459
ABCC3	-1.43949e+16	1.33652e+16	43.1275	29.1035	5004411355043069	7072832411614017
FAU	-2666906416416168	1.25385e+16	289.402	209.907	1264829078816479	1.50571e+16
PROM1	1.10711e+16	1.33737e+16	42.2938	28.4997	8142295795711664	7502398322610294
ARL5A	-4.33901e+16	1.25505e+16	2815.44	203.661	8135204739040799	1.07487e+16
HOPX	2.49472e+16	1.42724e+16	53.4128	0.330362	6149674733479817	4.89362e+16
ENPP5	9951194524765016	1.35907e+16	256.653	1.68959	5071475404681581	560922042183254
CNN2	-2519127428531647	1.23399e+16	457.171	33.8251	1.06245e+16	1.27354e+16
TRPV4	-1.03619e+16	1297501106118075	1059.23	7.42559	4.98838e+16	6385268217288189
PHYHIP	-5536000728607178	1.40012e+16	9.97337	0.639133	2910439372062683	5030139576305043
MT-ATP6	4566597938537598	1.2379e+16	417.862	307.544	5903841219148837	5719891576114617
FADS2	1197755217552185	1.35178e+16	30.3508	20.1867	6310475810190265	5539344366342743
SLC5A5	3541219711303711	1.47755e+16	16.7692	0.0991593	6979308128356934	5895516475041708
FAM3C	-5001133680343628	1.25337e+16	292.622	212.527	7283273076814879	9737058872915020
SGSM3	9621340036392212	1317048098439215	6.75335	46.2944	5743373051987892	5832749270321278
FAM83E	1.64267e+16	1.41254e+16	7.49204	0.473572	4822400410970052	5098301672166393
CDK6	-7611205577850342	1.27445e+16	1801.11	128.888	6054567609514508	8409009660993304
PITX1	6603132486343384	1.26219e+16	238.856	17.1622	8661048369595654	7578473655126428
KLF4	9444777965545654	1.28799e+16	1318.52	0.935855	7348867671280962	6614183037828057
TRIM29	-3.80284e+16	1.20941e+16	805.211	61.0612	1032752681422878	1.2962e+16
NT5C2	4.88164e+16	1.22598e+16	549.737	408.873	1.02847e+16	8631973105303581
STK17B	9892233610153198	1.30014e+16	9.96743	0.694885	604370155915391	5820413689864309
MT1X	-1.07501e+16	1.26039e+16	2489.21	179.095	6861006055559431	9567238832131412
C15ORF48	1.29261e+16	1297350317929453	1062.91	7.46174	1.14954e+16	794602919598015
RHOBTB3	6297076940536499	1250640191629065	3116	22.7218	980160245028409	8215164223595348
RAB27A	1.03799e+16	1.29603e+16	1095.84	7.70354	6341650497973265	5781718273552097
SSH1	-7261496782302856	1274395799431257	1803.19	12.9387	5037601370560495	7013586462439001
FLJ23867	1.5142e+16	1.34617e+16	3.45363	23.0712	4990664285326761	4950166562708413
ORAI3	-1.10467e+16	1.298e+16	1047.03	7.32993	5086771273145488	6469620518714377
EMB	-214373517036438	1.34496e+16	35.5143	2.37934	4544577939169748	5634904115096383
EMP3	-3.96126e+16	1367245537150598	212.591	13.892	3.59723e+16	623431633258688
FOS	-2151416540145874	1.20381e+16	915.923	69.6347	2161205164204977	2482673781925469
IL20RB	-1.60505e+16	1.22302e+16	588.538	440.017	6989062120014592	8792470900293201
BCL11B	-2682960271835327	1.37091e+16	195.409	12.7502	4.19015e+16	5799058691247717
MID1	-4.54563e+16	1.21514e+16	705.691	53.1718	7479354795605067	9607354327724568
MARCKS	-5189681053161621	1.20135e+16	969.478	73.8005	9893715187355324	1.30701e+16
PHACTR3	1.09393e+16	1.29555e+16	1107.86	7.79877	6510083251204227	6594452892276023
ENAH	-5130640268325806	1.20974e+16	79.9086	60.5192	7489773471659593	9793499593598224
CHL1	7497398853302002	1.23303e+16	467.428	34.6293	8061863593904397	7238147328200849
COL9A2	216837477684021	1.3519e+16	30.2666	2.01013	4714277336396367	5015584230422974
SAA1	2754542112350464	1.349e+16	32.3604	21.5861	7540912847409303	4844687693827861
KIF13B	8362749814987183	1.24013e+16	3969.51	290.997	6557324727376302	6126906985328311
SPRR3	3384611129760742	1.40548e+16	8.81429	0.560575	7037684321403503	5679844106946673
DCLRE1C	1.25666e+16	1.28114e+16	154.381	110.026	69657685035883	5778409004211426
ACAD8	1.26925e+16	1.27485e+16	178.448	127.525	5576382544732863	520623154527559
CYSTM1	-4440353512763977	1.1832e+16	14723.2	1143.66	8468569242037259	1.09418e+16
LINC00284	5599141120910645	1221347192146236	611.685	45.7918	8783465856793283	8932532194618866
OAZ1	-2.0205e+16	1167704158123177	21035.8	1652.39	1403575967425949	1.63661e+16
NADK	7638235688209534	121705119908406	6.75286	508.153	6987751508613982	630658939184732
DLG5	-8106880187988281	1214170132929835	721.604	544.408	5052100733706826	6879769956636297
RPL36A	-681405246257782	1.1973e+16	1064.07	81.3017	5865149373159358	7812574134682709
CLCA2	-5522764682769775	1.31385e+16	72.7023	5.012	3602290749549866	6497152612564412
IKZF2	6036932468414307	1182271177538844	150.414	1169.84	9561078506307972	8086520039976524
SOWAHC	-7837827205657959	1.22354e+16	581.545	433.096	5670523341697983	8316112317537007
BCO1	209491229057312	1.38966e+16	126.89	0.819321	4746907731177102	6926956630888439
LGALS1	-4026302814483643	1.31478e+16	71.1462	4.89092	361271790095738	6723814432599903
CYFIP2	2229557991027832	1.32154e+16	60.9033	4.1572	6000643955187851	5121112916527725
KRT7	1893225908279419	1.14942e+16	32044.3	2545.13	2978511592647335	262933569736168
TMEM165	4148705005645752	1.16473e+16	2252.45	1771.51	1.12497e+16	9353836907280816
VGLL1	6305139660835266	1.1683e+16	20749.4	162.787	9891318463264628	8410595085047469
HSD17B11	1.18221e+16	1.24968e+16	318.595	23.2628	5555695597330729	5505147174121888
SLC8B1	1033982276916504	1.25448e+16	2852.07	20.6587	5252789416945124	5341278906582164
IKBIP	-2.35862e+16	1.27442e+16	1802.19	12.914	4045050430297852	5976983070373535
PGM2	-7120547890663147	1.19524e+16	11157.2	85.4744	6203929172473007	8444301943235759
TSC22D1	-3064187467098236	1.14407e+16	36.2471	290.005	1278200574741242	1.56437e+16
LAMA5	-3258884847164154	1.14878e+16	32522.7	2586.28	1.07613e+16	1.34952e+16
EPHB3	-1.67981e+16	1.24934e+16	3.21051	234.733	4495076735814412	5928408955418787
FAM83B	-1267323613166809	1.22644e+16	544.056	404.119	5003487057156033	6706957721070155
MPC1	762734055519104	1.18846e+16	1304.36	1003.06	7311036749537211	6594401041666667
ACTN1	-3.84387e+16	1.1483e+16	32887.4	2621.67	8049693557451356	1.02887e+16
MAGED1	5879754424095154	1.16975e+16	20066.4	1570.4	97933349609375	7919108832060401
SHC1	-8077925443649292	1.2119e+16	760.362	57.5126	4819897367754055	7304640465739808
DRAM1	-8051459789276123	1.18797e+16	13192	1017.03	5199832032058412	7735987672018348
ABI3BP	-1592761754989624	1.21934e+16	640.621	480.201	4409519721721781	680559660259046
GK	1.46557e+16	1.3012e+16	97.2746	6.7721	5186824976840866	5881507510230655
COMT	-2.43952e+16	1.13313e+16	4663.53	3776.47	1.19991e+16	1.40805e+16
CCNO	1.20356e+16	1.22979e+16	503.62	373.595	598157230500252	5799023509025574
IQGAP2	2.37197e+16	1.28492e+16	1415.17	100.721	5280949804517958	5888528409211532
SLC16A14	9340137839317322	1.18361e+16	14586.3	1131.61	8139854753521126	7212174514244343
PKN1	1.64768e+16	1.29331e+16	1166.61	8.23501	4.52321e+16	4.84822e+16
MTSS1	-1.77145e+16	1.25618e+16	274.261	19.8126	417469113372093	5765274203553492
ATP6V1C2	2780205011367798	1.34601e+16	346.644	2.31904	5280647903192238	6650781631469727
KIF21A	3803436756134033	1.15505e+16	28152.6	223.056	7853680149655501	8259978829997859
IFITM1	-7488584518432617	1.12114e+16	6145.48	501.83	9450336003707628	1.15196e+16
CATSPERB	3040708065032959	1.33877e+16	40.9497	27.5543	4452032058958023	4.18974e+16
IGFBP3	-1698930263519287	1.10952e+16	8031.7	662.095	2.68993e+16	3.05597e+16
FAM214A	4.07451e+16	1.12446e+16	56938.2	463.29	1.24328e+16	1.08407e+16
VAV3	-1639096975326538	1.21238e+16	751.9	56.7995	5257849869904695	702838371539938
FABP5	-4192812144756317	1.12147e+16	6099.16	496.863	1.2271e+16	1.60477e+16
CALM2	1.05505e+16	1.10661e+16	8588.43	710.491	1729748241894238	1634384458428187
LZTS3	8810851573944092	118937498146314	12771.7	98.0916	6063903733795765	5841679123212706
CLEC7A	1.27763e+16	1.23822e+16	414.775	304.869	5209082979144473	5391177934469636
BNIP2	-689579963684082	1.15498e+16	2819.38	2236.56	5622290932671141	758450768645246
CCT2	-2.81388e+16	1119180707479947	6429.73	527.539	8899083559204932	1.10208e+16
PTK2B	-5929556488990784	1.13967e+16	4011.81	3221.45	6613089691305385	9152966080424940
RUNX2	1395829200744629	1.2349e+16	447.72	33.0823	4.8817e+16	5368522008260092
ITGB6	-1.04476e+16	1.1868e+16	13551.9	1046.1	4995683573060117	8335899154492914
EPS8L1	1.25791e+16	1.23721e+16	4245.46	312.875	5166523145592731	5043205821186031
HBEGF	-1.87315e+16	1238855410358798	4087.39	30.0035	5525594225116804	919552346934443
CAMK1D	4997440576553345	1.12683e+16	53920	4382.08	9876612070444468	8490623015337904
ABHD11	902013897895813	1.18387e+16	1449.78	1123.33	6471310499237805	6116785067264164
VWA5A	5472427606582642	1.12137e+16	6113.36	498.614	9337889968707996	7864376962470095
PLTP	-2.29114e+16	1.21929e+16	641.374	48.1389	4383618491036551	6593354543050131
CAPN1	-3.38661e+16	1.10947e+16	8039.96	663.556	8877002729543949	1.09081e+16
SLC16A2	-1.76235e+16	1.18639e+16	1368.07	1057.37	4.63404e+16	6011160573651714
HSPB1	-890578031539917	1.09689e+16	107432	896.045	3.43195e+16	3.65048e+16
PTPRH	2995908260345459	1.31457e+16	7.15065	4.92262	4723538716634115	5038964198185847
ZNF750	2664937973022461	1.25115e+16	307.998	22.4292	4971670231349032	4462010756782863
HYAL1	1938331127166748	1.2567e+16	271.019	195.521	55828050312243	5207249388402823
CTSC	6874358057975769	1.13929e+16	4046.73	3253.42	784304461141271	6953922829976896
EPB41L2	-2.69372e+16	1.25258e+16	297.992	216.716	4.6468e+16	5237782395730807
SMAGP	6678475141525269	113802863000026	4165.95	335.331	7316006693600687	6808529313503773
ECI2	-1836195468902588	1223501483695951	582.083	43.4062	4.75641e+16	6022126124455378
SSB	-4048301577568054	1.10583e+16	8743.05	724.98	7066973731631324	9309091833469956
GLUL	1.18847e+16	1.08705e+16	134742	11343	3.40287e+16	3.1389e+16
PLXNA2	-1.44907e+16	1.1844e+16	14321	1108.25	4.34524e+16	599191549549932
ADH1C	5098155736923218	1.10678e+16	8553.95	706.808	1.23726e+16	1.14166e+16
LAPTM4B	-3.06934e+16	1.08165e+16	152565	12902.7	9115729188440636	1.14705e+16
CYP26B1	-8078888058662415	1.1206e+16	6223.7	510.03	1200876438871343	1.57398e+16
HOMER3	-1.0872e+16	1.16052e+16	2482.27	1957.09	4696546758262857	6512184798512671
VNN2	2981248617172241	1.29852e+16	1034.56	7.22252	6209860137014678	5036757619757402
EPCAM	6173493266105652	1.12073e+16	6204.13	507.824	8238376910869892	7970690653420085
DFNA5	-2902956485748291	1236339849043664	4331.13	319.61	3.52614e+16	5679360828260436
CXCL3	1.92913e+16	1.18846e+16	1304.36	1003.15	1.09487e+16	717196341121898
TMEM139	1.41179e+16	1.19722e+16	10660.2	81.5639	6196495989243761	5282203201699046
LYPD1	-3.12014e+16	1.2232e+16	586.071	43.7604	4.28263e+16	6241632887154571
ATP1A1	2993154227733612	1.06379e+16	23019.8	19848.1	1.58537e+16	1.33259e+16
NEDD9	-8155158758163452	1.10607e+16	8696.22	720.252	6525706394462828	9260865957956128
LRP10	2.84705e+16	1.06335e+16	23254.4	20073	1.49668e+16	1.26165e+16
SEC24D	9422520399093628	1114636991265716	7138.88	587.109	6782768360082654	5782284061284536
KRT18	6030200719833374	1.09067e+16	123959	10370.1	8471562354573274	7437748921446639
TIMP1	-4.90831e+16	1.06737e+16	211991	18175.3	1.00846e+16	1.33489e+16
RAB17	1.57949e+16	1217697649373196	665.309	49.9999	3.96352e+16	5631592490456321
HSH2D	1.32923e+16	1178398647743398	16444.2	128.054	5208997504655705	5245687606486868
SNHG6	-6797681450843811	1.08642e+16	136705	11548	6530160128214713	876328642471977
ETV6	4880419075489044	1.07161e+16	192272	16428.8	9204815436589002	8173279682605534
TJP2	4.91675e+16	1.07261e+16	187896	1600.01	9792862479568372	8083436148507255
CRYL1	1.07507e+16	1.14818e+16	32977.4	2635.25	5576216782195659	5507609776088169
VNN3	2633392810821533	1.1973e+16	1064.07	81.2079	5913947852882179	464456524167742
RPL36A-HNRNPH2	-8884530067443848	1.10377e+16	9167.82	761.982	4.98217e+16	666699539531361
SGCB	-1.91119e+16	1.16866e+16	2057.73	1612.37	4578019922429865	5663317293734164
CRLF1	-2895979166030884	1.1998e+16	10045.5	7.65678	3891722238980807	542470395565033
WDR77	-7388032674789429	1.08914e+16	128418	10773.2	4.97975e+16	7006068982576069
CNBP	-3886362910270691	1052584538886649	29795.8	2597.98	9014286570701736	1109689259053142
CGN	8175297975540161	1.11538e+16	7017.56	576.45	6131081062277364	6098479097112647
CDC42EP4	-5713850855827332	1.06631e+16	217215	1866.55	6832871936616444	9250427964154412
STON2	-9227867126464844	1.10012e+16	9971.84	830.745	5504324513096963	6976060476916576
SLC6A8	-2030898928642273	1.06716e+16	212993	18281.9	1.01465e+16	9335820609276448
CCDC88A	-1.85536e+16	1158494391728018	2600.5	2057.87	4.73195e+16	6604054509376993
CYB5A	6546481847763062	1.06423e+16	22789.3	19627.3	8346330174859965	7196052551269532
VTCN1	7917875051498413	1.08935e+16	12778.6	10707.8	738900331009266	7230707804361979
SYT8	-4838680624961853	1.04251e+16	375760	33055.5	9605456211770228	1272966240506723
RAB34	-7684574127197266	1.10238e+16	9465.88	787.674	4.31621e+16	5967056097671332
DUSP10	1.69103e+16	1.1483e+16	32887.4	262.256	559094782228823	4.9259e+16
SLC25A3	-1.56021e+16	1.03304e+16	46733.8	4147.46	1.69011e+16	1.87888e+16
GK5	6022643446922302	1.07229e+16	189288	16146.2	6938459002782428	6872734884613926
LOC101928103	670111358165741	1.05696e+16	269408	23359.6	8784153855691744	7083392417594178
PTK2	-4.31872e+16	1.04325e+16	36937.2	3245.77	6295530531141493	8179010663713727
PIK3R1	-8685190677642822	1.08863e+16	129922	10912	6007155216101444	7605190005397525
HSPA1A	-3.38461e+16	1.02785e+16	52657.8	4714.1	1.02892e+16	1.26534e+16
SULF2	-2968381404876709	1.17331e+16	18488.3	1445.1	3169338362557547	5248471244436795
CLIP4	-9185420274734496	1.07775e+16	166901	1414.74	4.9519e+16	6424317946569401
FLRT3	-1.83338e+16	1.14143e+16	3852.12	308.948	5071137591106135	6970428933902663
HEBP2	4.44764e+16	1030618614848931	494099	4408.94	1.06737e+16	9003575275853737
PPP4R4	-3349454879760742	1.15863e+16	259.256	2049.08	4.1649e+16	5268411636352539
FAM107A	2510981559753418	1.16391e+16	2295.44	1807.56	847776364057492	5941783057318794
LIFR	934394359588623	1136892658051468	42763.5	345.048	5382622917779059	60660386285862
KLF10	-9270731806755066	1.07229e+16	189288	16137	6334931393887134	8921848742710559
TSPAN15	7772207260131836	1.08662e+16	136083	11469.1	5584515619544344	5844913980235225
YPEL2	1.19167e+16	1.132e+16	4785.92	38.8023	4742281474764385	5024375518163046
TCF7L1	-7826250791549683	1.07046e+16	19742.3	16888	5605829640438682	7656435007414129
PHLDA3	-6810789108276367	1.05288e+16	295923	2577.36	5453556805122189	7224235326214566
TACC2	8959300518035889	1.05912e+16	256321	22150.3	6758159421524912	584225313163098
TMBIM6	1.11093e+16	1.01057e+16	78396.8	711.73	237451025243994	2.20571e+16
PIK3R2	-4733639359474182	1.03177e+16	4811.3	4274.53	6540625993595567	8410752911433995
SEMA4B	-1.42772e+16	1.01391e+16	72597.7	6548.52	9734281412760416	1.13883e+16
IFI16	-2.75393e+16	1.01117e+16	7731.41	69950.8	8406813744785023	1060720942570613
PGM1	-5779003500938416	1.04356e+16	366790	32195.2	5913710991541544	8012835380358574
SH3TC2	2.67031e+16	1.20784e+16	834.863	63.3909	4774455101259293	4.76347e+16
LAMC2	-6677324175834656	1.0259e+16	55079.5	4941.6	6961563873291016	9595763442095588
ETNK2	-2052338123321533	1.14853e+16	32712.5	2604.55	3.36927e+16	5405809095689467
SYT17	1.86394e+16	1.14334e+16	36860.9	295.274	4.72013e+16	6018667549922548
KEL	-6.68608e+16	1.19446e+16	11361.3	87.1485	2.25461e+16	5487977541410006
CLDN23	1.13755e+16	1079748079620386	159411	1349.71	6270412868923612	6359142014960281
IL10RB	6647137999534607	1.0341e+16	456051	40384.4	7365057545323526	6304102594845373
PARD6G	-2.72341e+16	1134112673444884	4559.04	3683	3668113390604655	5275723314660741
SEC24A	1119350552558899	1.07507e+16	177538	15100.8	6001096120694789	528668415697315
TRIM14	8774141073226929	1.05377e+16	289953	25197.4	5883742327465437	5814085498298567
CAP2	-2554640531539917	1.13406e+16	45650.2	3692.26	4.25399e+16	5358525357505147
PFDN5	-4.69145e+16	1.00225e+16	94941.1	8711.47	6401369143755008	8186960485813705
MDK	6920127272605896	1.00917e+16	80965.6	7381.95	1.16783e+16	948945252791695
GALNT2	-2.87382e+16	1.0098e+16	79792.4	72594.9	6904016188633295	8800058787241405
ICA1	1582404613494873	1.13052e+16	4951.96	4019.65	4681537852567785	4666820405021546
ILDR1	79725182056427	1044967652741131	35507.8	31094.7	5832936854961791	6188917733281036
HDAC9	1404937982559204	1.08662e+16	136083	11479.9	5153876337511786	5139283545223283
ERO1A	3.80776e+16	986435186166404	1.36662e+06	127652	1.12958e+16	9836547491826804
AXIN2	1.84904e+16	1.12082e+16	6190.95	50.6144	5058567988408076	5863358553718118
VAMP8	278642475605011	9755345703028636	175652	1650.95	1400872501326196	1.22977e+16
RHBDL2	9420250654220580	1.03893e+16	408013	36011.6	5595377937692111	5399523305368947
NCMAP	2503122568130493	1.17588e+16	17424.4	1358.56	4431998345159715	4.70378e+16
C1S	-3160261392593384	1105531402122555	8804.12	73.0898	4.52021e+16	5731566135699933
SLCO2A1	2.4994e+16	1174197568288917	18114.4	1414.12	5480230450630188	5446134294782367
RNF103	634924590587616	9913400820088936	1.22067e+06	113308	7666391540761195	6947013899596811
SERBP1	-2.58727e+16	9650320093079056	2.23707e+06	212651	1.13117e+16	1.32338e+16
NAV1	8969017267227173	1.05541e+16	279201	242.359	5818410117245285	5901153564453125
GGT6	1.03799e+16	1.05372e+16	290266	25252.8	5686450420610056	5720495926706415
GPR87	-6457852125167847	9979524527443658	1.04828e+06	9679.68	5517435295637264	7500629581817209
SNX7	-878545880317688	1019567377799834	63727.4	5742.21	500917001932609	6518442461567541
PNRC1	-4.03213e+16	9694728376928078	201963	19100.1	7943349713064068	9797983765602112
YAP1	-4.44135e+16	9900098894175072	1.25864e+06	117199	6437181446650256	822419987168423
BICDL1	9055769443511964	1.02871e+16	51631.4	46172	5727273710481413	563723637507512
LOC101928100	-1.50283e+16	1.07736e+16	168440	14294.3	4.23973e+16	6297692235956337
GALNT1	-4177139401435852	9773362038556822	1.68515e+06	158059	8048848348950582	1019545823700574
PALMD	-4840618133544922	1.1587e+16	25879.7	2042.94	2958800395329793	551713337617762
VPS37B	5794867277145386	999019636817886	1.02283e+06	942.486	682645151305897	6536171653053977
PEX11A	1.31678e+16	1.066e+16	218798	18822.7	4613842623574393	4.90366e+16
DUSP11	-8449749946594238	1.00939e+16	80555.4	7336.73	4766526109590305	6467418055380544
KCNQ1	132523775100708	1.06943e+16	202169	17313.6	4499889303136755	4898810713258508
CDKN2B	5440830588340759	1.00822e+16	82756.6	7561.29	7868156433105469	8752469897764847
LSS	1013296365737915	1.04171e+16	38271	3370.41	5722467621411282	5568921456929126
DCBLD2	-4416760504245758	9660963439074920	2.18291e+06	207079	7403125127156576	9308512540043148
ENTPD3	1344214677810669	1.09503e+16	112113	936.177	4449508744056779	5244361689833344
LRRC8D	-5598702430725098	970175067281026	1.98724e+06	18774.4	5154882543227252	6904154017351676
UCP2	7037531137466431	9987493602027694	1.02922e+06	9493.69	7631477655148974	7764013349222192
GHR	-2761232614517212	1.09067e+16	123959	10363	4334607557816939	5138336707805765
MMP28	-1.04819e+16	1.03349e+16	46247.4	40.9981	4.82953e+16	7047625883125964
TBC1D16	8955920934677124	1.03177e+16	4811.58	4279.51	5376870745704287	5425990249171402
SNHG8	-6021718382835388	9715692000263492	19244.6	181440	6619643048542302	9000609339130998
EPN3	746177077293396	1031732348572837	48158.9	4292.64	5416462450142366	6026739260045494
IL19	4894791603088379	1.13715e+16	425.117	342.603	6947210560674253	3.30113e+16
ITPKC	9024815559387208	1.00822e+16	82756.6	7553.28	6434231599171957	5973348804548675
PPM1K	1.05899e+16	1.02647e+16	543638	4872.11	6191600799560547	5883991830300965
CNTNAP3P2	-1763617992401123	1.05201e+16	30190.2	2635.31	4.27308e+16	5865564193317597
RNF10	4726942777633667	9601991943689836	250039	239381	8264399466754722	7500508376362869
HLA-C	2.10433e+16	937764924232809	4.19132e+06	4102.19	1882107266512784	1.65514e+16
FAM222A	1.88347e+16	1.07722e+16	168953	14354.2	5102617240246431	5163696765899658
SPAG1	4803159236907959	1.00291e+16	93510.6	8562.04	607852109928721	6989231537275785
THEM6	7915388345718384	9864838698962248	1.36509e+06	127377	6467654223512547	6134161028945655
DDAH1	8252544403076172	1021843084087775	60474.1	54431.9	5526723669679373	6255056562214872
IRS2	7292680144309998	971013680403506	194923	183965	7695813485992825	7199846949387974
SNCA	-1.70162e+16	1048135497291452	330100	28846.5	4821947048871945	6063682392079343
VILL	6334904432296753	9619548322260420	240133	22919.8	7373714522410758	6502448834282212
FAM213B	827914834022522	9834720806174182	1.46312e+06	136950	7217964840374784	6162650368430398
IL18	-7527713775634766	9735954935981108	1.83673e+06	172990	6637240121530932	8801199106069711
STARD5	-1.92373e+16	1.03963e+16	40150.6	35398.3	4.4023e+16	601356867502427
RYR1	-1.83591e+16	1034723691034146	44953.5	3972	4202704178659539	5939193553170242
MXRA7	-6994587182998657	962120119185958	239221	228095	5572873139992739	7353307002008298
ME1	1.03874e+16	1.01113e+16	77384.2	7010.33	6066259860992431	5768953032840957
CA13	1500251054763794	1.02922e+16	51021.3	45576.8	5404748749314693	4.7246e+16
H3F3B	-1.55809e+16	92760075681227	52965.4	52302	1785792339278991	2.00305e+16
KIF13A	-769172191619873	1.00983e+16	79736.3	72466.5	4.31897e+16	6058988571166992
EIF1AX	-2.05829e+16	9226679317003596	593363	5916.93	1.0422e+16	1.21528e+16
RPL22L1	-925727128982544	992401969538139	1.19119e+06	110456	5118147823788705	6669103212324019
SKAP2	1.02941e+16	1.00492e+16	8929.93	8167.77	5966040095927553	574613962741877
ELN	-3.68643e+16	1.04483e+16	35623.3	3123.4	4.40311e+16	667166364953873
ELF5	2152707815170288	1114636991265716	7138.88	587.718	4903629177906474	6201717853546143
EFNB2	9125428199768066	1.00151e+16	96577.5	8870.99	5479924485490129	6018437472256747
SAA2	2256181001663208	1058258338113919	261467	2262.03	728130755217179	4.38219e+16
LGALS9	1.1647e+16	1.02499e+16	562476	5051.85	5032934709028765	5059259555957936
GPCPD1	7011705636978149	9515590695770012	3.05077e+06	2947.39	8225488043450689	6713042452327931
TP53I11	2770668864250183	918374864251963	655015	65635.1	1376276714045827	1.21792e+16
RRBP1	610668420791626	9399474098269956	3.9859e+06	38856.6	7440619090246776	6620307163885463
PPFIBP1	-9020429849624634	977590340089664	1.67532e+06	156974	433054443098541	6147183700346611
HIF1A	-8057453632354736	966829690878416	2.14636e+06	203403	4881196273000617	7174121704101563
WDR41	-8712369203567505	9751307773829228	1.77293e+06	16681	4.50016e+16	6304790790264423
AKR1C3	-7137844562530518	9575612091715046	2.65698e+06	255146	5578505672625641	7485320741767125
BPIFA1	9146439433097840	9763034539892620	1.7257e+06	162031	3.18265e+16	2.24755e+16
HIPK1	3984813690185547	9543820768402746	285877	27535.7	6505125572239112	7366387782952725
RGS12	-1.28774e+16	9913184729641764	1.22128e+06	113483	4197074694511218	5990722160029217
RALGPS1	9502582550048828	1.01117e+16	7731.41	6988.97	5150741799904482	5706584736452265
FXYD5	-1.32198e+16	9904214980123362	1.24677e+06	115973	5800863382767658	5928923317749576
PDCD5	-6757583618164062	9449919480487312	35487.9	34526.5	4713887776414009	6435306125217014
PKP1	-3.20088e+16	1.02222e+16	59946.7	5389.91	3909428460257394	4.83308e+16
C14ORF1	5405551791191101	925345907227241	557880	554143	7520440975522814	7288554879122002
ACSS2	8592499494552612	9614614733309552	2.42876e+06	23205.2	6276377648422399	578310601065092
ATRAID	-4.47966e+16	9269389901660976	537787	53209.5	6228253118592689	7745086192017967
SMAD9	1905867338180542	1034723691034146	44953.5	39758.6	4.61533e+16	563526436134621
CA9	-4148365020751953	1.08719e+16	13429.5	1129.23	4967533051967621	7643431719611673
CXCL8	1.40241e+16	1.00075e+16	98284	903.728	1.21663e+16	1058588401558473
LOC100131257	4154820144176483	8935765252729889	1.1594e+07	1.19667e+06	1.07856e+16	9054004320926220
LPGAT1	-7210917472839355	9247597660963024	56546.1	562770	5124709213836284	6855296610457652
TRIM38	5700052976608276	92009913377267	629519	62896.9	8262462545584929	7577888010633089
MAGI3	8784130811691284	9515278124156372	3.05297e+06	29524.7	5643392607223155	5660251351289971
TBC1D2	-5166708827018738	9126164644220340	747886	75522	6369504928588867	8321033296130952
RPS18	-7926473617553711	9397101650777864	4.00773e+06	391445	4746506196215637	6525322874001315
DKK1	-5021981000900269	9229550586054616	589453	58722.1	648032898598529	9641437877308240
DGKA	-3454451560974121	9057373895702064	876246	89249.7	7762770797267105	9919478991800104
EPB41L4B	728508472442627	9944107562727188	1.13735e+06	105132	4.52701e+16	5904401143391927
CAMSAP2	-6494823694229126	9359926725621128	436589	428730	5274408240067331	7069379759997856
LTBP4	-7876842021942139	95068312067752	311293	301651	4979008568657769	6723534683587173
PHLDA1	-9522059559822084	9363794428729674	432719	424358	742993634446223	1.02481e+16
PLXNB1	-5912606716156006	9107786750553034	780213	78862.2	5913218862002658	7569285775590113
SDR16C5	1.11294e+16	9613144859650436	243700	23307.5	5521840377592705	5434539298701092
GLIS2	-7759064435958862	9181670960173388	658156	66013.7	6116965509230091	8003709762491644
CYB561A3	-5329926013946533	9283096779997508	521079	51404.6	4.96827e+16	6811545160081651
SEMA3C	-3.59906e+16	888925425565127	1.29046e+07	1.34447e+06	8723382455331308	1123656734343498
DMKN	-1.10821e+16	948389091723152	328178	31833.1	5687591786287269	7193387514585025
CORO2A	3.14916e+16	8896935430477697	1.26784e+07	1.31844e+06	1196574943296371	1055331707915967
MISP	6549466848373413	9100325222692260	793734	80383	7054783393596781	6541383502426408
EIF2S3	-3542516827583313	8888724435136314	1.29204e+07	1.34736e+06	8272398243779722	1.0231e+16
STK26	-7728331089019775	9269564878471344	537570	53135.9	5543582942210087	7463104780330214
FBL	-4741034507751465	895626536975274	1.10595e+07	1.13612e+06	5613100032995243	7408181015326052
ALPK3	1.87426e+16	1.01113e+16	77384.2	7014.15	4530210909636124	5240367571512858
EIF3D	-4337848424911499	8937820093328408	1.15393e+07	1.18878e+06	698445617917027	8855296697175239
CAMK2G	8499621152877808	9368923284652976	4.27638e+06	41896	5855614857007099	5743065666906613
SEPT10	-7548778057098389	9250668565022248	561476	5582.6	5656034681532118	7324255353453532
ZDHHC7	-4.75537e+16	888023586702123	1.31754e+07	1.3778e+06	6267777237237668	813417723397759
SHROOM1	2.47058e+16	1058112224995867	262348	22722.1	3990904263087681	4373350704417509
SYNGR2	608167290687561	8936281773003735	1.15803e+07	1.19412e+06	8265955725381541	7009910915208899
TMTC3	-2894308567047119	9080649700013298	830520	84511.6	6011999695744347	7326149318529211
KLK11	-9397180080413818	9261308522705244	547888	543.153	5606509715587169	8243501927522238
ZC3H12A	5711457133293152	8957252945825868	1.10344e+07	1.13247e+06	1.12712e+16	9601141530014862
CCDC80	-3118811845779419	8649544909755592	2.24107e+07	2.38708e+06	1225531067511048	1.47189e+16
HSP90B1	-2.50544e+16	8677329664976961	2.10218e+07	2.23302e+06	1362545073596461	1.60042e+16
TMEM178B	132427978515625	1.00228e+16	94895.5	8698.07	4885775742021579	5219015202052156
SLC35A3	5889548063278198	891220045568089	1.22405e+07	1.26814e+06	758742175339739	7056792503179505
PTPRS	-5713589191436768	8988625777619532	1.02654e+07	1.05056e+06	5766842951540088	7432928011779001
CTSD	-8733057975769043	8698905428084181	2.0003e+06	2.12091e+06	2.43275e+16	2584559536912154
SLC39A11	1.21519e+16	9650463556912804	22363.3	21236.4	4.96775e+16	4.75645e+16
ARHGEF38	3296999931335449	1044967652741131	35507.8	31063.7	467455260607661	3.90636e+16
CBR1	-3015563488006592	8961291181739739	1.09322e+07	1.11987e+06	6220816496376679	8154341294116408
LGR4	-6096115112304688	909277302626956	807657	82028.3	5162398708853752	6994700519585171
C5ORF15	-2289864420890808	8847575132433507	1.42045e+06	1.48954e+06	6894620106402172	8770517480007018
MPV17L	1.53691e+16	9941314722412786	1.14468e+06	10592.1	5311223543607272	5484247888837542
PAICS	-8566582202911377	9101314344852980	791928	80123.2	5321693420410156	6966108842329546
CCL28	9096212387084960	958614591022096	2.59331e+06	248780	4.78064e+16	5836782222840844
RSL1D1	-553187906742096	8814701740151133	153214	1.61411e+06	6211183462569962	7910297760081235
GLTSCR2	-52880859375	8703960574846594	1.97715e+06	209445	6255845936066514	7938486846322825
HM13	5190637111663818	8832320499474173	1.47123e+07	1.54708e+06	8157550769538457	7274827883981377
SLC16A1	-1.58053e+16	9637198993477600	2.30569e+06	21962.2	4691556159486162	6019683686813505
ANXA2	-9850001335144044	8564007357378271	2.72893e+07	2.94117e+06	2.53001e+16	2713198090844209
DENND1B	8901941776275635	9311856807682852	487689	47968.7	5393489201863607	5479768252541833
TBL1X	548237681388855	9156929284954132	696740	70086.7	5665295852898317	6353430682063652
LYPD6B	1.13691e+16	956224652552879	274002	263387	5853631478768808	5761573459791101
PTPRN2	9724531173706056	9559436192848262	275781	2653.64	4.99093e+16	5627938043503534
STARD10	8621397018432617	9137920421776686	727913	7336.38	6050733259922482	5667783016223086
LOXL2	-2609440326690674	9856853392335278	1.39042e+06	13001	4.27821e+16	539500433823158
SPARC	-5185587406158447	1.03177e+16	4811.58	427.945	3143251836299896	577867377294253
ZG16B	1.47577e+16	9869699587559374	1.3499e+06	125828	5008609248142616	4.83831e+16
SERPINB1	5795518159866333	888149162207917	1.31374e+07	1.37254e+06	8029794275048244	742326514400653
SLC26A2	-7389771938323975	8948721835990643	1.12533e+07	1.15712e+06	5605337587121415	7894822841153997
NFE2L2	-2615942060947418	8544782832816628	285244	3.07983e+06	1.25457e+16	1472031684770976
ANKRD13A	5567777156829834	8853343931224524	1.4017e+07	146717	6665480346679687	6589152820478854
SEC31A	4226227402687073	8589977061291263	2.57053e+06	2.76297e+06	1.09707e+16	9308574864121734
CORO1C	-1.08301e+16	9268244507595464	539207	53402.4	4140770435333252	5750825330946181
KREMEN1	-1.05097e+16	9301085183634176	499936	49221.8	4400215148925781	6175165915975765
INPP1	-7800625562667847	8903468092517153	1.24891e+06	1.29511e+06	5080259571904722	7024643330634395
LRIG1	1.17233e+16	9481512349056076	329980	32040	4857513904571533	5298698516119094
TRMT112	-4351975917816162	8626534345422458	2.36301e+06	2.52614e+06	6731189825595953	8555130968945738
SCNN1B	6732845306396484	8889872332510146	1.28863e+07	1.3413e+06	6621681027296112	6678817424368351
PXN	-3.69421e+16	8648626857630688	2.24581e+07	2.39431e+06	5945316194953405	7702417141053735
WEE1	7314170598983765	8884770663485497	1.30386e+07	1.36095e+06	746600900377546	6853507066564807
SH3GLB2	74415123462677	901612885359008	96354.3	98421.9	5279151214950386	5586593796535092
LRRC8A	-341296911239624	8473359121911622	3.36233e+07	3.65322e+06	7820442541321712	977221825879491
CYP4F12	9134542942047120	9400953152557744	397234	38685.9	4652977625528971	5358695235906863
NOL4L	895565390586853	8938068285374955	1.15327e+06	1.18698e+06	6059825918768759	5595152202405428
CYSRT1	3714102268218994	1.01385e+16	7269.59	6564.44	4.12406e+16	4055933157602946
CMTM3	-1.82552e+16	9644451442452836	2.26751e+06	215764	363800048828125	6038138979957217
ESRRG	1.38075e+16	9678161363191448	2.09816e+06	19863.2	4.95279e+16	53466127739578
TP53TG1	-1.46484e+16	9359926725621128	436589	4285.78	4.0238e+16	5546545187632242
HACD1	-2893610715866089	9596306525874600	253334	24278.1	4.34923e+16	4.91495e+16
COL4A5	-6454238891601562	8586768334807752	2.58959e+06	2.78848e+06	5627708435058594	7324336059910341
DAAM1	-3430482745170593	8387695118253834	4.09548e+06	4.52933e+06	9747994809167788	1.21854e+16
NONO	-2.94681e+16	83171349985926	4.81798e+07	536579	9268045920401708	1.09744e+16
GOLIM4	-1.10215e+16	9091729297330280	809600	82304.3	4480534962245396	6285886482850409
AK4	-7768892049789429	8785762088942873	1.63771e+07	1.72851e+06	5590756390545819	7468877301897321
BNC2	-27838294506073	9521331841077396	3.0107e+06	29057.6	6234394311904907	5336984355797928
CMTM8	7733883857727051	9034262538567632	924139	94217.5	5278424392511816	5624533397395436
FEM1C	971043586730957	900500338406973	988545	1.01072e+06	5160646912053968	5347172617912292
POR	5942202210426331	8596239539205124	2.53373e+06	2.72095e+06	7083802882248793	6449613628965436
LOC101927023	8445668816566467	8685004785290708	2.06536e+06	219190	1.00801e+16	7678008478338069
BUB3	-2.49097e+16	8476662665457376	3.33685e+07	3.61906e+06	6231601618919052	7812557220458984
ARRDC2	9594740867614746	9218180647943166	605089	6039.73	5211113757035863	5704732027920809
TPM1	-6406078338623047	8825314210531761	1.49515e+07	1.57369e+06	5248920606530231	7462960520098286
PDZK1IP1	147520112991333	9533943718262588	2.92453e+06	281975	6523324555041743	612887806362576
BLOC1S2	-7755062580108643	8664339481866152	2.16601e+07	230292	5154182267014997	687875865418234
MYRF	2.84059e+16	1.00058e+16	9866.66	908.204	4607104535372752	3.92829e+16
C1ORF226	1270272970199585	9158808553324826	693732	69716.7	4691176199698233	4.79579e+16
ZNF488	-5935615062713623	9929836143818988	1.17534e+06	108872	2711888551712036	4637145707101533
VPS37C	6703922748565674	8959835537180709	1.09689e+07	112469	472930908203125	5514967176649306
ERGIC3	-1773691326379776	8278998068629434	5.2602e+06	58889.3	9958384587214544	1.16516e+16
SLC37A2	-1.68841e+16	9196776078848152	635659	63572	4.58692e+16	5575675530867144
MIB1	-4.63768e+16	8396828168095748	401025	442728	6092586243551884	7821313977817407
CDS1	3.04902e+16	8416055008712377	383659	421320	7854793071746826	8089847204820165
SLC25A1	4921889305114746	8331387538122733	4.66243e+06	517897	854573549346373	768083402425936
AKAP13	5744627714157104	8278998068629434	5.2602e+06	589063	9167163468814864	7632957439564594
MYOF	-1437397003173828	8219275804854638	6.03565e+07	679223	1.59042e+16	1.77452e+16
LSM3	-3.27447e+16	8451963005479042	3.53213e+07	3.84457e+06	5589039989353455	710656574022331
FMN1	8310525417327881	913536483578062	732209	7386.79	4885037629500679	5941445097631338
ZBTB44	-4.18198e+16	8335282121767555	4.62081e+07	512376	6531258607522036	8349308935871674
GJB3	-5466318726539612	8409615703565052	3.8939e+06	4.27992e+06	6577653323902803	8424043099641244
ACP2	8299088478088379	9097616832597372	798699	81040.9	4615515497804598	5226451873779296
LIMCH1	8913426399230957	88491716325594	1.41523e+07	1.48271e+06	555530647178749	5746061995222762
IDH2	6823186874389648	8847068369867902	1.4221e+07	1.49266e+06	5502778539117777	6244232462059637
NDUFV2	4118393659591675	818824025533468	6.48276e+06	732056	1.03328e+16	8976707858359538
CALD1	-1.38321e+16	8843522015884453	1.43377e+06	1.5063e+06	496790643465721	6378888436572044
SYNE2	-3.10201e+16	8126681518467832	7.46996e+06	847162	9247297300909556	1.12259e+16
ESRP2	7153662443161011	847459854862175	3.35275e+07	3.63955e+06	6503865416620819	6273023543819305
DNAJA4	-8639252185821533	8441896234848851	3.61496e+07	3.94525e+06	5181504280336442	7745017817454972
C6ORF223	1.67639e+16	9285058906894304	518730	511225	5861820039295015	5569561229032629
NOL6	-7688945531845093	829791600896066	5.03598e+07	562324	5007251315646701	7273354726294948
PLEKHS1	5599244832992554	8455312106853432	3.505e+07	3.81163e+06	6524344250164201	6755426427820227
GBE1	-8776628971099854	8439566139687459	3.63441e+07	397354	5048082139756944	6755122839470269
BEX3	-5686138272285461	8198437761926737	6.33231e+06	71383.8	6724576568603515	8926715295291642
S100A4	4024382531642914	8123338214106553	752769	855901	1.44645e+16	1.26113e+16
RAET1E	-2165390729904175	9256300522297912	554242	54999.1	3.83649e+16	4862250051190776
SNX18	739832878112793	8424632142470266	3.76156e+06	411985	6346838407427351	5880893482881434
ZNF827	6621484756469727	8319449167379153	4.79238e+06	533262	8007235486968225	7209521702357701
FAM46A	-742621660232544	8423600504561342	3.7705e+06	4.13331e+06	5987712810565899	8594669215268599
CXCL16	3.38045e+16	8109925297846878	776381	884255	1.06735e+16	9879345261907004
VIPR1	1314570426940918	8926733331105273	1.18377e+07	1.22411e+06	5617304188864571	5423085412313772
MAT2B	-2.33304e+16	810194311964812	7.90782e+06	901426	8504234050882273	1.03395e+16
SMYD2	-9659672975540160	842874407637365	3.72611e+06	4.07741e+06	4.77457e+16	6811221253638174
HDGFRP3	-5955865383148193	8399507019987189	3.98559e+06	439232	4995164939825483	6670834245352909
GLI3	-1.77345e+16	891976694754106	1.20291e+07	1.24507e+06	4586437940597534	5746257142250583
FAM98A	7160444259643555	8546552443883717	2.84085e+06	3.06455e+06	4.90441e+16	5284835815429687
XPR1	-5033559799194336	8312244328129456	4.87254e+06	54312.8	5607037623284271	730726510040031
AMIGO2	-2.99164e+16	9156929284954132	696740	70153.3	4.5777e+16	71697146221272
ZNF185	6205837726593018	8403720732637892	3.94711e+06	4.34608e+06	6090319966160974	6182365117110605
RHOD	-4.57183e+16	832405670936119	4.7418e+06	527174	6068332931758221	77823596418062
BNC1	-2.32821e+16	9195716427863	637211	63789.2	3797335624694824	5764133891121286
SASH1	5551372766494751	8291660885889566	510904	570978	7190814409099642	688064432144165
SLC7A11	-6831592321395874	8381060941008265	4.15852e+06	460308	667327142530872	9569650650024414
AP1M2	4958072304725647	8125815630479764	7.48487e+06	849579	8491678545551915	7555882151533918
TCEA1	-3.54468e+16	8048178927521812	8.94996e+06	1.02891e+06	7672763593269117	9272101244880158
AP3S1	-4.44293e+16	8124512883720781	7.50736e+06	852860	5809799720501078	7471909185852668
SECTM1	1.09033e+16	8599540307305467	2.51455e+07	2.69791e+06	6366818486427774	566767979335118
RDH13	1.24286e+16	9172449171931204	672281	67495.7	4552898406982422	5051942305131392
HMGCR	541619598865509	8243715010427948	5.70539e+06	641503	770044417608352	7294017214449647
SGPP2	5384193658828735	8151428899366724	7.0562e+07	79886.7	8902968509489719	8043388891472387
ADIRF	-1.02265e+16	8497181265837442	3.18287e+07	344896	593305260244042	7561239131127846
EDIL3	-1.41568e+16	8903033768782302	1.25016e+07	1.29762e+06	5455611481958506	6322130056527945
TXNDC17	-2.84511e+16	808838481289045	8.15859e+06	933972	6282583957248263	8016711148348722
HNRNPC	-1.82116e+16	7864790736148995	1.36524e+08	1.59735e+07	1.35915e+16	1.54307e+16
EXOC6	1077544927597046	8750019377553869	1.7782e+06	1.88024e+06	5267112666162951	5678760447400681
GAREM1	9325523376464844	8529058694589258	2.95761e+06	320200	5447986079197303	544080992002745
AZIN1	-3.4648e+16	7954825054265441	1.10962e+08	1.28319e+06	6901873802953913	9016349907827688
SYNE1	-2207005500793457	8634384419661266	2.32068e+07	247850	4917533936039094	8372907084803427
NT5E	3179391384124756	9515095994208554	3.05425e+06	295668	4.53022e+16	3611334164937337
ZNF362	-7732430696487427	8407592826961006	3.91208e+06	430370	5290198125759092	6547412935263253
DOPEY2	1.18047e+16	8736654944101407	1.83377e+07	194078	4846939372125073	5145238550697885
TMED9	4768170118331909	8054794659981555	8.81466e+06	1.01164e+07	851217585501911	7937362477749209
GSR	4889562726020813	7939984677398666	1.14819e+08	1.33337e+07	8167083415579288	7434561164724739
GMPR	1.20812e+16	9032515616153676	927864	94687.4	4.90811e+16	5875563785947603
TIMP2	6823573708534241	803137241037932	9.3031e+06	1.07132e+07	8679203269755946	7991960133221132
SHB	7501988410949707	831045467422465	4.89266e+06	54584.6	5930805420607663	5904313301553532
LYN	6282614469528198	808403058612861	8.2408e+06	944183	7345231076504322	6795623577860715
ZNF395	-3.97304e+16	7836433867098968	1.45736e+08	1.71362e+07	7606439850209752	9494437255859376
RNF183	2.74784e+16	9456695803420128	349385	33958.1	4421227513527384	4247686522347586
CHP1	3.05588e+16	778259090372717	1.64972e+07	1.95743e+06	1230943116002113	1.08144e+16
ACSL5	7783362865447998	8440706094136269	3.62488e+07	3.9596e+06	5040600824017897	5577022803090784
PAIP2	-4.46723e+16	7.9454e+16	1.13396e+08	1.31354e+07	6066448989423733	7735296540659636
SPINT1	3908819556236267	7827776943308146	1.4867e+08	1.75245e+07	1064125781727148	9337339943986598
FREM2	878265380859375	8421452737154686	3.7892e+06	415748	6424773707534328	6292091234195867
APOL6	4670358896255493	793450694534831	1.16277e+08	1.35143e+07	8291370533130787	7716342029029393
EFNA5	51505446434021	7931701998823596	1.1703e+08	1.36132e+07	800646281692217	7541491295680527
SDC2	-3747065782546997	9397101650777864	4.00773e+06	39108.3	3.13436e+16	5542728333246141
KCNK5	8598970174789429	8399507019987189	3.98559e+06	439411	5899238352395274	5679687677427779
HEG1	-3.87331e+16	9381733521998502	415209	4059.76	3380576610565186	5709223747253418
CNTRL	-1.31853e+16	858736145837371	2.58606e+07	2782.17	4453253511522637	6979030417330438
AVPI1	-4725809693336487	7.98142e+16	1.04371e+07	1.20494e+07	6286626154062699	8340019750847387
BLVRA	-7546124458312988	8212529853039758	6.13014e+06	690451	4.82984e+16	6220929597553454
LDHA	-1.53487e+16	7704601093390924	1.97424e+08	2.38273e+07	1885223388671875	2.13222e+16
EEF1D	-5558269619941711	7883498815864453	1.30768e+08	1.52874e+07	6189958091094115	7908431401861922
SRGAP1	634100079536438	8042747946927948	906258	1.04274e+07	6760623555787852	6431699480329242
SLC44A1	-4.69585e+16	7942847069363246	1.14065e+08	1.3224e+07	5638443071817615	7272990544637045
KIF2A	-4255797863006592	7859576652869631	1.38173e+06	1.61933e+07	527940552091338	7057856106828447
ABCE1	-4082472324371338	7733452572624671	1.84734e+07	2.21165e+07	5915524738590892	7647759349075789
CBX3	-2170884907245636	7686378078078222	2.05884e+08	2.49083e+07	9109117912523674	1.08179e+16
ZNFX1	5757081508636475	7783540842919919	1.64611e+08	1.95155e+06	797050932014131	7236897429527595
ITPR2	-2.32249e+16	8769478451354734	1.70028e+07	1.7962e+06	4.01268e+16	5828075859490343
LINC01057	-3.3879e+16	7638429787681911	2.29917e+07	2.80391e+07	1.2427e+16	1.48974e+16
TMEM214	5833982229232788	7822756879900205	1.50398e+07	1.77429e+07	7119010692080036	6620888285117574
KAZN	-9470285177230836	8052381982154238	8.86376e+06	1.01814e+07	4706614685058594	6266217749663506
SYNPO	-9456238746643066	8198190407002752	6.33592e+06	714859	3877098083496094	5599699613580293
KIAA1217	-3832724392414093	7697515301962808	2.00671e+08	2.42582e+06	7420957106952519	930197236032197
HSPA9	-3.10393e+16	7.66137e+16	2.18088e+08	2.64907e+07	7523827460025535	9249238209744378
GAK	5862233638763428	7725657036493161	1.8808e+08	2.25718e+07	7554164495993787	6870357858196292
CELSR1	-4.25573e+16	7732744115192988	1.85036e+07	2.21885e+06	6259382702055432	7978569479549632
CES2	-5614961385726929	7791391322341344	1.61662e+08	191188	5504023086192996	709665009469697
C21ORF59	-2788645029067993	7774160399165272	1.68205e+08	2.00069e+06	6084630500756952	8245786805083786
SVIP	554551362991333	7995269050337633	1.01095e+08	1.16614e+07	5939112828430517	6478804801274272
LINC01451	-4064170837402344	9097623499819552	79868.7	80962.1	3.75996e+16	4.97013e+16
PFN2	-3.01285e+16	7641751045304037	2.28165e+08	2.77812e+06	827693386148786	1.03875e+16
MVP	6083470582962036	7754540409844027	1.75978e+08	2.09828e+06	6931498845418295	6448775560427935
ZNF561	-6409485340118408	7.7544e+16	1.76035e+08	2.10066e+06	5591550687464272	7448035633496646
ADRB2	9510881900787354	8122283338668847	7.546e+06	858715	6777563327696265	6272617317515717
SBNO2	5625530481338501	7643832476544323	2.27074e+08	2.76264e+07	8408948643001046	7662579766635237
FLNB	3.84856e+16	753266151014676	2.93318e+07	3.62553e+07	1.05769e+16	9516058813167524
DHTKD1	1.00712e+16	80906016736925	8.11705e+06	927268	5428230386031302	4790659071523932
AHCY	-6323078870773315	7833520357390314	1.46717e+08	1.72658e+07	4.91578e+16	6584249062113242
HMGN1	-1.92819e+16	7401195869667383	3.97012e+08	4.99205e+06	1.35701e+16	1.50097e+16
TMEM62	1.04831e+16	8603662443903819	2.49079e+07	267000	4155685504277547	4940062099032932
FMO2	-2.22782e+16	8611914759339856	2.44391e+07	26150	6113088130950928	9456530898364622
HSD17B12	3.19242e+16	7523377096031676	2.99656e+07	3.70678e+07	1.10849e+16	9911793512129136
MDFIC	5400032997131348	7923369237133765	1.19297e+08	1.39001e+07	5956663544645014	6455738218870457
MAOA	-3.88968e+16	7.63969e+16	2.29251e+08	2.79357e+06	7276295979817708	8963329635239512
KITLG	-5074291825294495	7593837989455065	2.54778e+08	3.11948e+07	6862708526907615	8739215922805498
CBY1	-290971040725708	7.85878e+16	1.38426e+08	1.62364e+07	4.52775e+16	6288810919139011
DEPTOR	1328075885772705	8535406824965321	2.9147e+06	315270	4.5012e+16	5848525120661809
GALNT7	4.56617e+16	7.49926e+16	3.16769e+07	3.9277e+06	8401982276448274	7759349434902295
HSPA4L	-1.4515e+16	8268364232905272	539058	604537	4.60547e+16	5867189909282483
GATS	-1.55928e+16	8246329328697824	5.67114e+06	63710.2	4180277082655165	5710558331878491
RAB9A	6353484392166138	7635993823354709	2.3121e+08	2.82193e+06	7052713386117154	6400413759293094
SP3	-4.85123e+16	7586430549260339	2.59161e+08	3.17566e+07	6042548199089206	7455091522961128
MAPK13	5086129903793335	7654363639576626	2.21634e+08	2.6943e+07	6960410919797373	6861372976592093
HELZ2	1.00484e+16	7.99625e+16	1.00868e+08	1.16254e+07	5139612509003768	5044419837720466
ARHGAP22	-3.4789e+16	8935240064604065	1.16081e+07	119924	5905637741088867	527856025142946
RAB4A	-5047948956489563	7518420585604755	3.03095e+06	3.75522e+07	603540023954788	7540490982380319
REV3L	-6614238023757935	7.84908e+16	1.41554e+08	1.66307e+07	5461385926203941	7359396572770743
FAM174B	1650693416595459	8446729947792907	3.57495e+06	3.89812e+06	4487530008951823	4596381520116052
COPRS	-5873603820800781	7703823787762715	1.97777e+08	2.38892e+07	5362220518050655	7195543766021728
HLA-DQB1	1666959285736084	8450108732035295	3.54725e+06	38644.6	664475532427226	6869694779558879
OSBPL7	1.00349e+16	8176031697789249	6.66758e+06	753575	522691990301861	557811161257186
ELOVL1	562087893486023	7704762653148384	1.9735e+07	2.37993e+06	6202017030759489	6259312365767701
PSAT1	-8115152716636658	7719045968791215	1.90965e+08	2.29737e+06	8918680384539176	1.20693e+16
UCA1	2132952928543091	8388089821107947	4.09176e+06	452124	657242842123542	4.35926e+16
AHCYL2	1063612937927246	790827592366362	1.23516e+08	1.44276e+07	5330790130185409	4.91005e+16
NID1	-3044965982437134	8901653088181293	1.25414e+07	130297	532358455657959	5260581970214844
FXR1	-5491375923156738	7706180539811309	1.96707e+07	2.37026e+06	5392467160768146	6721241822716786
AGAP3	-5453349351882935	7789767980805621	1.62268e+08	1.92062e+07	4696716070175171	6221817016601563
IMPDH2	-8720310926437378	7778307815884783	1.66607e+07	1.98006e+06	4824489492230711	6617846042989827
FXYD3	-7095533609390259	7318960132424591	4.79777e+07	6.09796e+07	1.80672e+16	1.91763e+16
SEPT9	-3165767192840576	7.37375e+16	4.22911e+07	5.33413e+07	8052921436451099	9828261728361836
NAT1	5430077314376831	7912677782161701	1.22271e+08	1.42703e+07	5749090463837232	6854932928360955
RDX	-3098680377006531	7352430749064691	4.4419e+08	5.61977e+06	8966878614661551	1088188701006977
CRYM	422200345993042	8801768689743989	1.57845e+06	166443	5297936030796596	4.58025e+16
MPDU1	7081903219223022	7.73472e+16	1.84194e+08	2.20339e+07	53308696961135	5520188243118758
LASP1	3432568907737732	7364240252469285	4.32275e+07	5.46062e+06	1.12862e+16	9874409395105700
TMEM265	8401179313659668	8093935775819865	8.05498e+06	918982	4.67565e+16	5390124539716528
DNPH1	-5567042827606201	7712419147219814	1.93901e+08	2.33457e+07	4.90342e+16	6796004912432503
PHGDH	-1.10793e+16	7680903406253568	2.08495e+08	2.52648e+07	7339019315788545	9066694166776392
DCTD	-2.8573e+16	7368458925235219	4.28096e+07	5.40368e+06	5931823165328415	7403376954380222
CDC42EP5	9183087348937988	7830859199081569	1.47619e+07	1.73863e+06	563571500462412	5322149716890775
VWA1	6080386638641357	7568978967168007	2.69787e+07	3.31634e+07	6225536967432777	6180167744177898
GRN	2.41523e+16	7203107334231684	6.26459e+07	8.13868e+06	1.71782e+16	1.71887e+16
PLXNB2	2.74898e+16	7243688161551655	5.70574e+08	7.3517e+06	1.30359e+16	1.14488e+16
ABLIM1	4.3889e+16	7351933917059738	4.44699e+08	5.63052e+06	9866472967739764	876560589214703
TMBIM1	4.28865e+16	7343886410409779	4.53016e+06	5.74023e+06	9340090032209428	8193299025632023
GSKIP	550905704498291	7559075953870122	2.7601e+08	3.40355e+06	5638502848517034	5959894750025365
NDRG2	524396538734436	7468533583177421	339990	4.23213e+06	7356444186851626	7168326689818195
PTTG1	-1932262897491455	8332155838528017	4.65419e+06	51653	5254307389259338	5189481032522101
MYO6	3195175230503082	7230160538061286	5.88626e+08	7.61859e+06	1.26725e+16	1.10643e+16
EGLN3	-4686583876609802	7422972868473942	3.77596e+08	4.71491e+06	8830154905927942	9561516824209932
REEP4	-6759358644485474	7565451820562137	2.71987e+07	3.34603e+07	5500978428682834	6846363566204408
CASP7	6280044317245483	7535411623686358	2.91466e+08	3.59982e+06	6692057429133235	635308105031222
AMTN	-2.33304e+16	8266978180213766	5.40781e+07	606994	5444397926330566	655682952315719
MT-RNR1	5281686782836914	7180053341804228	6.60612e+06	8.62087e+06	4278777434661223	4.12497e+16
CXCL1	1614998459815979	7942562049031781	1.1414e+07	1.32437e+07	1.42297e+16	9321395275639552
NAB2	-1.64187e+16	7952022762366271	1.1168e+07	1.29258e+07	4.52402e+16	573021558845568
MPDZ	-1119044542312622	7780391520415181	1.65809e+07	196897	4759174198299259	6353315213025906
LFNG	-1.86979e+16	8279044527775927	5.25963e+06	588319	4.70731e+16	5962768210504288
SLC9A3R1	3916104733943939	7212133646810333	6.13573e+07	7.95935e+06	1.03992e+16	9081669252786676
PLEKHA5	-5427020788192749	7394009168229173	4.03637e+07	5.08318e+06	5374276297433036	7036510244385445
DNAJC8	-3074832558631897	7251809495659855	5.60003e+07	7.20462e+06	6364504339273084	7930428837122542
TOMM7	-4.12646e+16	7274900470427956	5.31006e+07	6.79548e+06	7175581190321181	892985230720259
EDEM3	640284538269043	7335827880183353	4.615e+08	585221	6762841769627163	6266000921075995
TFPI2	4.64456e+16	7254723768251073	5.56258e+07	7.15104e+07	1.34474e+16	1.20781e+16
PLLP	5825023651123047	7.45435e+16	3.51276e+07	4.37602e+06	6444969719620113	6391098371898855
AUTS2	-1925818920135498	7290566466277198	5.12193e+07	6.5398e+06	6194760056792713	7693270623395985
ABHD5	435200572013855	7327972041325304	4.69924e+08	5.9636e+07	6721554904513889	6874588521321615
ARL8A	573279857635498	7416615891386863	3.83163e+08	4.79187e+06	5726872866915673	5784848637941504
BCL2L14	2.13765e+16	8634384419661266	2.32068e+07	247639	4.90072e+16	7529376347859701
PRKAB1	7138491868972778	7563192608776453	2.73406e+08	336614	5969198929636101	5666582912868924
SC5D	415417343378067	7236975199912577	5.79462e+07	7.48872e+06	874564961024693	8237194794517944
PNKD	63032066822052	7422340447785172	3.78146e+08	4.72545e+06	6237018351652184	6276590413060682
SPATS2	-7874181270599365	7721138942508825	1.90047e+08	2.28448e+07	4.36968e+16	6061698065863715
TP73	-3415764808654785	8610604759285467	2.45129e+07	2.62528e+06	5295770565668741	4666030371367042
CXCL6	2.35031e+16	8655197455231168	2.21209e+07	2.35406e+06	712737786965292	5420922246472589
MOB1A	-3.31903e+16	7190715676535397	6.44591e+07	8.40553e+06	7987726866968811	9341070271651568
RHOU	1587691068649292	8140500840834047	7.23601e+06	819927	4.87982e+16	5256955681777582
ADK	-4.18571e+16	7407146463914958	3.9161e+08	491651	495509033203125	6589074992447448
ITGAV	-4.3846e+16	7245164082853141	5.68638e+08	7.32124e+06	6595344875169837	8614429820667614
ARF1	2387501448392868	7081440373452088	8.2901e+07	1.10116e+08	1379769287109375	1.23149e+16
GNAI2	-2172950804233551	7111879947146146	7.72894e+07	1.01837e+08	8542698212783703	1.02606e+16
HS6ST1	-3360980749130249	7198070164991633	6.33767e+07	8.25824e+06	6268753189224381	805763965815454
RBFOX2	-3255015015602112	7.23953e+16	5.76059e+07	7.43356e+06	6536779652471127	7985686905082615
CAP1	2309306412935257	7059642715424576	8.7168e+07	1.16292e+08	1418861599143492	1.29475e+16
SYNJ2BP	4590364098548889	7209188266238893	6.17749e+07	8.01951e+06	7471624410377359	7026022451895254
SPRY1	-7011102437973022	7483889453876662	3.28179e+08	408192	5317073590827711	7595321710359318
B3GNT3	1527575969696045	80906016736925	8.11705e+06	92727.5	4432436095343696	4.74662e+16
AIM1L	2.25513e+16	8544782832816628	285244	308156	4.19882e+16	4674534236683565
TMEM30B	3.45239e+16	727298782098147	5.3335e+07	6.84101e+06	6506879790490415	6894915996153662
HLA-B	2937781810760498	7052056755037035	8.8704e+07	1.18685e+08	1.68831e+16	1.47717e+16
TGFBR1	-5071368217468262	7274900470427956	5.31006e+07	679933	5456518755701487	6982220209132858
RNF165	-2.51016e+16	8066361962060387	8.58298e+06	984222	4.14314e+16	5439983881436862
COX17	3558705151081085	709944487411161	7.95344e+07	1.05104e+07	1.01386e+16	8998206787109375
MSI2	-2.49815e+16	7026082608769003	9.4171e+07	1.2664e+08	8311709872159091	9962789182871520
BPNT1	905360221862793	7583831413853244	2.60717e+08	3.19725e+06	5139468056815011	505943134852818
RNF141	4259110689163208	7115390261489163	7.66672e+07	1.00868e+08	8322849897904829	7569527867328689
SEMA4D	7907896041870117	7562908743979804	2.73584e+08	3.37099e+07	5205462795871121	5626638426002881
RRAS2	-461784303188324	7168172185191561	6.78934e+07	88929.3	6333416377272562	8060444244456235
PABPC4	-2509957551956177	706775830883805	8.55543e+07	1.13973e+08	7954535893031529	9658368378288660
ICAM4	-1.94402e+16	80906016736925	8.11705e+06	926852	4.95302e+16	6155944601462705
RAB1B	3188275098800659	7070600982918564	8.49961e+07	1.13147e+08	1.15449e+16	1.00951e+16
KDM7A	7506468296051025	7.41128e+16	3.87903e+08	4.86244e+06	6135646959874018	5864170022206764
ST3GAL5	9997143745422364	7748595496058317	1.78404e+08	2.13066e+07	5771119032448869	5950488003817471
RAP2B	-3937983214855194	7089944210655308	8.12935e+07	1.07744e+08	834609321925951	1.04182e+16
CFI	-1.92716e+16	7266815559976112	5.40984e+07	6.94868e+06	5980410368546195	7628036298249897
ARAP3	-1.17748e+16	7574546899636718	2.6635e+08	3.27151e+07	4.70138e+16	6154576459807666
IGFBP4	-6485459208488464	7238129048617498	5.77924e+08	746324	6775768037476292	8491562769227757
NRG1	-1.4509e+16	774208803468173	1.81097e+07	2.16459e+06	5227732309480992	6430985586983817
PTGS2	-8177667856216431	7405115616599398	3.93445e+07	494338	8420188106707672	1.2822e+16
PLEKHA6	7815790176391602	7.49191e+16	3.22173e+08	3.99783e+06	5219226923204006	5598240902549342
SCIN	7349574565887451	7389010960959669	4.08309e+07	5.14599e+06	672627846399943	6387162208557129
PROSER2	-3634575605392456	7278401130092384	5.26743e+07	6.73581e+06	5329220635550362	7032371672573469
RAB11A	2.72057e+16	700325435577818	9.92535e+07	1.33957e+08	1.24142e+16	1.11837e+16
DUSP5	4.67605e+16	7053091689830015	8.84929e+07	1.18317e+07	1.09925e+16	999690898413797
JHDM1D-AS1	9244441986083984	7491181261800772	3.22715e+07	4.00769e+07	5889256795247396	5884825570242745
PLEKHA1	-3367096185684204	7.0494e+16	8.92487e+06	1.19501e+08	7284138173709515	908778523674756
PLPP2	4432719945907593	7173499934552479	6.70656e+07	8.76496e+06	5949546482252038	626911111780115
PTPRK	-2.89785e+16	7.09621e+16	8.013e+07	1.06046e+08	6522978342831407	7950475622106481
HDHD3	6287671327590942	7353947025336679	4.42642e+07	5.59589e+06	5543934486431783	5887371841354749
IMPA2	-4160490036010742	7140860337857068	7.23002e+07	9.4912e+06	6004217158364986	8004898710879024
CD47	4.16839e+16	7.02957e+16	9.3418e+07	1.25537e+07	9718733651297432	8580973725340683
ESD	-4254201054573059	7044618304062742	9.02364e+07	1.20999e+07	7049411821968948	8691257508862921
KRT40	2.7303e+16	8378959166184076	4.1787e+06	462947	478405997866676	5075447342612527
MPPED2	-1.43756e+16	7669967129365649	2.13812e+08	259506	4.08562e+16	6015258083453757
ARHGAP18	-3185880184173584	7120399240873694	7.57881e+07	996379	6407370758056641	8395207505620104
BCL3	6369511485099792	7137903657996299	7.27941e+07	9.56311e+06	8597052931295011	7350361990999398
LY6E	2563670873641968	6936798323992111	1.15665e+09	1.58577e+08	1.4601e+16	1297573680609045
DHX40	-3482654094696045	7198106759689298	6.33714e+06	8.25139e+06	4823265312621312	6628218217329546
NUDT8	1.34734e+16	7917819885850837	1.20831e+08	1.40906e+07	4328483977875152	4929081274538624
FRY	6776236295700073	7282522802608891	5.21768e+08	6.66712e+06	6963319150273671	6383408319382441
FOXA1	2.8469e+16	6922413292889379	1.1956e+09	1.64382e+07	1.39108e+16	1.22731e+16
TLR5	1.14017e+16	7929607474843797	1.17596e+07	1.36904e+07	4.38528e+16	529904012326841
TBCA	-1.80636e+16	6972441191271244	1.06551e+08	1.45102e+07	8277720484240302	9817225984397932
YPEL3	3930823504924774	6998053419490581	1.00449e+09	1.35863e+08	8429025750411184	8030960809616815
SLC6A6	-4599078893661499	7203107334231684	6.26459e+07	8.14327e+06	5352597443953805	6982586162920577
TOMM5	-3647181987762451	7114851655836994	7.67624e+07	1.01068e+08	5502784289614693	6989770029105392
FOXQ1	-4163069725036621	6932802505751075	1.16734e+09	1.60157e+08	7918684361344677	9996598616890284
ALDH3A1	-2980557680130005	6892440600232197	1.28103e+08	1.76998e+08	2046146133570995	2450118940304487
PTPRJ	988642692565918	761770426962761	2.41155e+07	2.94799e+07	4.70766e+16	4.81183e+16
TMEM87A	3167700171470642	6990294427045903	1.0226e+09	1.38558e+08	8143961979792669	8190049558807155
MT-CYB	2864813804626465	6884913672754054	1.30343e+09	1.80386e+08	5783411707606043	5669700398895562
NSF	5288296937942505	7086967906751549	8.18525e+07	1.08564e+07	6781150042000463	6411434639957632
F2RL1	7022020816802979	7411973382032269	3.87281e+07	4.85089e+06	562304162979126	5962596246373584
PHACTR2	4.26044e+16	7012390309665436	9.71873e+07	1.3098e+08	7612478817210478	7462255654214811
TUBA4A	-1.01292e+16	7.63127e+16	2.33741e+08	2.85509e+06	4.14261e+16	5876085481590988
SERTAD4-AS1	-1.37203e+16	7672026742697905	2.12801e+07	2.58072e+07	5004191679113051	6029757131444345
SLC44A2	3.02709e+16	6937372278968905	1.15512e+09	1.58208e+08	9917488846124388	9510521718790946
HS3ST3B1	1.30338e+16	7860831146648706	1.37775e+08	1.61332e+07	4.65263e+16	5007632627325543
DDRGK1	7943079471588135	7397583181984	4.00329e+06	5.03764e+06	5040771484375	5104124886648995
PQLC1	6659654378890991	7039135232016527	9.13829e+07	1.22713e+08	6388065662789852	569652136977838
PLCH2	-2.63032e+16	7.7253e+16	1.88236e+07	2.26087e+07	2.80747e+16	4.80769e+16
ANKRD50	-3.47893e+16	6973445077590644	1.06305e+09	1.4461e+08	713749827509341	9043045402132848
SCCPDH	5129435062408447	7222401406784155	5.99237e+07	7.76756e+06	5384097907061134	5921589696130087
CMBL	-1.0885e+16	7579364903066859	2.63412e+07	3.23286e+06	4272538769629694	5495533211521371
PLEKHA4	-2.21285e+16	7796249081733287	1.59864e+08	1.88906e+06	4.39023e+16	5003631955101376
SYBU	4939500093460083	7098498964528967	7.97078e+06	1.0541e+08	6932798464726743	7214994884672619
SDC1	-2.41917e+16	6.87025e+16	1.34819e+09	1.87587e+08	9451311509386240	1.13e+16
HPGD	6345224380493164	706668641845104	8.57657e+07	1.14338e+08	8347160997729616	8137811024983724
SLC25A39	3503614664077759	6.87025e+16	1.34819e+09	1.87649e+08	9258713593354096	8542386416731209
SLAIN2	-2811410427093506	6960641060626275	1.09486e+09	1.49362e+07	5634467350178628	7219094462778376
MT-CO2	3394913673400879	6799459109048886	1.58687e+09	2.2357e+08	5.31822e+16	5194532760968038
C6ORF132	4.90303e+16	6857595288013314	1.38805e+09	1.93941e+08	8603429451263208	7770754370358911
PLA2G10	926555871963501	7487876770981269	3.2518e+08	4.04146e+06	4.79985e+16	5243865448294334
POLB	-7278906106948853	705538880248336	8.8026e+07	1.17607e+08	5309710395067258	6979190863451912
FRYL	-3797720670700073	6989386661278779	1.02474e+08	1.39e+08	5880410978109529	7559004968294099
KIFC3	1.05681e+16	7761680697138903	1.73109e+08	2.06238e+07	4157883162350999	4.76623e+16
FYB	-2.42765e+16	768490660211672	2.06582e+08	2.50129e+07	4110591832329245	6539834940208579
BMP4	-7264013886451721	6995334140569751	1.0108e+09	1.36815e+08	7199003530103106	9611717787104406
IL6R	-1.61655e+16	776777117526768	1.70698e+07	2.032e+07	4149045263017927	4.97608e+16
MEIS2	-2.27781e+16	6866490811203833	1.35991e+09	1.89613e+07	717607264780294	9089641004505724
MATR3	-2354482114315033	6758719669470227	1.74293e+09	2.47419e+08	1.09526e+16	1.27827e+16
SREBF2	2.97642e+16	6763715693439336	1.723e+09	2.44254e+07	1.15478e+16	1.03873e+16
PPP1CC	-887555181980133	6770867363765892	1.69486e+09	2.39607e+08	8583930943550084	999803955078125
NOTCH2	2929043769836426	7012347726711095	9.71969e+07	1.31087e+08	5807125869306545	6668310659903067
TRIQK	6589820384979248	7243312043731853	5.71068e+07	7.36361e+06	5206114853484721	5650316126206342
B3GALT5-AS1	1.86468e+16	8168818604504917	6.77925e+06	766853	4979040114606013	4.96038e+16
MT-TF	-7584445476531982	745420334690873	3.51396e+08	4.38093e+06	3.98087e+16	613458860488165
CMAHP	5467655658721924	6.91896e+16	1.20513e+09	1.6581e+08	7835468928019206	7371428590383589
CYP4B1	-4251231253147125	6867082891432763	1.35805e+08	1.89223e+07	9462842370709802	1.25159e+16
CTSB	-1.44772e+16	6735630427468839	1.8381e+09	2.62e+07	1603964576605243	1.78393e+16
OTX1	7949760556221008	6781629023289147	1.65337e+09	2.331e+08	907155176976344	9571487394498216
WIPI1	7600057125091553	7.0743e+16	8.42761e+07	1.12106e+08	578736602282915	5570591728468448
SMAD3	-1564016342163086	680101797584862	1.58118e+07	2.22308e+07	7933408694159716	9427343617314876
POC1B	9078474044799804	7179171935090773	6.61954e+07	864481	5524404565771143	5429006189733119
GATA6	-1082282304763794	7229459891355936	5.89576e+07	7.63661e+06	4702756669786241	584925018580614
TMEM184B	5729607343673706	6876911474184174	1.32767e+08	1.84122e+07	6971964475487461	6427290439605713
DPY19L1	-6306990385055542	69294525837589	1.17638e+09	1.61511e+08	51490464929032	6945518814630107
CALU	4.94671e+16	6809081805015161	1.55209e+09	2.18068e+08	790639841057955	7354381664379223
PDE7A	-9993491172790528	7.1578e+16	6.95351e+07	9.11471e+06	4.39591e+16	6113107854669745
BLVRB	-4894620180130005	6659916920073803	2.18818e+08	3.14449e+08	5956446200000997	7536432356608479
ADGRG6	-1.36784e+16	7416615891386863	3.83163e+08	479468	4915063778559367	5971709718095496
ITGB5	-1138793706893921	7152341340126228	7.04139e+07	923674	4518444503563038	6235585330155096
ZBTB7B	6103894710540771	7042834455474002	9.06078e+07	1.21585e+08	5536963075071901	5740976153679613
TMTC1	1.59816e+16	761375739817731	2.43356e+08	2.97727e+06	5290919645332995	4.74552e+16
ASCC3	-3.36234e+16	6842727123330054	1.43639e+09	2.01114e+08	605500458508003	7544150091026844
PAK1	-2.96592e+16	7002489646194611	9.94284e+07	1.34386e+08	4842979767743279	6241098188456132
SLC9A8	941781759262085	7314551957186012	4.84672e+07	6.16488e+06	4860475145537278	5057926356235397
GLRX3	-4505929946899414	6774734378777042	1.67983e+08	2.37156e+08	5578991750652871	7129101006054132
MYH9	-1.59233e+16	6616205000114618	2.41989e+09	3.49155e+07	1.16442e+16	1.34651e+16
PPFIA1	4.76862e+16	6904963968266429	1.24462e+09	1.71846e+08	5459498870067108	6481699764525117
EHD2	-424144983291626	6709884191917781	1.95036e+09	2.78948e+08	7416751645017399	9036510836693548
PLXNA1	-5042843818664551	6873239634496619	1.33894e+09	1.86039e+08	4.85311e+16	6491924348424692
STK24	-2.2043e+16	6594642175618742	2.54307e+09	3.68904e+06	1.01513e+16	1.17514e+16
SLC25A25	8548884391784668	7105276991702728	7.84735e+07	1.03626e+08	6043354475579295	6119426521095069
SNAPC1	-1.28414e+16	7321180379250862	4.77331e+08	6.06223e+06	42666788454409	5845192515917417
EIF2AK3	4999436140060425	6972441191271244	1.06551e+08	1.45048e+08	515170485885055	5667491753896078
TSC22D3	4820641279220581	6800482575371241	1.58313e+08	2.2289e+08	7181955529092181	7189185035149783
LPCAT1	8684489727020264	7082434070247119	8.27115e+07	1.09784e+07	5431976318359375	5485962671591035
FBXO21	4.93255e+16	6769778052656817	1.69911e+09	2.40373e+08	7031403920535958	6674670931659167
BANF1	-2676587700843811	6612713251906616	2.43942e+08	3.52211e+07	660789427210073	8078795835611244
SOSTDC1	-3.14557e+16	7973147024075049	1.06378e+07	1.22915e+07	6162910461425781	8044721476236979
VAV1	8256485462188721	7056537591293922	8.77935e+07	1.17211e+07	5466240359024263	5243671466777851
LANCL1	-596421480178833	6851179856983811	1.40871e+09	1.97101e+08	5237973446877587	6933906603159394
EPPK1	-1.45568e+16	7273326585467747	5.32934e+07	6.8305e+06	4.25444e+16	5284722311454907
NOB1	-7270196676254272	6945803871922054	1.13291e+08	1.54883e+07	4885590497185202	6337017059326172
TUBB4B	-2879336476325989	6706875464864833	1.96392e+09	2.81078e+08	6479206085205078	9027155572842048
PSENEN	4.3026e+16	6813087580823484	1.53784e+09	2.15826e+08	628312314291136	8295909641505955
FAM60A	-2.32913e+16	6605870201287637	2.47816e+09	3.59008e+07	8219320072847254	9650258220049488
ANO8	8036236763000488	7.04892e+16	8.9347e+07	1.19719e+08	5690439012315538	5501699501511741
IQCA1	-1500013828277588	7235925478283946	5.80864e+08	7.51249e+06	4.95072e+16	6493428852743731
METAP2	-3.52662e+16	6748093158517409	1.7861e+09	2.53721e+07	5542435147869054	7050822268250168
WDR45B	4.51553e+16	6729713535281823	1.86332e+09	2.65774e+08	6545656743431896	6556982919340223
RFX3	-3.17741e+16	6884913672754054	1.30343e+09	1.80346e+08	4974076210915505	7552659170968192
PPME1	-4216722249984741	671304016528554	1.93624e+08	2.7674e+07	5624022086461385	7247038302214249
CYR61	-3.36486e+16	6.55213e+16	2.8046e+09	4.09566e+07	1.20295e+16	1.50889e+16
RNF24	5325953960418701	6876911474184174	1.32767e+08	1.84314e+08	5913789168648098	6362446076279387
CCDC170	-1.40527e+16	7299108418998652	5.02217e+08	6.40267e+06	5094575014981356	1.45966e+16
CRB3	987537145614624	716929891359399	6.77175e+07	8.86331e+06	4404819254972497	495581403190707
FAM162A	-3.48977e+16	6612713251906616	2.43942e+08	3.52408e+07	6285465104239327	7948200519268329
DGCR2	2996026277542114	6747717286428259	1.78765e+09	2.54409e+07	5249216118637396	6092068517632164
FAS	-6083344221115112	6870958563631436	1.34599e+09	1.8715e+08	4928921208237157	6554999676229278
CANT1	4951251745223999	6842727123330054	1.43639e+09	2.01236e+08	5241180337885375	5618143627822136
AGRN	-2.98751e+16	6559900941749959	2.75486e+08	4.01499e+08	8248931529910065	9973075803646372
DBNDD1	1.78732e+16	7850377008923144	1.41131e+08	1.65674e+07	4.42223e+16	4.72454e+16
MGAT3	9699747562408448	7.41057e+16	3.88536e+07	4.87415e+06	451190676007952	5324725820057428
YIF1A	6390769481658936	6959100349316583	1.09875e+09	1.5e+08	4961227611371666	5361708264018215
SP140L	7166266441345215	6937372278968905	1.15512e+09	1.58087e+08	4960829371171032	5335794909247037
FAM46C	2.77203e+16	7799192228769343	1.58784e+07	1.87476e+07	4.59361e+16	4509021152149547
HOMER2	9509067535400392	6918434395611134	1.20661e+09	1.66247e+08	5545788744946459	5253026220533583
APOBEC3C	-3.2544e+16	6.72601e+16	1.87929e+09	2.68236e+08	51903563468687	6638382502964565
TMEM138	-7209851741790771	6858121731109869	1.38637e+09	1.93572e+08	506947886559271	6411077512190646
S1PR5	-3.54038e+16	7786011343215026	1.63677e+08	1.93889e+07	4036562442779541	5248228708902994
CCDC186	3464508652687073	6528803247083137	2.95935e+08	4.32452e+07	9389215756769048	8894809663162402
COL1A1	6095651388168335	6922803122575414	1.19453e+09	1.64119e+08	5630543714652032	6230812501371576
C1ORF210	741441011428833	7.10683e+16	7.81926e+07	1.03179e+08	4271872934668955	5300282998518511
PLEKHH3	-1.34624e+16	7077845422493704	8.359e+07	1.11113e+08	4048084908343376	5574563503265381
IKBKE	8908610343933105	709147895075534	8.10067e+07	1.07285e+08	4.86138e+16	5219020337130116
TNKS1BP1	-3.04935e+16	6513220811952722	3.06746e+09	4.49442e+07	7624312226410506	9240708124069940
CDK14	-1112088918685913	6915402090061943	1.21506e+09	1.67529e+08	4.71741e+16	6714937482561384
CLTA	-2.0547e+16	6470711814311565	3.38289e+08	4.99928e+07	8373122442336309	9758823502015876
RSL24D1	-3.65278e+16	6.49538e+16	3.1961e+08	4.6922e+08	7465458138907466	926207503652185
LYRM7	-5899242162704468	6673239434352816	2.12207e+07	3.04331e+07	5117272575982184	6624393847164691
PLXDC2	-1.67997e+16	7019470337172578	9.56158e+07	1.28769e+08	3953653541771141	5761747233072917
XPC	-6968066692352295	6760253168462397	1.73679e+09	2.46378e+07	4579884598894817	6305684293254038
S100A16	-2643364667892456	6455138629489586	3.5064e+08	5.20223e+07	1083977640086207	1.27271e+16
GPR37L1	2581878662109375	7732956424316194	1.84945e+08	2.21597e+07	4663082388944404	4410773686000279
SLC27A2	3993961811065674	6741072473014144	1.81521e+09	2.58561e+08	5813061318746428	6663657379150391
VTA1	-2722576856613159	6362614382792745	4.33896e+08	6.5175e+07	5823786726621824	7303272448087993
NUP50	5364595055580139	6474598680625263	3.35275e+09	4.94172e+08	787376953125	6970468590186499
ARHGAP32	4812433123588562	652238126198469	3.00344e+09	4.39478e+08	7465557420110128	6936074811859992
UPF1	5560334920883179	6635637193216918	2.314e+09	3.33428e+08	6136716396654424	5729407416449652
STARD3NL	-5632995367050171	6659916920073803	2.18818e+08	3.1445e+07	4.81941e+16	6145350908992266
ELOVL6	1.21451e+16	7302092588595972	4.98778e+08	6.35399e+06	4.92073e+16	5174680036656997
PXDC1	-7067811489105225	662497563248436	2.37151e+09	3.41945e+07	5264548959658127	6700967257140112
B2M	9917306900024414	6.37467e+16	4.22014e+08	6.32263e+07	2801952465160473	2615813115520664
INPP4B	1282423734664917	7293729234784395	5.08476e+08	6.48741e+06	4.21868e+16	4668807601928711
STXBP5	4.81332e+16	6653027251806756	2.22317e+09	3.20124e+07	5550129719269581	5834459188033123
PCYT2	1240692138671875	7.02287e+16	9.48708e+07	1.27674e+06	4.06302e+16	5901465865800966
MAP4	-3.46785e+16	6515861134447445	3.04887e+08	4.46422e+07	5523376056854737	6939653106951782
PTK6	1.72317e+16	7.19927e+16	6.32014e+07	8.22312e+06	4.67304e+16	4328348113269341
CLNS1A	-2804999351501465	6475913922259606	3.34261e+08	4.92028e+07	6691774134897481	8165135876885776
BMPR2	-2674607038497925	6.49538e+16	3.1961e+08	4.69468e+07	6182126459085716	777749943860712
POLD2	-3.07703e+16	6.67588e+16	2.10919e+08	3.02279e+07	4.69931e+16	6203992356099355
TMEM43	-5823098421096802	6612713251906616	2.43942e+08	3.52334e+08	5505263413055034	6900377383177307
TLCD1	1.21155e+16	6.95522e+16	1.10862e+06	1.51455e+08	5226588903688917	4935512986294059
DHRS3	-1.36233e+16	634003035073941	4.57056e+08	6.90976e+07	1.71501e+16	1.88273e+16
HIPK2	4.95229e+16	6.40908e+16	3.89873e+08	5.80323e+07	8077052865989904	7293936122547496
MEGF6	-177241849899292	6961354029296053	1.09306e+09	1.49011e+08	3.92554e+16	52865016542632
RNF145	3.36415e+16	6377469801020295	4.19305e+09	6.27797e+07	1078527066573845	9212915722467724
SCD5	-9155352115631104	6813087580823484	1.53784e+09	2.15767e+08	4585184236852134	6054030524359809
PYCARD	-4.58955e+16	6.57642e+16	2.65205e+09	3.85744e+07	6021757579985119	7563385639922106
NGRN	-3747090697288513	6404187332769946	3.94287e+08	5.87277e+07	6464641482331032	8084699718911572
CNN3	-471480131149292	6438785152119454	3.64095e+09	5.40893e+07	652798676610592	7851375642961362
ZNF552	6271841526031494	6937372278968905	1.15512e+09	1.58031e+08	4.69044e+16	5463867802773753
SNHG7	-6134264469146729	6476595696104875	3.33737e+08	4.90933e+08	5162407401558402	671754406344506
FKBP5	4364013969898224	6361601969550643	4.34909e+09	6.53936e+07	9118105383480296	8282617307176777
CNIH1	-2.52349e+16	6358717599622054	4.37807e+08	6.58899e+07	73383659148312	889837632951081
ARHGAP24	-1021735429763794	6.74773e+16	1.78761e+09	2.54108e+08	4.92013e+16	6246548196543817
PAFAH2	8317980766296387	6552401979626223	2.80284e+08	4.09036e+07	5625824811981945	5309890323215061
SLC2A4RG	-9561936855316162	6765411142021379	1.71628e+06	2.43136e+08	4.52102e+16	5887421803494378
IGBP1	-3708993196487427	6388071769632721	4.09193e+09	6.1226e+07	6363445366753472	7848045612203663
ETNK1	3686617612838745	637382470029469	4.22839e+08	6.3391e+07	7332663949080339	7267085841444673
SLC43A2	1.07688e+16	6884913672754054	1.30343e+09	1.80375e+08	5509208810740504	5032387810784418
PTGES3	-2605710029602051	6251238629895935	5.6074e+07	8.64603e+07	9873424220729520	1.17371e+16
SUB1	-2.24284e+16	6256673199883306	5.53767e+08	8.51701e+07	7670891276335458	9283653398556352
IPO5	-4.91873e+16	6.50431e+16	3.13106e+08	4.59065e+07	5320712130493913	6753141844236815
TMEM181	5816009044647217	6462496527391682	3.44749e+09	5.0981e+07	6055582324464117	5799811482429504
ANKUB1	-2.27408e+16	700325435577818	9.92535e+07	1.34015e+08	4.23516e+16	5337229604306428
ANKRD30BP2	1.16374e+16	6876911474184174	1.32767e+08	1.84086e+08	5346509795827964	5335252761840821
HAS3	-2.79778e+16	697375375616987	1.0623e+09	1.44404e+08	4164892196655273	6282389472512638
NETO2	-1.40279e+16	6908752988725413	1.23381e+08	1.70234e+08	4748547871907552	5852760572112008
FER1L4	1.82188e+16	7543405758903069	2.8615e+08	3.53138e+07	4.40753e+16	468250451264558
GOLPH3	4.12279e+16	6302196466090292	4.98659e+08	7.59681e+07	7970514784764199	7452922501587516
EZR	2.65195e+16	6271504236024608	5.35175e+08	8.19988e+07	1.16692e+16	1.06042e+16
PGAP1	-1.37336e+16	686120591202921	1.37656e+09	1.92068e+08	4305910970650467	6134586445769371
LOC729966	1.6326e+16	7522156411193149	3.00499e+07	3.72014e+07	4532427964387117	5597771131075345
LINC00673	4.95949e+16	6373095299852545	4.2355e+08	6.35387e+07	6837196029534861	6669494246240694
IARS	-4.60568e+16	6274961840727431	5.30931e+08	8.12455e+07	7890576745709802	9821437619767100
MGST1	2008569836616516	6214403532312327	6.10375e+08	9.46469e+07	1.68031e+16	1.5108e+16
EGFL6	-137135648727417	6853157161828372	1.40231e+09	1.9607e+07	4794258361167096	6213219703277412
LOC100507053	-1.65628e+16	7111879947146146	7.72894e+07	1.01875e+08	4.40791e+16	5160479648507756
CDC42BPA	3440163731575012	6227237329137112	5.92601e+08	9.17183e+07	1.07125e+16	9677832106913416
GJB5	-1.5131e+16	6818803240178006	1.51774e+09	2.12799e+08	4376262937273298	5723739262868667
SRPRA	3.12386e+16	6221392327436421	6.00631e+08	9.30194e+06	1130860186098422	973856020065631
SNHG1	-4585791826248169	6262193829468081	5.46772e+08	8.39881e+07	6749260975764348	8633612475348907
SH3PXD2A	-2174302339553833	6326075080638475	4.71981e+08	7.15832e+06	6091032215193206	7676597397334294
SRGAP3	-3.76271e+16	6272372883192185	5.34106e+08	8.17831e+06	6806979860578265	8506250626001602
NSA2	-3584776520729065	6205481513199672	6.23044e+07	9.67324e+06	8367056375021463	1.03642e+16
IDO1	2.23646e+16	7444934236104144	3.58976e+08	4.47893e+06	5062775514563735	4622186933244978
EIF4A3	-9267210960388184	623538064897393	5.81593e+08	8.99016e+07	7223916537519814	8559286459044078
DUSP6	6427034139633179	6599245283491426	2.51626e+09	3.6477e+08	6829702016469594	7460958003997803
B4GALT4	6713899374008179	6348479665167562	4.4825e+09	6.77228e+07	6573634315375707	6009988936166915
SMURF1	4450042247772217	6472268750513865	3.37079e+08	4.97157e+07	5449760685796323	5983205786885669
CCDC146	-6811130046844482	615484023987405	7.00099e+08	1.09919e+09	6820559134850135	8569608688354492
HEATR5A	6052467823028564	6350141067622061	4.46539e+09	6.74037e+07	6142608261108399	6153102906282283
NUDCD2	-2.81474e+16	6456035161763534	3.49917e+09	5.18745e+08	4.71578e+16	5963919865145229
ZCCHC6	5204733610153198	6361601969550643	4.34909e+09	6.53693e+07	6509910730215219	6306310460187387
SLC11A2	5718792676925659	6293423331264074	5.08835e+08	7.7716e+07	7905238876994859	6932249040401954
NBEAL1	6690716743469238	6456035161763534	3.49917e+09	5.18471e+07	5912338093640332	5723560878208706
CST3	1604292392730713	6154130400486646	7.01245e+08	1.10235e+08	1.83365e+16	1.68176e+16
DSTYK	-5380675792694092	6471311054783374	3.37823e+08	4.98911e+07	4.80327e+16	6378885904947916
PLOD1	-7971868515014648	6496483500902569	3.18799e+06	4.6772e+07	471664044035583	6137809883612415
PRKAR1A	-1.30409e+16	61122186703661	7.72292e+08	1.22688e+09	1.66213e+16	1.80167e+16
REPS2	8420975208282471	6558681755028792	2.7626e+09	4.02896e+07	5713063049316406	5508937358856201
LTBR	4433537721633911	633627727206167	4.61023e+09	6.98316e+07	5504064957300822	5897118211283114
TMEM40	-1094334602355957	6771194387105453	1.69358e+09	2.39262e+07	4.54328e+16	5376232345669256
SERPINA3	1.19344e+16	6985612827860834	1.03368e+09	1.40313e+08	7778222560882568	7718265729072766
PLK2	-3.54273e+16	6185723303960509	6.52044e+08	1.01741e+09	9189690279673380	1.12835e+16
SAMD12	3.17999e+16	6265166585654577	5.43042e+08	8.33097e+07	6723914712162341	7112415198123816
ZMAT2	7777261734008789	6259086108091732	5.50698e+07	8.46447e+07	5986748589409723	6983222848230016
C3ORF14	4.60977e+16	6977450997055161	1.05329e+09	1.43078e+08	3.74837e+16	5345035060759513
BACE2	7738849520683289	6150184637052988	7.07645e+08	1.11448e+08	1.0547e+16	1.09091e+16
PIAS3	591715931892395	6299523280451705	5.01738e+08	7.65346e+07	6406803221499185	6288803158604147
STK38	2665759325027466	6.10877e+16	7.78455e+08	1.23809e+09	1269284152984619	1144423428703757
NDUFB5	-1.55723e+16	6156164879651964	6.97967e+08	1.09449e+09	7881433691045895	939418229096962
PDLIM5	2321687340736389	61122186703661	7.72292e+08	1.22604e+09	1.41832e+16	1.42724e+16
TCTN1	-8507485389709473	6256673199883306	5.53767e+08	8.52235e+07	4980972425072594	7733964525963649
TOMM34	-7187490463256836	6.43015e+16	371411	5.52482e+07	4.87956e+16	6280246603077856
BDKRB1	2248361110687256	7302273366155945	4.98571e+07	6.3465e+06	3.51475e+16	5455752478705512
MFSD9	8947775363922119	666393527022146	2.16803e+09	3.11132e+07	4.42908e+16	5071948369344076
CAMTA1	-1.02261e+16	6210512099094692	6.15868e+07	9.55586e+07	5537513140674051	6799736131014297
PPM1H	4366304874420166	6.35642e+16	4.40124e+08	6.63242e+07	5386773297886649	6158535061170108
HINT3	5569758415222168	617964556477796	6.61233e+08	1.03368e+08	6895313345508658	6588417279838336
EPB41L1	-1.94516e+16	6.00282e+16	9.93531e+08	1.61874e+09	9480403484684404	1114165698780733
SETD7	53042072057724	6138966142814154	7.26163e+08	1.14787e+09	743411267138868	6849533302196558
TMEM68	-6302245855331421	626384762133473	5.44694e+08	8.3616e+07	5316696682491818	6909727125901443
PDE8B	287180757522583	7266815559976112	5.40984e+07	6.94418e+06	5214607135669606	4860121726989746
DBI	2.00507e+16	6054939938252253	8.81171e+07	1.41771e+08	1.27711e+16	1.15134e+16
ANP32B	-2.03684e+16	591389165596866	1.21929e+10	2.02833e+09	9901170313157618	1.13532e+16
TMEM173	-2.0646e+16	6.26715e+16	5.40572e+08	8.28783e+06	6178546390017947	7671380750012322
ANGEL2	-3130817413330078	6339357416224581	4.57765e+09	6.92492e+06	4734952049533816	5904929119607677
XRCC6	-1.45983e+16	6099353199091607	7.95512e+08	1.26985e+09	7421036611183983	8583716228916056
GNA13	-3160512447357178	6246961068693526	5.6629e+08	8.73711e+07	4.95442e+16	6305566668117008
IRAK4	4.67017e+16	6453265734693919	3.52155e+09	5.22813e+07	4966632185311153	5458274321122603
WDR60	6.35064e+16	6239582517246833	5.75993e+08	8.898e+07	589876115936594	7502688816615514
SH3BP1	-993574857711792	6475005819628062	3.34961e+07	4.93384e+08	4.59403e+16	5700107503820349
SLC17A5	8902416229248047	6608288762186612	246440	3.56535e+08	4843523886895949	4978936195373535
ARCN1	3595154583454132	605180291867334	8.87559e+08	1.42971e+09	9520996722978416	850802494929387
COX6A1	1.19869e+16	6029089190528566	9.35214e+08	1.51013e+09	2.151e+16	1.98325e+16
LRG1	6164989471435547	6306263401348201	4.94011e+08	7.50682e+06	6562262066340042	6683747506027586
NFE2L1	-2.60759e+16	61122186703661	7.72292e+08	1.22647e+09	684561565830119	8504362936580883
REPIN1	2.97134e+16	6150184637052988	7.07645e+08	1.11475e+09	6369460989895477	7024388153280988
TMEM92	1370030403137207	6800996399275983	1.58126e+08	2.22473e+08	4164780836838942	4951592469826723
GAPVD1	8557265996932983	61044954410677	7.86148e+08	1.25245e+09	7303542805075199	836669620466821
ZNF217	3.88056e+16	6148757448596472	7.09974e+08	1.11952e+08	680632794489626	7026938131979635
C12ORF45	-9775447845458984	6526254616889892	2.97677e+08	4.35287e+07	3.64424e+16	5709383193760702
AIM1	-1.02173e+16	6142525994093297	7.20235e+08	1.1371e+09	663868574662642	7833569534425813
PPP1R18	-1.26405e+16	6582232971500709	2.61678e+09	3.80238e+07	4.55718e+16	5993063724402226
GALNT3	4852827787399292	6146036098647651	7.14437e+08	1.12726e+08	6860056644728204	6576523620418817
SEMA6A	-1.34292e+16	6582232971500709	2.61678e+09	3.80105e+07	4811213067237367	6569151789505289
FOXP1	503640353679657	6137982430755667	7.27809e+08	1.15118e+09	71810480862728	699675483335636
RABGGTA	-2.05548e+16	6.30587e+16	4.94458e+08	7.52322e+07	4.76057e+16	5836380374047064
DYNC2LI1	-6527318954467773	6.32464e+16	4.73549e+09	7.18669e+07	4.38683e+16	6323491497769382
CD24	-1.26592e+16	6.01381e+16	9.68701e+08	1.57547e+09	3.17728e+16	3458255134110342
ACSL3	3.00304e+16	6.02885e+16	9.35723e+08	1.51275e+09	1.23423e+16	1.10957e+16
HIGD2A	-1.88164e+16	601019784010828	9.76792e+08	1.58958e+09	7098009264146959	8544071838919041
SESN3	-1.11857e+16	6590260042886114	2.56886e+09	3.72895e+07	4072861353556315	5317161394202191
SERPINH1	-4690215587615967	6275426731481262	5.30363e+07	8.11071e+07	4679897532743566	6048241148603724
NWD1	-8753480911254883	618909522742657	6.47001e+08	1.00892e+08	5964609075475622	8578319399375615
SEC16A	4.03294e+16	6099353199091607	7.95512e+08	1.27086e+08	6522103140874164	6736597200719322
CSRP1	4387241005897522	6045741188934812	9.00034e+08	1.45155e+09	7908160330235273	7312060197194418
EFHC1	-9119887351989746	6112743626582611	7.71359e+08	1.22381e+08	5175971658820779	8540883258106263
FAM110C	-5172140598297119	6367836294277648	4.2871e+08	6.43544e+07	4498867532481318	6350145206894986
OLA1	-3252476751804352	6016690088382542	9.62299e+08	1.56132e+09	7386809016552921	9089390345982142
PRSS27	1830944538116455	7171327477216782	6.7402e+06	8.81546e+06	3867500792158411	471035099029541
IL13RA1	6757310628890991	6099353199091607	7.95512e+08	1.27033e+09	6318264878945907	5701278807624938
CCNG2	4.59532e+16	6075122766736172	8.41157e+08	1.34925e+09	6791066182017838	6933676526437398
TSPAN14	4.72638e+16	6029089190528566	9.35214e+08	1.51011e+09	7660765081529873	716117920579936
RALGAPB	2.99385e+16	6071773967023005	8.47668e+08	1.36052e+09	5995770458761416	6601965475402423
KLF9	3661442995071411	5914740588507045	1.21691e+10	2.02287e+09	1028959119642103	9290107125158248
NTN1	6100984811782837	6337946242064833	4.59255e+08	6.95192e+07	5319089950269954	5635730168006939
OAT	2160634696483612	5980322414780102	1.04635e+10	1.71263e+08	9406608375343116	9505049510668684
TM9SF3	2.08447e+16	5957244472784495	1.10346e+10	1.81499e+09	1.42444e+16	1.2848e+16
SNRPD2	-5056213140487671	6153093528058811	7.02921e+08	1.10635e+09	5259627336226169	6496111589652495
WWP1	407867431640625	6099353199091607	7.95512e+08	1.27032e+09	5140910815167171	6209977191427479
SEH1L	-5881677865982056	6216138597628351	6.07941e+08	9.42105e+07	4.79716e+16	647169976180044
CLTC	214552640914917	593425389862762	1.16345e+10	1.92605e+09	1.45118e+16	1324639796375602
SEMA3F	-7869102954864502	6357186095658338	4.39353e+08	6.61654e+07	4.46372e+16	5656146033335541
GMPPB	970883846282959	6747717286428259	1.78765e+09	2.54288e+08	4.47697e+16	5217301667626224
SETX	-1.44121e+16	6016241257323372	9.63294e+08	1.56387e+09	7015684135721927	8321385038071785
CETN2	-3974689245223999	5915092352706346	1.21593e+10	2.01887e+09	6276021857010691	8593742755471068
SARS	-3.87202e+16	5955287103322568	1.10844e+09	1.82749e+09	6997546179819916	8676180704486656
DNAJB12	4657120704650879	6195165977183188	6.3802e+08	9.93053e+07	520888204159944	5738366986604014
HMGXB4	2539992332458496	6195268552872081	6.37869e+08	9.92199e+06	4.91187e+16	6183819528353416
SLC4A11	8116507530212402	628459078921852	5.19289e+07	7.93631e+07	5239928654261998	5242385864257812
LDLRAP1	1.04905e+16	6040162287302629	9.1167e+08	1.47121e+09	5949989705591158	7050028515469496
CYBRD1	-688730001449585	6120760310982633	7.57251e+08	1.19995e+09	595024683704115	7707181560459422
GCHFR	7513768672943115	6459787930594747	3.46906e+08	5.13336e+06	5103617350260417	5733379135783921
SMCO4	1.56159e+16	6659699907865448	2.18927e+09	3.15031e+07	4830526445732742	525888660975865
ACAT2	1.15339e+16	63912361585351	4.06222e+08	6.07026e+07	4852759352008116	4603646172417535
NFATC4	7484097480773926	6703072977677762	1.98119e+08	2.83742e+08	4274669289588928	6255639394124349
KCNK1	5604925155639648	6154125210450426	7.01253e+08	1.10305e+09	5774441813374613	6055092525921659
UBA7	529511570930481	615499320705824	6.99853e+08	1.09813e+08	5289457454237827	5534081595284598
IRF1	5246874094009399	6005768836013164	9.86805e+08	1.60683e+09	7400406285336143	7184580552617577
FTSJ1	-3483257293701172	5952861009965546	1.11465e+10	1.83881e+09	6581564670138889	8179059196920956
PDLIM7	-1.44699e+16	6432465297937363	3.69432e+08	5.4918e+07	4506947587176067	5698898877102905
CRNDE	-6138168573379517	5964073552160337	1.08624e+10	1.78351e+09	5840932060690487	7782694498697916
COPG1	6532778739929199	6133262277913612	7.35763e+08	1.16448e+09	5513207262212579	560387973127694
SLC38A10	4053109884262085	6000113597995248	9.99738e+07	1.62983e+08	6093229001706785	6362417581919078
MOGS	8392176628112793	6.22777e+16	5.91868e+08	9.15474e+07	4865827196426974	5053346487192008
DUSP8	9464569091796876	6662315519381202	2.17613e+09	3.12505e+08	3.60357e+16	4.95625e+16
QKI	-4.61768e+16	6014025222920866	9.68222e+08	1.57375e+09	579435207969264	7095652933653236
NEK1	-8606438636779785	6098242869595001	7.97549e+08	1.2762e+09	4192018264379257	5982330822553791
NCOA7	3605842590332031	5.86389e+16	1.36808e+10	2.29674e+09	1.3942e+16	1.19648e+16
RCN2	-2.82564e+16	591228032390998	1.22383e+10	2.03793e+09	6517974442965246	7912334701389943
MED24	3865962028503418	5915018639040213	1.21613e+10	2.0204e+09	7421836247519841	749404560435902
EBPL	-4.55644e+16	5921473396435163	1.19819e+10	1.98826e+09	5644097741628658	7014301906932484
HSPA2	-1.01805e+16	6255846971325151	5.54821e+08	8.544e+07	5458764248206968	5977895810053899
TICAM1	1.03717e+16	6350208587948982	4.46469e+09	6.73237e+06	4.54156e+16	4669863806830512
WNK2	2.58102e+16	6990294427045903	1.0226e+09	1.38511e+06	4059802426232232	4503685474395752
FBXO33	3765881061553955	6099385913151224	7.95452e+08	1.26899e+09	5051535618158034	5869932078351878
TUFT1	6019625663757324	6201571516330539	6.28678e+08	9.76873e+07	4572626953125	5181867684890975
SMAD5	-2845134735107422	5955575267461263	1.10771e+09	1.82305e+08	5847930141429806	7140776420551571
LPP	2672155797481537	5842441268940505	1.43734e+10	2.41859e+08	1.15671e+16	1.04843e+16
DMXL2	5363267660140991	6068479265357436	8.54124e+08	1.37171e+09	537956947504088	5881927871704101
LRRC8B	7009317874908447	6177937127010053	6.63839e+08	1.0384e+09	5300599189653789	5555758898771261
RUVBL1	-8975098133087158	6168379132734377	6.78611e+07	1.06348e+09	4.64907e+16	6401842134492891
SUCO	1.08787e+16	5990521345556309	1.02207e+10	1.6702e+09	5579354891213038	6696180235664799
LZTFL1	-6928615570068359	6118805946482692	7.60666e+07	1.20611e+09	4552674440993476	7076551375850555
PSMA2	-3.48128e+16	5870999210541756	1.34586e+10	2.25813e+08	6052331177320348	7427718932370105
ZNF618	1189267635345459	6180402059717162	6.60082e+08	1.03124e+09	519680385171932	6464558157691344
SLC35F2	-1.56847e+16	6.60622e+16	2.47618e+09	3.5848e+07	3957701623439789	5246856573856238
PSMD10	-3430536985397339	591389165596866	1.21929e+10	2.02801e+08	5618628477438902	7238610908810028
USP28	-7374746799468994	6183083474594738	6.56019e+08	1.02425e+08	424922549847475	5656653812953404
PRCP	-5613073110580444	5929993052228801	1.17492e+10	1.94736e+09	6203785056839446	7577479372742355
NOL11	-4.91846e+16	5985395863684177	1.0342e+10	1.69103e+09	458264396304176	6110900256098534
TRAP1	1320592164993286	6048996822811287	8.93312e+08	1.43985e+09	522192065635424	6383435930524554
CCPG1	286571204662323	5813044229676195	1.538e+10	2.60589e+08	973226048002307	9076960782827056
PARD6B	6346887350082397	5933827712589422	1.16459e+10	1.92911e+09	6381562645755597	5858866178072416
MAPK8IP3	-6406028270721436	6.05304e+16	8.85028e+08	1.42478e+09	4269596980168269	5847358503890911
DUOX2	8829021453857422	6086492202304421	8.19422e+08	1.31279e+08	8221870422363281	6939646237856382
NFKB2	6470668315887451	6020412600752377	9.54086e+08	1.54521e+08	6497337300941427	6179011418269231
CALM1	2.70271e+16	5702903390782497	1.98197e+10	3.43703e+08	2.16389e+16	2134157670890446
CYBA	6355632543563843	5923380781966152	1.19294e+10	1.97839e+08	6454189134680707	596116202218192
DVL3	-9507167339324952	5881213825182605	1.31458e+09	2.19926e+09	5921879167909976	7177112285907452
GPX2	4.73417e+16	5883909975728502	1.30644e+10	2.18184e+09	1.14447e+16	1.05123e+16
RAB3GAP2	2.77695e+16	5875266464596585	1.3327e+10	2.23476e+09	6294125100840693	69459827314792
HIPK3	-3598455786705017	5789503007954609	1.62367e+09	2.76366e+08	7078660142970384	8798042045844781
COX7A2L	-3827228546142578	5814181110177619	1.53398e+10	2.59759e+08	6687512017984306	7967890020002398
WDR66	-1.55179e+16	6569475512107185	2.69479e+07	3.92483e+07	5814369065420968	6423908428554117
EXPH5	3.29375e+16	5792694221907508	1.61178e+10	2.73873e+09	9499146788270324	927159792877907
SF3A3	-5301001071929932	6.12745e+16	7.45683e+08	1.1809e+09	4.34572e+16	5811798583426976
AFTPH	4.42286e+16	5771313750464472	1.69311e+10	2.89995e+09	8097427199247579	738914546540594
PPIL4	-2.01742e+16	5909681884773553	1.23117e+10	2.05135e+09	5262950088038589	6530081566343916
SKA2	-1.97031e+16	5828316607856823	1.48485e+10	2.50864e+08	5487357711791992	684273868887122
ASPHD2	1.59194e+16	6.91848e+16	1.20649e+09	1.66114e+08	4642823537190755	505835771560669
MARCH7	-1.1106e+16	5855544222127667	1.39462e+09	2.34265e+09	585338503815407	7039668051044593
MLF2	-1.46467e+16	5742519248464736	1.80918e+10	3.10927e+08	8719389290645205	9867278294171248
ATP6V0E2	1.52838e+16	6403408407005757	3.94995e+09	5.88715e+08	3982216463250629	4.41708e+16
PTPN18	4370841979980469	5965172807679416	1.0835e+10	1.7769e+09	5204152707700376	5918505167223743
SLC44A3	7447090148925781	6242003259328138	5.72792e+08	8.84298e+06	4553696768624442	5010816786024306
METTL9	-2.54847e+16	5758692074468451	1.74304e+10	2.99054e+09	6543658244659297	8012914503419096
TECPR1	1.23609e+16	6471918391038376	3.37351e+08	4.97886e+08	4.47527e+16	4.41685e+16
EPHB2	-1119560956954956	6.10332e+16	7.88278e+08	1.25677e+09	4846642899186644	6413825539981618
PPP1R12A	-1.70106e+16	5787621635310655	1.63072e+09	2.78357e+07	6631573408077924	779495497881356
SH3GL3	1.47288e+16	6886830435055609	1.29769e+09	1.79426e+08	4718414034162249	5661932422268775
PISD	-2.15831e+16	6.0897e+16	8.13385e+08	1.30233e+09	4188109311190518	5542253215661209
LMNA	-3225483298301697	5753198555830188	1.76523e+10	3.03032e+09	6858523634613537	8334131755787662
SPTY2D1	4670264720916748	6067960209097075	8.55145e+08	1.37418e+08	4870541619916334	5551976059422349
HDDC2	-3574925661087036	5800435966253807	1.5833e+10	2.68726e+09	6598823872787692	7831407819475447
MAST4	-2638590335845947	5821300710098187	1.50903e+10	2.55242e+09	6224838329844498	7784420528927365
TSPAN6	-2156066596508026	5700965440588695	1.99083e+10	3.45433e+09	7976053873697917	9742019277824384
XPOT	-844761848449707	5883508874135073	1.30765e+10	2.1864e+09	4941751838910698	6481640385646447
JAG1	-1.94262e+16	640032648118171	3.97808e+09	5.93294e+07	3.13334e+16	5552096190275969
AP4B1	8455467224121094	6019036930190608	9.57113e+07	1.55197e+09	5599415370396206	5509435575302333
ABCA7	724069356918335	5999425792581219	1.00132e+10	1.63338e+09	4674192413570374	4.94496e+16
USP47	1.43076e+16	5774718050959731	1.67989e+10	2.87404e+08	587844520094292	679291024113333
HSP90AA1	-1237332820892334	5630681034178912	2.34056e+09	4.11796e+09	2024611281203078	2.22403e+16
CDC16	-3911871910095215	5788900233430321	1.62592e+09	2.77065e+08	5916404342651367	7336795904697516
RAB27B	6635353565216064	6172331958865095	6.72462e+08	1.05254e+08	4.75661e+16	535400201466458
ISG20	1.50699e+16	6394350113212848	4.0332e+09	6.02298e+07	3.94862e+16	4318204607282366
NBR1	2.1393e+16	5707977755834709	1.95895e+09	3.3952e+08	8542012742294889	8571901135227427
RNF187	-3456486463546753	571729025892467	1.91739e+09	3.312e+09	6362390474240351	7558072526878286
C10ORF54	4.23816e+16	5711033382398071	1.94521e+10	3.36384e+09	7652915113325808	743674083422589
AP1S3	-60871422290802	5845164788124213	1.42835e+10	2.40208e+07	5515403747558594	6665128254275609
ELK4	-6220759153366089	581728518148359	1.52305e+10	2.57761e+08	5105694602517521	6418639937907166
SMPD3	1.76425e+16	6.77649e+16	1.67305e+09	2.36037e+08	5202395365788386	5438454592669452
TMC4	3.42618e+16	5670899417864332	2.13354e+09	3.72888e+08	9263247061466824	8279647997068138
DNAJC1	4981292486190796	5787182315238217	1.63237e+10	2.78797e+08	6410315059921117	62235631839463
CDK2AP2	4.53736e+16	5692612673616501	2.02949e+10	3.53324e+08	8119453430175781	7459523759176099
MIER2	7152676582336426	5.95533e+16	1.10832e+10	1.82622e+09	4.81469e+16	5165118886463678
CDR2	-4399094581604004	5794224452267469	1.60611e+10	2.72753e+09	5683764738195083	7413401223399156
MUC5B	3.66357e+16	6715113283481411	1.92702e+09	2.75235e+08	1.03813e+16	5286865711212159
COPA	2986888289451599	5639197964643798	2.2951e+09	4.02685e+09	112014901441316	9860037278759388
FANCE	-1.45232e+16	63912361585351	4.06222e+08	6.07103e+06	4526820463292739	554702159336635
SYTL4	12464599609375	6350141067622061	4.46539e+09	6.73775e+07	4208777380771324	5115916912372296
LHFP	-2190910816192627	6297412329572615	5.04182e+08	7.69565e+07	4.84716e+16	5280987907858455
HNRNPA0	-1.81998e+16	5660949447082657	2.18298e+08	3.81953e+08	6207764747384361	7577436981593428
TRAK1	3285316228866577	5636718347758707	2.30824e+10	4.05215e+08	9384233365556608	8633823314296545
PAPOLA	-2.13055e+16	5531644486849432	2.94006e+09	5.27834e+08	1.00119e+16	1.15489e+16
TMEM189	-1.71629e+16	5786649665316801	1.63437e+09	2.79298e+09	5308374978281969	6261191019197789
MATN2	-2.07727e+16	6766196028848972	1.71318e+07	2.42531e+07	5064099788665771	4864773220486111
PVR	-7929279804229736	5896536319218442	1.26901e+09	2.11563e+09	4458366740833629	5996963646993683
SIX4	-3963789939880371	5845763856430218	1.42638e+10	2.39739e+09	5030870852263077	6286856807879547
ALAS1	7236971855163574	5936351472960623	1.15784e+09	1.91456e+08	5272706633160829	5311945334248159
CCT6A	-1.59535e+16	5455956267726069	3.4998e+09	6.409e+08	9755262336474936	1104599618383879
MAP3K8	9642925262451172	6080427143993499	8.30946e+08	1.33206e+06	5217343045954119	4.97415e+16
RPIA	9256391525268556	6318879919642249	4.79866e+06	7.28722e+07	4273289339042004	5090757427793561
ADIPOR1	36234050989151	5602877586609784	2.4953e+10	4.40475e+08	8580311742322199	9399628839572940
AASDHPPT	-3.6881e+16	5687986739734195	2.05122e+09	3.57505e+08	608082749122797	69950069470352
BMF	8686983585357666	6306196223177359	4.94087e+08	7.51278e+06	4.73296e+16	5708454979790581
MAP7D1	-1.04043e+16	5.79085e+16	1.61864e+09	2.75195e+09	4.70992e+16	5957735751537566
IP6K2	-2682141661643982	55478370260701	2.83245e+09	5.06866e+08	6808714827870935	8358047999692767
TRPM4	7566699981689453	588667211878162	1.29816e+10	2.16628e+09	5233868685635653	5338401046453738
CTTNBP2NL	-2592681646347046	5684864283885721	2.06603e+10	3.60687e+08	6066848109008143	7188758850097656
SQSTM1	-126499742269516	555689534537855	2.77399e+09	4.94788e+08	1.41487e+16	1.55645e+16
CMAS	3.54534e+16	5589462820910972	2.57358e+10	4.5566e+09	9868677932372208	8906309722572244
NRM	-1.3869e+16	6305852591334709	4.94478e+08	7.52833e+07	5546350479125977	5028824765458066
SLITRK6	-4919391870498657	569911640212706	1.99933e+10	3.47101e+07	5902513027191162	7823934341771915
SMARCD2	4.71959e+16	5773148713821063	1.68598e+10	2.88608e+09	514963035123894	554345703125
LPAR6	-3761504888534546	5708133236426503	1.95824e+10	3.39208e+09	5252887802636064	6786283962968467
SPATA13	-6454575061798096	6027217073468736	9.39254e+07	1.51937e+09	4104378850836503	5804376909809728
TAOK2	7464933395385742	602263182295614	9.49223e+08	1.53642e+09	4995754659175873	5405987079326923
LOC730338	1.63292e+16	6.14237e+16	7.20486e+08	1.1382e+09	5010326385498047	4703262730648643
SHMT2	-7576264142990112	5684977621995113	2.06549e+09	3.60392e+08	5088305155436198	6662156982421875
ZC2HC1A	-7544041872024536	5788068697038912	1.62904e+09	2.77821e+08	5484994310851491	6713443577074402
HOOK3	3.8605e+16	5551912883595527	2.806e+09	5.01859e+08	8266807273582176	7795278719156096
BOD1L1	2019399404525757	5.57323e+16	2.67162e+09	4.7575e+08	7030978939397549	810521155288539
FUCA1	2.09455e+16	5537344857627421	2.90172e+07	5.20388e+08	9250413797669492	9028341206277556
NCK2	-4.01479e+16	5634052419442593	2.32246e+10	4.08161e+08	5651793116845455	7006853285994025
SQRDL	6846270561218262	5721284325296325	1.89983e+10	3.27984e+08	5773553957884339	5621723082007432
RIF1	-3.55355e+16	5617333288898939	2.41361e+10	4.25117e+09	5901566719522282	7256582544205037
SCRIB	3971285820007324	5737616198897424	1.82972e+10	3.15346e+09	5100887209870094	5635003606113819
TRMT10C	-2162632942199707	574784530374648	1.78712e+09	3.06964e+08	4549989980809829	5688783048048551
SLC39A7	9465405941009520	5990827328064046	1.02135e+09	1.66803e+09	4.60129e+16	4780847693002352
ID3	450986385345459	5.76855e+16	1.70394e+10	2.92014e+07	5680542612463478	6829353000806726
ATXN7	4949803352355957	5646066466224747	2.25909e+10	3.96147e+09	5810496260480182	6017103747511462
IL4R	-1892690658569336	5676917510334525	2.10418e+10	3.67552e+09	5062222836622551	6452879064223346
THADA	-3547403812408447	5835678979916796	1.45989e+10	2.45796e+08	4.15257e+16	5544319152832031
MVD	1.31488e+16	6193775975049665	6.40065e+08	9.96858e+07	433905236861285	4652772457041639
BCL2L13	-4.58464e+16	5573342368045205	2.6709e+09	4.75363e+09	538344006205714	6683697388043092
PTMA	-7493817806243896	5517808028173315	3.03523e+08	5.47868e+08	2364037203501506	248664992862969
FOXO3	8829865455627441	5.79034e+16	1.62055e+10	2.75677e+08	4.89983e+16	4861233637883113
RNASEL	2523319721221924	5712250676383549	1.93977e+09	3.35254e+08	527076176234654	6092068820529514
PCMT1	-1.1447e+16	5584178459208203	2.60508e+09	4.62131e+09	5618193644397663	6792781284877232
IRX3	-1.17718e+16	6015356972470695	9.65257e+08	1.56799e+09	5002079948050077	6731441437251984
YY1AP1	-1.13583e+16	5992011209108766	1.01857e+10	1.6625e+09	3900625207921961	5206582125495461
B3GALT4	1.06801e+16	6192151380785765	6.42464e+08	1.00122e+09	417391259986234	4616362831809304
APEX1	-1.75775e+16	5364427580203435	4.32088e+10	8.08515e+08	8502863658558238	9878444710319472
SULT1E1	-5728704929351807	5972436199002626	1.06553e+10	1.74639e+08	5357916756962122	8437806160219254
PLEKHB1	4248647689819336	6201571516330539	6.28678e+08	9.76683e+07	5020335094038263	7630914815266927
IFT22	-6910063028335571	5827370406042834	1.48809e+10	2.51555e+09	4.78678e+16	7742554128986515
NSG1	-2813772678375244	6572915122040089	2.67353e+09	3.89127e+07	4492366790771484	4.69686e+16
APOO	8530497550964355	5694126366657789	2.02243e+10	3.51701e+09	5039786513970823	6569286268584582
RABEPK	-812253475189209	5.94263e+16	1.14122e+10	1.88486e+08	4.03363e+16	5794694913144143
LZTR1	3614466190338135	5964955217606933	1.08404e+10	1.77884e+08	4413921282841609	5490280151367187
UNC5B	-4594048261642456	5526654473356375	2.97403e+09	5.348e+07	685449850679648	8412718831181235
KHDRBS1	-2.74756e+16	5.4853e+16	3.27111e+10	5.94628e+08	8687440647798426	9945322864460496
UBE2Q2	-2702031135559082	5698800091318783	2.00078e+09	3.47548e+09	5474053692344009	6909836503796112
NACC1	6099077463150024	5685033255221505	2.06522e+09	3.60146e+09	5850673453517692	568490730447972
C15ORF39	5220093727111816	5942090742658922	1.14264e+10	1.88831e+09	4431651160830543	5334828240530831
BMP3	4.06919e+16	552248504446013	3.00272e+10	5.40834e+08	865238670066551	8142471504689458
ARRB1	9748365879058838	6154619181811	7.00456e+08	1.10043e+08	4232982733310797	5077854844390369
MED1	1.08706e+16	5601668573100812	2.50225e+10	4.42189e+09	5423669417699178	6428580714477098
STX6	-712785005569458	5805732838616114	1.56411e+10	2.65317e+09	453842357713349	6137348331817208
NAGK	5469070672988892	5531052195633457	2.94407e+09	5.2884e+08	6755204006557551	636543016175966
MYO5A	-1148608922958374	5978887653940128	1.04981e+10	1.71962e+08	4.89192e+16	5698685324871479
YLPM1	2.36681e+16	5590539946259214	2.5672e+09	4.54165e+08	5627024149157337	6280405942131492
PRSS23	3.55243e+16	5483796075865042	3.28249e+10	5.97918e+07	1.13957e+16	1.07668e+16
ACOT7	-932469367980957	5726700844286017	1.87629e+10	3.23554e+08	4.51329e+16	6138161184707126
CCNI	-1.67284e+16	5364898791515973	4.3162e+09	8.07165e+08	1126438976469494	1.26234e+16
ZNRF1	1.65097e+16	5.4992e+16	3.16812e+09	5.75239e+08	632579170257939	7078321893024707
DRAM2	-2.00954e+16	5529563915931851	2.95417e+10	5.30942e+08	5485374091183328	6790618896484375
JMY	5349738597869873	558141683585313	2.6217e+10	4.65787e+08	6061574354528744	6060815378397453
RRAS	-5909079313278198	5584738387053748	2.60173e+10	4.61283e+09	5761312866210937	7453529879173136
RBMS3	-1.1118e+16	5831025335056795	1.47562e+10	2.49017e+09	4021216801234654	5648690642212792
DYNLL1	-9872400760650636	5354789790600874	4.41784e+09	8.2789e+07	151605679126496	1657936687019939
HCLS1	3364318609237671	5.4853e+16	3.27111e+10	5.94969e+08	8469208350548377	8506921838831019
SHROOM3	2679048776626587	535152816082658	4.45115e+09	8.36355e+08	639686440521816	7015975230448955
MITF	3608080744743347	5518213420844966	3.0324e+09	5.47063e+08	7155300140380859	7126446762525966
MORN2	-9098395109176636	5738302523510614	1.82683e+10	3.14671e+08	4.85488e+16	8164401008087454
TCTEX1D2	-1.57938e+16	5880441553228715	1.31692e+10	2.20445e+09	4503296583126753	6628390795563999
PEA15	4250844717025757	5495650837492212	3.1941e+10	5.80267e+08	6766437062045985	6856419337991758
HSPH1	-3353888988494873	5288899273382015	5.14163e+08	9.82995e+08	7262730959082851	9180980664954338
HRAS	-5941116809844971	5.65036e+16	2.23688e+09	3.92035e+08	4509093958303469	5772142370038897
SDHA	6173305511474609	5.87783e+16	1.32486e+10	2.22033e+08	4.41637e+16	509424917159542
NUCB2	2713879346847534	5614449338153165	2.42969e+09	4.28186e+09	6556551643971646	7785531256396697
UCK2	-9365341663360596	588667211878162	1.29816e+10	2.16549e+09	3.92006e+16	5499159060649991
NXN	-817070722579956	5633523999347678	2.32528e+09	4.08883e+09	474624286998402	5760049496056898
PTPN3	4671616554260254	5483197506755074	3.28702e+10	5.99062e+08	7059798743654404	6803953124255668
CCDC91	70548415184021	5538238287095902	2.89575e+10	5.19037e+08	573751049506955	6930236304366348
ZNF146	-1171499490737915	5504761898334729	3.12779e+09	5.66996e+08	5344184295475831	6550329064810148
TOP1	3.6644e+16	5424340577234259	3.76409e+10	6.94413e+08	9842401144767572	875152317823562
ST13	-3.10092e+16	5409046459867304	3.899e+09	7.20439e+08	6742013733962486	7824064626213758
DBNL	4.84247e+16	5.60268e+16	2.49646e+09	4.40922e+08	5683000719225084	5897022003823138
RFX7	-8353668451309204	5603336934913318	2.49266e+09	4.39767e+09	4894597968276666	63124462890625
NPDC1	8918051719665527	5831155658885192	1.47518e+10	2.48796e+08	4862509313619362	5226419409927057
BDNF	-2.72209e+16	6476608801487644	3.33727e+08	4.90594e+08	3.91875e+16	6034961169279074
GMPR2	-1.37265e+16	5525506693869182	2.9819e+09	5.36794e+08	5250780260240709	6522794306672961
TK1	1076282024383545	6457745141002478	3.48542e+08	5.16095e+07	404961245400565	6009224400375829
FCHO2	386519193649292	558141683585313	2.6217e+10	4.65658e+08	504194804600307	5716518420351749
PPM1L	7467215061187744	5831155658885192	1.47518e+10	2.48656e+07	5103151639302571	5470829785354738
NDUFS5	-2.21318e+16	5253984176407047	5.57206e+09	1.07827e+10	7979773489751499	9390790843000316
GPT2	6072064638137817	5504761898334729	3.12779e+09	5.66702e+08	6664701021634616	6267269180115476
STK17A	-565058708190918	5515956042946047	3.0482e+10	5.50802e+08	5185823574872084	6629598384643152
NAP1L4	-8560657501220703	5453988337784283	3.5157e+10	6.45176e+08	6055518096348025	7055559051170778
NDUFS1	3.32114e+16	5453529288610973	3.51942e+09	6.462e+08	6144094264253657	6527222527398003
FTO	-4.48493e+16	5440205855844241	3.62906e+10	6.67378e+08	5529646633723595	7197942127382135
LRRC59	5668890476226807	5554650784918877	2.78836e+10	4.97622e+08	5365057809012277	5461000816844334
MTHFD1L	-6619431972503662	5651645469268925	2.23026e+09	3.90657e+08	4.54483e+16	61145326929185
HCFC1R1	-8388433456420898	5698800091318783	2.00078e+09	3.47659e+09	4.6495e+16	5952328710113397
UGDH	-274713397026062	5438662746026151	3.64198e+10	6.70118e+08	5896640092898637	7328115408761161
STEAP3	-1.06199e+16	5666945856185956	2.15305e+10	3.76507e+09	4.53092e+16	598508498247932
S1PR2	1.72918e+16	6.39971e+16	3.98377e+08	5.94529e+07	3.3161e+16	3.95195e+16
TMEM69	-4.091e+16	5484406532663304	3.27788e+09	5.9676e+08	4.92143e+16	6246366979286424
GNAQ	3.09272e+16	5365484612363052	4.31038e+09	8.05659e+08	1.03146e+16	9454881591796876
ODF2L	-2.70951e+16	5320449480179026	4.78135e+08	9.08863e+08	5555308486476089	7552955910011574
TPST2	-1063683032989502	5835678979916796	1.45989e+10	2.45866e+09	4200026585505559	5451709569427016
SLC9A7	8955652713775635	5779057253911114	1.66319e+10	2.84385e+07	4.90918e+16	5040991499617293
CFL1	726015567779541	5337029137104275	4.60226e+09	8.69151e+08	2478421048001126	2.36063e+16
CYB561D2	1.00476e+16	5540146319078128	2.88306e+10	5.16482e+08	4.79227e+16	5924939274238551
SYPL1	-2.10789e+16	535152816082658	4.45115e+09	8.36292e+08	895875299433798	1.05108e+16
LDLRAD1	-4460451602935791	6019864420567279	9.55291e+08	1.54809e+09	4897981262207031	1.03678e+16
LOC100506990	-6798570156097412	5.31619e+16	4.82844e+09	9.18899e+08	5189147222609747	7905875758120888
SERPINB8	6093106269836426	5473925857393786	3.35795e+08	6.13293e+07	5663118182488207	5851177092521421
MMP24-AS1	9364795684814452	5368551822484612	4.28004e+09	7.99058e+08	6099991373496481	6695557600297268
PMEPA1	-59490966796875	5460953656941087	3.45976e+10	6.33232e+07	6703046241902416	9632816803761016
KDM5C	3298853635787964	5404419650498058	3.94076e+09	7.28538e+08	612449292783384	6300745381937398
GNPTAB	-1.80492e+16	5382332112309959	4.14637e+09	7.71783e+08	590686977845836	7276179466718509
FNDC3B	219866544008255	5334061973551162	4.63381e+10	8.7556e+08	1.15048e+16	1.13885e+16
SOX21	1180314302444458	5980322414780102	1.04635e+10	1.71192e+09	4917271023704892	4.94207e+16
LMTK3	5583324432373047	5.51406e+16	3.06155e+09	5.53807e+08	597652993007013	6093617757161458
SLC31A1	6371626853942871	5510359029310506	3.08774e+10	5.59145e+08	5424770727390196	543679030900149
EVPL	9033322334289552	5482982340882206	3.28865e+10	5.99678e+08	4868316650390625	6028389308763586
FOPNL	-4.69035e+16	5462971759608435	3.44372e+10	6.29962e+07	5172140872839726	6600214177911932
SPSB1	-5605161190032959	5765929547013436	1.71424e+10	2.93945e+06	4227127696192542	5991232669714726
COPB2	4608749747276306	5392271113180414	4.05255e+09	7.51566e+08	6895359133885912	6672896655637827
USP10	-3371245265007019	5341549168877342	4.55461e+09	8.58383e+08	6449540040203344	8016906890488622
PTPN13	-3724142909049988	5.33949e+16	4.57621e+09	8.63344e+08	6409475392308729	7902381644600827
SNX2	-1.68694e+16	5385507369232008	4.11616e+09	7.65361e+08	5793012385994061	6942896288494731
MIR22HG	-2.3129e+16	5385607313589002	4.11522e+09	7.64401e+08	6312880953728864	7856786092122395
TRPM7	-3.18346e+16	5501805289927034	3.14916e+10	5.7149e+08	4925356384710217	626141237745098
BPGM	4208606481552124	535035862853903	4.46315e+09	8.39413e+08	903126861109878	8463566573624758
NFKBIB	8383395671844482	5.74104e+16	1.81533e+10	3.12337e+08	4959842092622586	4.91498e+16
CCDC102A	-179158616065979	5957593963645219	1.10257e+10	1.81246e+09	4586353619893392	462253811484889
PIK3C2B	1.07097e+16	5960663193449267	1.09481e+09	1.79863e+09	4413995852415589	4616970950610017
EIF3B	-383688747882843	535331415079763	4.43288e+09	8.31138e+08	6497293871502544	7707445337138045
STAM2	2876114845275879	5368551822484612	4.28004e+09	7.98742e+08	6425937169503957	7513371699273923
SLC2A11	8184385299682617	5955378304853353	1.10821e+10	1.82496e+09	4290994599808094	5076827500995836
HEXB	-3106253147125244	534089853459493	4.56143e+09	8.60113e+08	6196860288962339	7388672038195605
NDUFA3	28052818775177	5337779104441703	4.59432e+09	8.67206e+08	703728443055641	7313776144762888
UBR3	-1.43286e+16	5364427580203435	4.32088e+10	8.08461e+08	5826379915563071	7196037247336122
SSFA2	-1441364288330078	5301372941749118	4.99605e+09	9.52253e+08	6256424429170754	7461387654302001
OAS1	4.87783e+16	5392754813648089	4.04804e+09	7.50336e+08	7219708375256471	7013533862669077
CARD11	1.78024e+16	6330260937624761	4.67454e+08	7.08512e+07	3914044086749737	3767476903981176
GTF2H3	-6497554779052734	5552232984287133	2.80393e+10	5.00945e+08	4146172169888957	5739107849777386
SLC2A13	1.09334e+16	593425389862762	1.16345e+10	1.92496e+09	4.74449e+16	532284184506065
UQCRQ	2.06484e+16	5294567328977289	5.07496e+09	9.68771e+08	1.19406e+16	1089331609552557
XPNPEP3	-4.09965e+16	5526013343336842	2.97842e+09	5.35879e+08	4.48362e+16	6216281010554388
CAB39L	80419921875	5693860592804771	2.02367e+10	3.52113e+08	5147141786379235	5486306964226488
PSPH	-1.12348e+16	572203070424704	1.89657e+10	3.27236e+09	4545736766996838	6574022565569196
MARVELD3	5868993997573853	5562146277046684	2.74065e+10	4.88575e+08	550755968280867	5715074064981872
IDS	-7899796962738037	5197639450444573	6.34396e+09	1.25044e+09	7600079463078425	8908665268509476
MTA2	-5677450895309448	5475510242293556	3.34572e+10	6.10735e+08	4.67266e+16	602637415968077
HMGB3	-6122565269470215	5455529405380487	3.50325e+08	6.42211e+08	5503611204003086	735449255225193
MRPL30	-1.12676e+16	5377696528207369	4.19086e+09	7.81285e+08	5137552348050204	6438042776925224
RBM12	-1.66777e+16	5382332112309959	4.14637e+09	7.72176e+08	5232412865821351	6610558745148895
EXOC6B	-5626771450042725	5465775011479808	3.42157e+10	6.25244e+08	4.67369e+16	620887198099276
PGM3	5417861938476562	5546049360284608	2.84414e+10	5.09233e+08	4564451277256012	5174790495759124
ADAM15	7940623760223389	5533044293245803	2.93059e+10	5.25851e+08	52067748814413	5084076887406643
SLC39A6	-1788945198059082	537410686554714	4.22565e+09	7.8818e+08	4.96742e+16	6303035269538275
TMC6	8448219299316406	5689834655066355	2.04252e+09	3.55789e+08	4.56124e+16	4871836575594815
PHB2	-3.88216e+16	5263007180756449	5.45749e+09	1.0508e+10	7223740928193443	8753485945672947
CACNB4	-2.45415e+16	6.3004e+16	5.00725e+08	7.63315e+07	5038500428199768	5736292449521346
DIDO1	-7139408588409424	53241789735271	4.74047e+10	8.97554e+06	5437157853918883	6575488451845157
IL1RN	-3.34695e+16	5388453827836439	4.08833e+09	7.58995e+08	6707010702653364	8550941728728583
RWDD1	-1.66849e+16	5296634374069595	5.05086e+09	9.6319e+07	6407913964641981	7697445803123126
MGRN1	5093541145324707	5432374327931259	3.6951e+09	6.81327e+07	5289302349090577	5650799544816164
UTRN	-4.08182e+16	5342940647842483	4.54004e+07	8.55197e+08	6326551998362822	7583777347971452
SRPRB	3165907859802246	5433945577978737	3.68175e+10	6.78509e+08	5155524976325757	5885235795350833
SERINC2	-7792960107326508	5254473405785662	5.56579e+09	1.07598e+09	1198653230449664	1.28116e+16
GPD2	4.412e+16	5279257024106044	5.25706e+09	1.0066e+09	763037914366234	7230830768962483
IFT57	-165397047996521	534391617921912	4.52985e+10	8.52838e+08	6176328200069978	8068520313984638
HSBP1L1	3.37993e+16	5264689596389446	5.43639e+09	1.04621e+10	7928357965805951	7635422493647603
CASC4	2954927980899811	5253984176407047	5.57206e+09	1.07868e+10	1.00659e+16	9268614861272996
DCTN5	3054511547088623	5521156004080768	3.01192e+09	5.4306e+08	4.77089e+16	5453170865599872
TBC1D17	3.30973e+16	5611233915177751	2.44774e+09	4.31605e+09	3.79415e+16	5012751839377664
SSBP2	-3938378095626831	5366637736437018	4.29895e+10	8.03105e+08	5344114245081241	6699368915860615
SP1	4.78643e+16	5249466364391014	5.63033e+09	1.09283e+09	7773929103728263	6989361906704837
TMEM144	5069432258605957	5660864431048908	2.18341e+10	3.8224e+09	4493010017309296	5701708531641698
YIPF6	3.64458e+16	5258479789397688	5.51468e+09	1.06503e+10	7440507676866319	7121908357827971
RAB2A	2.49303e+16	523950900062336	5.76091e+09	1.12153e+09	115588091565417	1.03225e+16
STXBP2	4160022735595703	5403471962005631	3.94937e+10	7.30896e+08	5015706783387719	5599831642188462
MARCH3	1.27138e+16	6253704415271388	5.57565e+08	8.59167e+07	3691461426871164	4644175697775448
RASAL2	-7374958992004395	5435560651232717	3.66808e+10	6.75514e+08	5117558274313668	6211689741409133
NEK7	-2.46311e+16	5.27773e+16	5.27558e+09	1.01144e+10	5560145798124798	6842590421003781
SLC6A20	1.41814e+16	5809157081275971	1.55183e+10	2.63083e+08	4577873114383582	4.5318e+16
ALKBH7	-2347550392150879	5515644291511621	3.05039e+10	5.51493e+08	4.65802e+16	5974470106936292
LOC93622	847144603729248	5629340565427267	2.34779e+09	4.13297e+09	509039560953776	5174347428250904
B3GNT2	2712740898132324	53965468287835	4.01285e+09	7.43424e+08	5098182772412713	5788104556022434
CCDC17	-1.79594e+16	5710100598344178	1.94939e+09	3.37486e+07	4816038734034488	1.48321e+16
HYAL2	5505664348602295	5477317744907676	3.33183e+10	6.07875e+08	4569619445800781	506394345995406
MOK	-1.32754e+16	5635988489474223	2.31213e+07	4.06121e+07	4.34035e+16	636242173473287
TNIP1	4266364574432373	5265641226412959	5.42449e+09	1.04234e+10	6637248587101063	6563448759675757
ORMDL2	2534034252166748	5.3495e+16	4.47193e+09	8.415e+08	486621124065475	5799010529810068
SLC25A35	1.04576e+16	558141683585313	2.6217e+10	4.65588e+08	5009201126869278	4921314239501953
HSD17B4	3370671272277832	5265517685159768	5.42603e+09	1.04367e+10	6005892984667539	6419461650233115
SKIL	-4198038578033447	5322599703402107	4.75774e+09	9.0221e+08	5781943299049555	7641787425008518
DNAJB1	-1.39569e+16	5205173373650217	6.23486e+09	1.2253e+10	1.1209e+16	1.26938e+16
ATRN	-2.32615e+16	5268890025047345	5.38406e+06	1.03405e+10	5822040288135258	6956553764662039
TRIM56	2584635019302368	5184651204351435	6.53655e+09	1.29474e+10	6577796936035156	6968844991334727
TMEM246	4.34191e+16	5294204602130663	5.0792e+08	9.70074e+08	5886891806997904	614503945877303
RSBN1L	1.12458e+16	5363548175683368	4.32964e+09	8.10941e+08	4718927725767478	5786007296654486
KPNA4	-1.25531e+16	5210782814768803	6.15485e+09	1.20778e+09	6447889683610302	7595164864589795
LAMP2	-2.04691e+16	5168745579753288	6.78039e+08	1.34765e+10	1.07306e+16	1.20715e+16
TFE3	-2873077392578125	5295869293480923	5.05977e+09	9.6538e+08	53410563211955	671250818565139
CCT5	-1.27942e+16	5181734121124801	6.58061e+09	1.30539e+10	8396247757805718	9666863698807974
MPHOSPH6	-3083059787750244	5310527335831434	4.89184e+09	9.31916e+08	5095070448497798	6146400397550975
ILF3	-1.43618e+16	5196753351478976	6.35692e+09	1.25422e+09	7289935660449577	8498169841006616
ULK1	1483154296875	5278940013138429	5.2609e+09	1.00784e+10	5777392293892655	6492797144201418
PM20D2	-1.51981e+16	5829425851369954	1.48107e+10	2.5008e+09	3827029676998363	5292127169095553
ALDH6A1	5271162986755371	558262852182505	2.6144e+10	4.64037e+08	4836524616588246	5818171704936231
C1ORF194	-3.86491e+16	616878259073816	6.77981e+08	1.06183e+09	4.5199e+16	1.15643e+16
WNT7B	-2.51011e+16	5202670537129511	6.27089e+08	1.23421e+10	7600855445057028	9192389199900072
UCHL3	-4.13555e+16	5352621981813322	4.43995e+10	8.33757e+08	4.72458e+16	6102111937990227
ANKRD20A9P	-2964247465133667	521501344462804	6.09518e+09	1.19371e+09	5997163391113282	728155223038497
SF3B5	-1.83545e+16	5226760065841836	5.93253e+10	1.15955e+10	5713993419300426	6866930090862772
HSPA4	-1.48228e+16	5211066537993871	6.15083e+09	1.2064e+10	5890370537252987	7200516507772406
SLC29A2	7276794910430908	5789351829890934	1.62423e+10	2.76619e+09	4507914043608166	533701691446425
MARCH2	3600592613220215	5567778535507477	2.70534e+08	4.82017e+08	415069206088197	5068447748819987
PBRM1	5698251724243164	5195542118202926	6.37467e+09	1.25983e+10	6641123154584099	7391796263038011
SSR2	-2.40344e+16	5175304721604403	6.67875e+09	1.3268e+10	7301618041992187	8776794164122862
TSKU	4.26959e+16	5321264186231956	4.77239e+10	9.06379e+08	5762345912092823	6029498001624798
CRIPAK	6374647617340088	5552232984287133	2.80393e+10	5.01141e+08	4819612843649728	520179469410966
MIDN	2909039258956909	5165800015434814	6.82653e+09	1.35748e+10	8412157093394886	8146098484502775
RILPL2	-4208409786224365	525926511857343	5.50472e+10	1.06115e+09	5601227811710563	6701106809220224
ASB8	2983285188674927	5311463546958638	4.88131e+10	9.29435e+07	5674749721180309	6265846795118005
NFKBIE	9059157371520996	5503073004078459	3.13998e+10	5.6952e+08	450919230779012	4840649258006703
NEU1	4.3014e+16	523950900062336	5.76091e+09	1.12203e+09	6200215266301081	6464674394209307
CYSLTR1	2.02645e+16	6107119006479716	7.81414e+08	1.24355e+08	4486400604248047	4777616613051471
GSTO1	-1627434492111206	5205010579158884	6.2372e+09	1.22636e+10	5614112040718194	6834640046079715
LINC01279	-5743862390518188	5269039437464253	5.38221e+10	1.03317e+09	6162027926058382	7407988599066199
CLDN12	3.51019e+16	5.17748e+16	6.64542e+10	1.31889e+10	6491621524915783	6536151532547924
DNAJC5	3.43386e+16	5157311489779749	6.96127e+10	1.38698e+10	7269972461765095	6831352338398973
LURAP1L	8415350914001465	5.74049e+16	1.81763e+10	3.12911e+09	4.84778e+16	5710124969482422
PSMG1	-6731079816818237	5322196818787157	4.76215e+09	9.03972e+08	5003083057892628	6059755137268926
EGLN1	-3.19261e+16	5176184585347053	6.66523e+09	1.32347e+10	6218348812294877	7531078778780423
MMP15	8547346591949463	5741085475843782	1.81516e+10	3.12132e+09	4431970146264923	4787744340442476
TSHZ3	-1.11842e+16	5512578020103199	3.07201e+10	5.55997e+08	4.18593e+16	5551990371152579
GNAI1	3321934938430786	5131547765174809	7.38673e+10	1.48251e+09	8861360692266208	8164874869333186
INPPL1	-2613234519958496	5259106061873978	5.50673e+09	1.06242e+10	4.73975e+16	6018718037628321
CCT3	-2.22491e+16	5148736195837094	7.10009e+09	1.41602e+10	677395655636043	8223220825195312
ARFGAP3	4219321012496948	514713432247892	7.12633e+09	1.42194e+10	7950622210484494	7379079182942708
DNMT1	2.59184e+16	5219845216748265	6.02774e+10	1.17991e+10	5837584476844937	6506033822999778
LEPROT	-1.89475e+16	5078767901693057	8.34127e+09	1.69838e+10	1.07676e+16	1.22904e+16
SLC25A24	3.02815e+16	5130827584811816	7.39899e+09	1.48569e+10	7987973821998963	7834720195927285
LRPPRC	-2.45892e+16	5141629946750397	7.21722e+10	1.44301e+10	6676844409388355	8114280428852435
COQ10B	4313281774520874	5195486797963368	6.37548e+07	1.26098e+10	5549993668010528	5768732210484947
C2ORF40	-3.38899e+16	61044954410677	7.86148e+08	1.25185e+09	3.84113e+16	9147236445178724
ACSL4	2685190439224243	5120511254111417	7.57685e+09	1.52582e+10	8161517673068577	8207005410298814
APBB2	-6244602203369141	5322467071099379	4.75919e+09	9.02947e+08	4.21592e+16	5628795431117819
VEZF1	-275168240070343	5080971250909524	8.29906e+09	1.68898e+10	793432404013241	9497928657005056
ZDHHC3	-2.74073e+16	5135117963529697	7.32626e+09	1.46824e+10	5933240010188177	7184304020734742
TMEM63A	6289176940917969	5710521292360689	1.94751e+10	3.3697e+08	4.10816e+16	5216401830896155
GPRC5C	5942881107330322	525418204398936	5.56952e+09	1.07724e+10	5792909978510259	5647534822162829
RMI1	6317393779754639	5333147937841927	4.64357e+09	8.78306e+08	548488932444637	6113399451887104
U2AF2	1.9289e+16	5116925188391566	7.63967e+09	1.53995e+10	6673970050122364	705437589946546
VHL	3.12522e+16	5121954364369916	7.55172e+09	1.52002e+09	6396017850300912	640235605547505
PURA	-1.16979e+16	5087070044792189	8.18333e+09	1.65907e+10	7168399825295568	8606809851241438
ARL3	-1.39324e+16	4941240002022994	1.14488e+11	2.41395e+09	7025129462618277	8465500419021498
ADGRA3	-8135335445404053	5249230872122867	5.63338e+09	1.09397e+10	4.84325e+16	5740554750197593
NIFK	-3988964557647705	5262322403443258	5.4661e+10	1.05299e+10	4.84047e+16	6011209859476461
ANKRD12	3.02539e+16	508873600024885	8.152e+09	1.65035e+10	1.16017e+16	1.049e+16
PITPNB	3.65543e+16	5082913729368712	8.26202e+07	1.67824e+10	6428521782291093	7273347849445291
CIPC	-1.60024e+16	5242760078147781	5.71794e+09	1.11205e+10	5311149002669694	6633942972018024
ATRX	9798415005207062	502425921753261	9.45673e+09	1.95489e+09	1133365995565038	1.19585e+16
MAP9	-3.32553e+16	5320449480179026	4.78135e+08	9.08545e+08	5380313532139228	760666044631807
PGP	5038702487945557	5.31662e+16	4.82375e+10	9.17538e+08	4.89779e+16	5287147378021816
SLC20A1	-4855942726135254	523475329168722	5.82434e+09	1.1367e+09	5119495676524604	6734088274009328
KTN1	-1.47908e+16	5034974229727746	9.22626e+08	1.90187e+10	1.1954e+16	1.33518e+16
SRSF2	6224475800991058	5081384020613392	8.29117e+09	1.68657e+10	99153338367916	1.07426e+16
E2F4	-2.53731e+16	5243135058777213	5.71301e+09	1.11054e+10	4.72624e+16	5925616025924683
LRRC47	4827773571014404	5237621507244609	5.786e+08	1.1281e+09	4949371605588679	6085350282730595
CRYZ	-7448194026947021	535331415079763	4.43288e+09	8.31376e+08	4.79431e+16	5772468316163255
[truncated: 7,123 more rows]

## Sheet: 3 Ciliated cells
gene_name	log2fc	neg_log10fdr	fdr	p-value	group_1_avg_expression	group_2_avg_expression
TUBB4B	2641622543334961	2.58598e+16	1.38087e-10	3.58009e-14	250018670823839	6899656933962961
CFAP221	7169857501983643	2.67566e+16	1.75151e-11	1.53736e-15	1.00423e+16	6353442192077636
CCDC65	6868951797485352	2647753956931443	3.33012e-12	5.84591e-16	1.28986e+16	5291122135363127
ARMC3	6.82051e+16	2.63994e+16	3.98679e-12	1.0498e-14	1349622408548991	47296084528384
SPAG17	6861167907714844	2.63994e+16	3.98679e-12	1.0498e-14	1.72938e+16	5892004344774329
ROPN1L	6.5702e+16	2.63994e+16	3.98679e-12	1.0498e-14	1280316882663303	533679257268491
C5ORF49	6555172443389893	2.63994e+16	3.98679e-12	1.21432e-14	1.36543e+16	5511554082234701
CFAP126	6.37889e+16	2.63994e+16	3.98679e-12	1.62323e-15	1.33526e+16	5621792353116549
CFAP53	6228625774383545	2.63994e+16	3.98679e-12	2.1672e-16	1.15326e+16	500363997050694
DNAH10	6467343330383301	2.63994e+16	3.98679e-12	2.503e-14	1.45283e+16	5157858092209389
ZBBX	6751110553741455	2.63994e+16	3.98679e-12	2.503e-14	1.82995e+16	5336690442315464
ENKUR	628812313079834	2.63994e+16	3.98679e-12	2.88991e-14	1.37408e+16	5339455286661784
C1ORF194	6167831897735596	2.63752e+16	4.21538e-12	4.43996e-15	1.5526e+16	5961585767341383
WDR38	6123208999633789	2.63752e+16	4.21538e-12	4.43996e-15	1.23888e+16	4906431255918561
HYDIN	6733068466186523	2.63752e+16	4.21538e-12	4.43996e-15	1.75553e+16	4555707989316998
DNAH7	6203869342803955	2.63752e+16	4.21538e-12	5.12016e-15	1.38556e+16	5036343406228458
CAPS	4083548069000244	2.57886e+16	1.6269e-10	5.14074e-14	2255921893649631	582785386305589
ERICH3	64504714012146	2.63752e+16	4.21538e-12	5.90281e-15	1.69157e+16	5034488133021764
C9ORF135	5961677074432373	2.63752e+16	4.21538e-12	5.90281e-15	1524921523200141	6368749346051897
MNS1	6008859634399414	2.63659e+16	4.30593e-12	6.80302e-15	1.47792e+16	5807920032077365
RRAD	6.23894e+16	2.63279e+16	4.70002e-12	7.83817e-15	1.66392e+16	542427836237727
CCDC173	7409242153167725	2.62259e+16	5.94473e-12	1.04358e-13	1.04488e+16	4.18798e+16
MAP1A	5938060283660889	2.61876e+16	6.49249e-12	1.19672e-13	1.39335e+16	5175899028778076
KCNE1	7067691326141357	2607414897140642	8.43046e-12	1.62793e-13	1.11022e+16	4581258296966553
CFAP206	6785457611083984	2602936626749404	9.34617e-12	1.88679e-13	98055419921875	4631058468538172
CFAP43	5977165222167969	2.60023e+16	9.94649e-12	2.09528e-13	1.73965e+16	5717686306346547
ZMYND10	5821430206298828	2595955945411441	1.09759e-10	2.40848e-14	1.79367e+16	642132059733073
CALM2	907477617263794	2.35979e+16	2.52416e-08	2.14907e-10	2.99649e+16	1.61521e+16
CAPSL	6576291561126709	2.58912e+16	1.28473e-10	2.93187e-13	1152499062674386	5348517417907714
MAATS1	6831173896789551	2.58912e+16	1.28473e-10	2.93187e-13	1.43302e+16	5573369026184082
SAXO2	601093864440918	2.58598e+16	1.38087e-10	3.65162e-13	1.89781e+16	5585447947184244
DNAAF1	6.72957e+16	2.58598e+16	1.38087e-10	3.3937e-13	1435188947405134	5703897022065663
EFHC2	6363446235656738	2.58598e+16	1.38087e-10	3.3937e-13	9153776986258372	4688961846487863
VWA3B	5.53028e+16	2585235968544329	1.40488e-10	4.19258e-13	1.21789e+16	4.89949e+16
LRRC23	5571329116821289	2585235968544329	1.40488e-10	4.19258e-13	1.21317e+16	4.74358e+16
MAP3K19	6458111763000488	2.58544e+16	1.39814e-10	3.92701e-13	1.11594e+16	5109967318448153
CASC1	6548945903778076	2.58544e+16	1.39814e-10	3.92701e-13	1.0628e+16	4.56967e+16
EFCAB1	603044319152832	2.57695e+16	1.70036e-10	5.52211e-14	2.06183e+16	5634520287607231
ODF2L	2.85585e+16	2.43202e+16	4.78451e-10	3.40161e-13	182643551296658	5760419267162046
CCDC40	624361515045166	2567691682340741	2.10418e-11	7.01825e-14	1221760777064732	5492641375615046
CFAP52	6200007915496826	2567691682340741	2.10418e-11	7.01825e-14	1.09052e+16	5053081512451172
PIFO	5703203201293945	2.55739e+16	2.66727e-11	9.54725e-14	1.85081e+16	5884115739302201
DYNLRB2	6037077903747559	2.55739e+16	2.66727e-11	9.36459e-14	1.03712e+16	4995878423963274
DNAH12	6244006156921387	2.55327e+16	2.93298e-11	1.094e-12	2.43708e+16	5230794634137835
TEKT1	6298343658447266	2.55327e+16	2.93298e-11	1.08123e-12	1.52005e+16	5898657173945986
WDR63	6040638446807861	2.55327e+16	2.93298e-11	1.08123e-12	1172696576799665	5440742558446424
C10ORF107	6079304218292236	2.55327e+16	2.93298e-11	1.08123e-12	1024486105782645	4.62742e+16
PPIL6	536395263671875	2.55099e+16	3.09095e-10	1.25325e-12	1.21845e+16	4728669618305407
FAM216B	5.7443e+16	2.55099e+16	3.09095e-10	1.25325e-12	1.97455e+16	5887137295907003
PACRG	5636960506439209	2.55099e+16	3.09095e-10	1.24799e-13	9045595441545758	5366677602132162
SPAG6	6458868980407715	2.55099e+16	3.09095e-10	1.24799e-13	1.60741e+16	5394794464111328
DNAI1	5811295986175537	2.5494e+16	3.20628e-11	1.43527e-12	1.76729e+16	4943369832532159
DZIP1L	7898705959320068	2.55099e+16	3.09095e-10	1.30132e-12	765442455516142	4599479039510091
LRRIQ1	5940133571624756	2544365392639193	3.60036e-11	1.64328e-12	2166603300306532	5448631674556409
CCDC113	5396886825561523	2539327091901829	4.04324e-10	1.8809e-12	1554276466369629	5601065317789714
C11ORF88	5727171421051025	2534285090174089	4.54097e-10	2.15231e-12	2.01406e+16	5678210649334017
DYDC2	5854363441467285	2.52859e+16	5.17725e-11	2.54477e-12	1265727015904018	5536265236990793
CFAP47	7633915901184082	2.53087e+16	4.91247e-10	2.37151e-12	1.07019e+16	4635725498199463
SPEF2	5355910301208496	2525716716810778	5.53137e-11	2.81594e-12	1497457292344835	528740474155971
FAM183A	5151557922363281	2.52098e+16	6.16932e-11	3.21961e-12	1.41022e+16	5647448301315308
DNAH9	7652442932128906	2.52594e+16	5.50271e-11	2.75305e-12	1.13234e+16	4402140704068271
DNAAF3	5539552211761475	2.51628e+16	6.8734e-11	3.68013e-12	1.56473e+16	4714916229248047
DNAH6	7533662796020508	2.52098e+16	6.16932e-11	3.19486e-13	1.46098e+16	5653253793716431
DRC1	6878857612609863	2.51628e+16	6.8734e-11	3.70632e-12	8878879547119141	4.99306e+16
TPPP3	4353733539581299	2425578489277228	5.549e-10	4.04255e-12	3.58338e+16	6652666727701823
RSPH4A	5519954204559326	2.50611e+16	8.6883e-11	4.80438e-13	1.97259e+16	584531641718167
LRRC46	5984641075134277	250520533396013	8.87047e-11	5.14959e-13	1.48564e+16	5194945812225342
WDR49	6820891380310059	250520533396013	8.87047e-11	4.98297e-13	1.03931e+16	5272961616516113
CFAP65	6622597694396973	250520533396013	8.87047e-11	4.98297e-13	9934748481301700	5783087412516276
CFAP73	6.64412e+16	250520533396013	8.87047e-11	4.98297e-13	913791768691119	5240495045979817
BBOF1	5253292560577393	2492779964551072	1.18087e-09	7.15173e-13	1.43244e+16	4887638636997768
RFX3	3382131338119507	2.40948e+16	8.03983e-10	5.99829e-12	1.47594e+16	5307117980203511
CDHR3	5883975028991699	2492779964551072	1.18087e-09	7.15173e-13	2.31637e+16	5104749952043806
CFAP54	7032069683074951	2495042358806653	1.12092e-09	6.69033e-13	1.24058e+16	4797421623678768
AKAP14	6.44252e+16	2.49054e+16	1.24334e-09	7.74837e-13	1.04962e+16	5768490897284614
LOC101927416	6160628318786621	2.48464e+16	1.42435e-09	9.00144e-13	1.91055e+16	5375943617387251
HSP90AA1	7517858743667603	2228088905047432	5.23734e-08	6.44841e-09	3.51574e+16	2.09941e+16
DYNLL1	1.02503e+16	2228088905047432	5.23734e-08	6.44841e-09	3067395740085178	1.54811e+16
LRRC10B	626784610748291	2466386810869715	2.16836e-09	1.38937e-11	1.13186e+16	5744535706259988
TUBA4B	6338353633880615	2.46067e+16	2.47325e-09	1.60643e-11	1.11374e+16	5148898414943529
AGBL2	6304642677307129	2.46067e+16	2.47325e-09	1.60643e-11	9994942160213696	4.72999e+16
LOC100506990	304794979095459	2.31339e+16	7.3473e-09	7.15835e-11	2.06359e+16	5740123324924045
WDR54	4753639221191406	2.44633e+16	3.44085e-09	2.32551e-11	1.12625e+16	4.81436e+16
RSPH9	6.29771e+16	244926555160733	3.21621e-09	2.14546e-11	1.23333e+16	5395511245727539
C21ORF58	5269954681396484	2.44616e+16	3.45424e-09	2.36488e-11	1.2108e+16	5449671277812883
DRC3	6174337863922119	2444685230732685	3.57394e-09	2.4782e-11	1.24788e+16	571784129509559
CCDC17	5.74882e+16	2436738271970143	4.29158e-10	3.01349e-11	2.55895e+16	5352161077805507
CCDC170	5486200332641602	2.4266e+16	5.41996e-10	3.90096e-12	2341651280721029	5733919258577278
DZIP3	3.70639e+16	2346909598579165	3.3955e-08	3.01014e-11	1757043308681912	5354633248008495
CSPP1	3.55509e+16	2.34236e+16	3.77074e-09	3.44209e-11	1548192024230957	5217079494310461
C21ORF59	2374424934387207	2.22388e+16	5.77014e-08	7.29308e-12	1944588131374783	6595430116395693
VWA3A	8181648254394531	2.4151e+16	7.06303e-10	5.20753e-12	1.19449e+16	4294384717941284
CDHR4	7997828006744385	2.40948e+16	8.03983e-10	6.04638e-12	1.15536e+16	4193899366590712
CRIP1	5157791614532471	2403720537591906	9.17898e-10	7.00932e-12	1154383305140904	4.85436e+16
SNTN	5654213905334473	2.39837e+16	1.03814e-08	8.01865e-12	1.96979e+16	5773848215738933
ARMC4	7443502426147461	2.3982e+16	1.04234e-09	8.14259e-12	9451764424641928	4.12223e+16
PRR29	7032975196838379	2.3982e+16	1.04234e-09	8.14259e-12	9933880892666904	5758633613586426
SPAG8	6.9221e+16	2392724134614569	1.18238e-08	9.44413e-12	8723700552275686	5005995035171509
C6ORF118	6.68391e+16	238677359085671	1.35601e-08	1.095e-10	9958783929998224	6222089620736929
GAS2L2	6503674507141113	2.38083e+16	1.55479e-09	1.26916e-10	819147861365116	5384717668805804
CFAP45	5657022953033447	2.37818e+16	1.65283e-08	1.3637e-10	126146899952608	5660492244519686
FAM47E	5058264255523682	2.3616e+16	2.42125e-08	2.0402e-11	1.2803e+16	507962354973181
MAP6	6572632312774658	2.36262e+16	2.36496e-08	1.97201e-11	9881271593498460	5099578184240005
IQCG	5242337703704834	2.35675e+16	2.70734e-09	2.32879e-10	1.39786e+16	4.80994e+16
AGR3	5873763084411621	2.35059e+16	3.11987e-09	2.73841e-11	1.27956e+16	4366235954816951
C11ORF97	641119909286499	2.35172e+16	3.03921e-08	2.64093e-11	1138458829937559	5879361504002621
ODF3B	5055903434753418	2346909598579165	3.3955e-08	3.03166e-11	1.16511e+16	4.43175e+16
SPATA18	5.0714e+16	234299120735193	3.7161e-09	3.3596e-11	1.90622e+16	5164733123779297
IFT57	2874433994293213	2.19219e+16	1.19708e-06	1.6076e-08	2211351606580946	614579168742135
RSPH1	5155279159545898	2.33385e+16	4.58684e-09	4.30784e-11	2514684889051649	6302432639926088
TRAF3IP1	3.11981e+16	2.25052e+16	3.12497e-08	3.53832e-10	1.20254e+16	4.98072e+16
C7ORF57	613306999206543	2.33536e+16	4.42957e-09	4.08238e-11	1.01745e+16	5502758893099698
C2ORF81	5958786487579346	2.33536e+16	4.42957e-09	4.08238e-11	793278202866063	4841268712824041
LZTFL1	3.25825e+16	2253894799721065	2.89103e-07	3.22268e-10	1339708858066135	5164181172606434
UBXN10	6249541759490967	2330311839681926	4.97601e-08	4.71702e-10	1146637656471946	5471781440403151
C2ORF40	5758273601531982	2324450774492078	5.69498e-09	5.4571e-11	1.40757e+16	4661339521408081
CFAP161	6363905906677246	2324450774492078	5.69498e-09	5.44855e-12	1061990448922822	4486550490061442
DYNC2H1	3.44613e+16	2228088905047432	5.23734e-08	6.43578e-10	1.99923e+16	5968100956508091
AK9	3467880964279175	2.24264e+16	3.74597e-08	4.3401e-10	1.2399e+16	5104321670532227
TMEM67	446995735168457	2.30446e+16	9.02363e-09	9.02917e-11	1.23513e+16	4701269644278067
MAPK15	6.06582e+16	2.31315e+16	7.38729e-09	7.26215e-11	9957526235869436	4.77436e+16
FAM92B	6145029544830322	2.31315e+16	7.38729e-09	7.26215e-11	1260285810990767	5719885092515212
C14ORF142	3398343086242676	2.23625e+16	4.33995e-07	5.14257e-10	1.25034e+16	504811688004253
C11ORF70	4922896385192871	2.30165e+16	9.62768e-09	9.80261e-12	1.2816e+16	4736646821227255
TTC25	6369058132171631	2301879169117089	9.57653e-09	9.66647e-12	1397831309925426	5043696675981794
NME5	5012600898742676	2.29679e+16	1.07683e-07	1.1153e-09	1.45168e+16	4978781700134277
WDR86-AS1	5156693458557129	2.29784e+16	1.051e-07	1.07932e-09	1.03603e+16	4.71487e+16
CFAP70	501206111907959	2292690778762555	1.18329e-07	1.23595e-10	1.02226e+16	5047540664672852
DNAH5	4078243255615234	2216140714591667	6.89593e-08	8.83706e-10	1853766335381402	581261346506518
UFC1	2.23549e+16	2.09889e+16	1.02586e-06	1.61069e-07	1.90618e+16	6704556551846591
RFX2	4297737121582031	2.28055e+16	1.56487e-07	1.66198e-10	1287152608235677	5276210751153726
AK7	5088876724243164	2.28132e+16	1.53735e-07	1.61926e-09	1.11442e+16	5030951159340995
NUDC	1.95528e+16	2.0824e+16	1.49974e-05	2.43327e-07	1.85324e+16	721996807142672
PSENEN	2.75974e+16	2.12427e+16	5.71846e-07	8.68334e-09	2.16901e+16	6328689012506779
CTXN1	4829782485961914	2.27038e+16	1.97779e-07	2.11788e-09	1.84089e+16	5127898506496263
DYNLT1	1.18586e+16	2035646155077284	4.40087e-06	7.4938e-08	2178226047092014	1.06632e+16
TNFAIP8L1	5184720993041992	2.27038e+16	1.97779e-07	2.11896e-10	1272970760569853	5191928600442821
TMEM231	5044902801513672	2.25572e+16	2.77193e-08	3.04126e-10	2.23162e+16	521903409796246
ERICH2	5317007541656494	2.25604e+16	2.75155e-07	2.99475e-09	8765697479248047	5100762579176161
NEK10	6989655017852783	2.25439e+16	2.85821e-08	3.16101e-10	8963904976844788	4.0798e+16
FAM81B	6007558822631836	2251345639339463	3.0658e-07	3.44442e-10	1.53489e+16	5384545197358003
CEP126	3.82688e+16	2.17143e+16	1.93057e-06	2.6604e-08	1463703367445204	5560044960157405
WDR19	3.92006e+16	2.2377e+16	4.19797e-08	4.91112e-09	1.0214e+16	5038482478407563
LRRC6	5249276638031006	2.24447e+16	3.59168e-08	4.12982e-10	1206528719733743	4.33214e+16
TRIP13	5691760540008545	2245957933438631	3.47073e-08	3.96028e-10	1.03855e+16	4.41553e+16
BASP1	3.40535e+16	2.16962e+16	2.01288e-06	2.79149e-08	189863035413954	6183595368356416
C9ORF24	5007872104644775	2.23339e+16	4.63514e-08	5.53304e-10	2.59309e+16	5969141518197408
C9ORF116	4756401538848877	2.23339e+16	4.63514e-08	5.53304e-10	2.02574e+16	5551069306164254
WDR78	4635601997375488	2.22917e+16	5.10828e-07	6.23234e-10	1913880878024631	5656611534856981
CCDC39	6648661136627197	2.2377e+16	4.19797e-08	4.90064e-09	1.12435e+16	5337926640230066
CFAP44	3.51645e+16	2166974811393928	2.1392e-06	2.98546e-08	1.35784e+16	5254661178588867
CFAP46	6516582489013672	2232981987379845	4.67929e-08	5.66789e-10	8530704975128174	4191712803310818
C4ORF47	609134578704834	2228088905047432	5.23734e-08	6.5529e-10	7848259210586548	4.90578e+16
IK	1.96177e+16	2.03075e+16	4.92618e-06	8.56126e-08	171910646226671	6791211205559808
FHAD1	6336246967315674	2222543754386054	5.95062e-08	7.57343e-10	9475802779197692	4.74844e+16
MORN2	3602860927581787	2.14022e+16	3.9607e-07	5.87518e-08	1.95291e+16	5423356232819734
IFT22	3.28593e+16	2.12364e+16	5.8018e-07	8.86082e-09	1.75055e+16	5414062398948417
FAM229B	5097829341888428	2.21522e+16	7.04388e-08	9.08847e-11	922407208066998	5112110484730114
C20ORF85	5008969783782959	2.20168e+16	9.62145e-08	1.26676e-08	3.12417e+16	6799217224121094
PIH1D3	5730099201202393	2.21091e+16	7.77912e-08	1.01054e-09	867311954498291	601432280106978
MDH1B	6073853969573975	2.21091e+16	7.77912e-08	1.01054e-09	9663810133934020	5280550176447089
ALDH3B1	1.58627e+16	1984203796286534	0.000143867	2.6013e-06	2.39117e+16	9622260662250596
KCNRG	6061756610870361	2.19931e+16	1.01594e-07	1.3465e-09	8809959888458252	4.44998e+16
CFAP57	6110044002532959	2.19931e+16	1.01594e-07	1.3465e-09	9686415195465088	4.73163e+16
FOXJ1	4.63261e+16	2.18783e+16	1.32346e-06	1.80054e-08	2.44069e+16	673946868208118
FANK1	4.9551e+16	2.18883e+16	1.29342e-06	1.74833e-09	1.15014e+16	4311009742118217
EFHC1	3.46905e+16	2.03439e+16	4.53052e-06	7.75433e-08	2288572523328993	5757675404213255
IFT80	247898006439209	2090123386062502	1.25535e-05	1.99437e-07	9864610036214192	52166590027053
CAPS2	494388484954834	2.18221e+16	1.5061e-06	2.06225e-08	8185083215886896	4441454315185547
DNALI1	4569507598876953	2090813182913722	1.23557e-05	1.9521e-07	2.18608e+16	551799824363307
WFDC2	-9099875092506408	1.91186e+16	7.60966e-05	1.51762e-06	1.88795e+16	3.54752e+16
IGFBP3	-1858616828918457	1.91186e+16	7.60966e-05	1.51762e-06	989431889851888	2990226335242865
CYP26A1	-3.2459e+16	1.91186e+16	7.60966e-05	1.51762e-06	5086233350965712	2.50039e+16
GAPDH	-8092729449272156	1.91186e+16	7.60966e-05	1.51762e-06	1.75651e+16	3.07799e+16
ASS1	-2.0215e+16	1.91186e+16	7.60966e-05	1.51762e-06	6909524536132813	1.98075e+16
CD151	-262892484664917	1.91186e+16	7.60966e-05	1.51762e-06	3932804780847886	1.24439e+16
MPZL2	-2.35622e+16	1.91186e+16	7.60966e-05	1.51762e-06	5614876270294189	1618520089596079
KRT19	-1.23407e+16	1.91186e+16	7.60966e-05	1.51762e-06	1.30959e+16	2994968987976811
KRT7	-1629194736480713	1.91186e+16	7.60966e-05	1.51762e-06	9921605659253668	2.81648e+16
ID1	-214225172996521	1.91186e+16	7.60966e-05	1.51762e-06	6855245317731585	2.38517e+16
TUBA1A	4745137691497803	2.16395e+16	2.29357e-06	3.22103e-09	2.78975e+16	6867137853650079
KIAA1211L	3491523027420044	2.0824e+16	1.49974e-05	2.42212e-07	9545795652601454	4862730877954255
SPA17	4366889953613281	215973207972375	2.52743e-07	3.616e-09	1.53785e+16	4.88487e+16
OSCP1	4209201335906982	2.16346e+16	2.31965e-07	3.29837e-08	1137453351702009	5090235416020188
SYNE1	4112529754638672	2.07629e+16	1.72617e-05	2.83327e-08	1.63564e+16	5742755126953125
DNAJA4	3.21096e+16	2.00802e+16	8.31385e-06	1.48136e-07	1.7676e+16	540072755043551
ECT2L	7535269737243652	2.16395e+16	2.29357e-06	3.22839e-08	1.02055e+16	4.7954e+16
WRB	2.78973e+16	2.00197e+16	9.55569e-06	1.7194e-06	1372210184733073	5596846825567192
LRRC34	6842381477355957	2.15851e+16	2.59929e-07	3.74163e-09	8984234102310673	6141811847686768
IQUB	6882522106170654	2.15851e+16	2.59929e-07	3.74163e-09	7634124140585622	5075643062591553
NPHP1	5022433280944824	2.15563e+16	2.77804e-06	4.04771e-08	9451774828361742	4415474284778942
CKB	3.30383e+16	2.0619e+16	2.40445e-05	4.03099e-07	1872619846888951	5913764523788237
CETN2	2640589714050293	1.9817e+16	0.000152396	2.76889e-06	2.24533e+16	6680683827448766
CCDC114	5439899444580078	2.14226e+16	3.77953e-07	5.54008e-08	8741230964660645	4.79608e+16
AKNA	4599675178527832	2139246577605294	4.05074e-07	6.04429e-09	7729587554931641	4590055202615672
LRRC71	6589672088623047	2.14044e+16	3.94117e-07	5.8116e-08	7839781238186744	4.9119e+16
TCTN1	3054178237915039	2043387798750052	3.68232e-06	6.23794e-08	1671131239997016	5745648709957876
CCDC146	2460540294647217	1977048303646414	0.000169636	3.09701e-07	2064894782172309	6946318711691756
CC2D2A	4601223945617676	2.12921e+16	5.10374e-07	7.70512e-09	1.48614e+16	4.75698e+16
MS4A8	6996340751647949	2134864022015199	4.48084e-07	6.72539e-09	1.28553e+16	5641867433275495
CIB1	1.218e+16	1.89951e+16	0.00101125	2.21013e-05	2087794621785482	1042883892448581
MAP9	2.89543e+16	2032200007723657	4.76431e-05	8.23812e-08	1.42716e+16	5857989081021013
MAK	6018965244293213	2.11066e+16	7.8233e-07	1.20168e-07	8434518998669039	5668606758117676
CALM1	6483516693115234	1859930742959947	0.00025159	5.82986e-06	3280072318183051	2099629271923183
CFAP77	6.38835e+16	2.10465e+16	8.98536e-07	1.38807e-07	1.1846e+16	5838608490793329
TMEM232	5446360111236572	2.10265e+16	9.40824e-07	1.46165e-08	1.08586e+16	4918578078107136
HSPH1	1.89709e+16	1902781615079963	9.37959e-05	2.04173e-05	2.04919e+16	783139419555664
SPATA17	6020134449005127	2.09889e+16	1.02586e-06	1.60276e-07	7435070160896547	4493570804595947
CCDC181	4737781047821045	208523938429512	1.40477e-05	2.25642e-08	1.04073e+16	4790082258336684
NUCB2	2.484e+16	1.93592e+16	4.3736e-05	8.29191e-07	1.48359e+16	6511754449808372
STOML3	6234639644622803	2.08741e+16	1.33623e-06	2.1346e-07	1.07739e+16	5101679888638583
MLF1	4693485260009766	2.08029e+16	1.57417e-05	2.56996e-09	1087649374297171	5087328371794327
ARMC2	5602137565612793	2.07629e+16	1.72617e-05	2.83881e-07	7560279600081905	5087361733118693
STOX1	5742493152618408	2064349199357777	2.27252e-06	3.76992e-07	8814206277170489	4967349492586576
CD164L2	5953096389770508	2064349199357777	2.27252e-06	3.76992e-07	9142462207425024	4452528953552246
RGS22	76948561668396	2.05791e+16	2.63585e-05	4.44205e-07	761699104309082	3986942768096924
UCP2	2379257917404175	1.90493e+16	8.927e-05	1.9197e-05	1.61727e+16	6952543932982166
IL5RA	7060788631439209	2.0333e+16	4.64548e-06	7.99188e-08	9143734614054362	4726709019054066
CCDC153	6.67623e+16	2027622696186051	5.29387e-07	9.24673e-08	6635911941528321	4104990561803182
ADGB	6.69039e+16	2027622696186051	5.29387e-07	9.24673e-08	9086245854695638	5565874179204305
GRN	-1.62971e+16	1.77924e+16	0.0161286	4.13373e-05	6093472567471591	1759392321709148
TPM4	-1.72103e+16	1.77924e+16	0.0161286	4.13373e-05	6684599603925433	1.7466e+16
CXCL17	-1615494728088379	1.77924e+16	0.0161286	4.13373e-05	7848256055046531	2.28882e+16
TMSB4X	-16562420129776	1.77924e+16	0.0161286	4.13373e-05	8341544981925718	2.27403e+16
PKM	-5807063579559326	1.77924e+16	0.0161286	4.13373e-05	2.16282e+16	3.23467e+16
APLP2	-9891789555549622	1.77924e+16	0.0161286	4.13373e-05	1.13115e+16	2.13236e+16
NDRG1	-2.77496e+16	1.77924e+16	0.0161286	4.13373e-05	5188784879796645	1.70327e+16
TPT1	-6755834817886353	1.77924e+16	0.0161286	4.13373e-05	2.25195e+16	3596910964513584
HSPB1	-9112281203269958	1.77924e+16	0.0161286	4.13373e-05	1.93466e+16	3638403079119786
CCDC96	5122742652893066	2.01836e+16	6.55277e-05	1.15607e-06	7738833888884513	5124775942634133
ZMYND12	6438641548156738	2.01565e+16	6.97355e-06	1.23642e-07	7722352981567383	4827635628836496
DPY30	1.98898e+16	1822286140781318	0.000598603	0.000145539	1513962533738878	655563009010171
KIF9	4286900997161865	2.00649e+16	8.611e-06	1.54186e-06	9499634251450048	4896354675292969
CLUAP1	2.5605e+16	1871508693115411	0.000192714	4.38101e-06	1.2266e+16	5571276496438419
CFAP36	2369377613067627	1.87732e+16	0.00168567	3.77288e-06	1.70201e+16	6595002897493132
MOK	3309767007827759	1921438460240965	6.10401e-05	1.19476e-05	1.00202e+16	5056492864748853
CRNDE	1994810700416565	1.79873e+16	0.0102977	0.000259409	1.4343e+16	6636400106947432
CNTRL	3.24505e+16	1917953572028832	6.614e-05	1.30039e-06	1.21917e+16	5370760056578997
C17ORF97	3.2715e+16	1903823078396432	9.15734e-06	1.97727e-05	1063412802559989	5160635085332961
ICA1L	4267058849334717	1969527587048508	0.000201708	3.70026e-06	9431653456254440	4545299106174045
WDR60	2162837028503418	1.8363e+16	4.33515e-05	0.000103353	1355283949110243	6295000189515554
PTGES3	1.14124e+16	1761278212391755	0.0243903	6.46527e-05	2088531070285373	1.06495e+16
LRP11	1.25237e+16	1761278212391755	0.0243903	6.46527e-05	1.85189e+16	9059099699321546
TMEM190	6064889907836914	1.96753e+16	0.000211184	3.89262e-06	970932133992513	5004831227389249
FAM227A	466401481628418	1959390406973222	0.000254739	4.74017e-07	1.22477e+16	4385185656340226
TNFRSF19	5.51037e+16	1961587946951164	0.00024217	4.48503e-07	6879890441894532	4982019507366678
FAM174A	2.36513e+16	1.82269e+16	0.000593018	0.000143661	1.6038e+16	592932850827453
ARL3	1716185212135315	1.7758e+16	0.000174568	4.61205e-05	1.70597e+16	7413893553156837
RAB36	4974978446960449	1.95553e+16	0.00027845	5.20582e-07	9098492283974924	5043322245279948
LRRC74B	5148460388183594	1.95553e+16	0.00027845	5.20582e-07	9942337774461316	4886664496527778
IFT172	3002054214477539	1.88871e+16	0.00129703	2.86888e-06	1.06426e+16	5079879760742188
UBB	7508624792098999	1721265914434024	0.00612831	0.000169439	2529921213785807	1551074191101005
IFT81	2.99424e+16	1883148303235868	0.00147407	3.2734e-05	1.07822e+16	515151538680085
HIPK1	2155123233795166	1.80867e+16	0.000819114	2.0131e-05	1.43376e+16	6402844424851597
PLEKHB1	3865325689315796	1.93607e+16	4.35848e-05	8.225e-07	1.06304e+16	5061076379591419
NEK11	3867394208908081	1.9318e+16	4.8086e-06	9.24324e-08	9524282567641316	4491748352050781
MUC12	7200606822967529	1.93592e+16	4.3736e-05	8.31297e-07	7193211522595636	4485883116722107
FAM179A	7053287506103516	1.93592e+16	4.3736e-05	8.31297e-07	725955371198983	5013981461524963
ZBED5-AS1	300699520111084	1.87241e+16	0.00188742	4.25758e-05	1.10978e+16	5209561732777378
DRC7	6579263210296631	1.92394e+16	5.76302e-05	1.11284e-07	688763322501347	5286013126373291
ANKRD66	6592583179473877	1.92394e+16	5.76302e-05	1.11284e-07	6906499533817686	5251780986785889
RIBC1	6856942176818848	1.92394e+16	5.76302e-05	1.11284e-07	6746239497743803	4.27101e+16
COPRS	2057090997695923	1.80501e+16	8.90978e-05	0.000222881	1264450400216239	6116274053400214
SPAG16	2.99906e+16	1855194970027039	0.000280576	6.55079e-06	1.05536e+16	5017904191569709
CDS1	1.86816e+16	1742492470436939	0.0375903	0.00101292	1.75531e+16	7411590421260311
STK33	5.74102e+16	1915736354966233	6.96044e-05	1.37461e-06	1.07592e+16	4.92651e+16
LDLRAD1	4422108173370361	1.91076e+16	7.80489e-05	1.65099e-05	1.74021e+16	5372373727651742
CFAP69	4998751163482666	1.91186e+16	7.60966e-05	1.51619e-05	9026873188634072	4178928519194981
LMO4	-1.96232e+16	1673975015839233	0.182075	0.000527382	5907735824584961	1.57454e+16
RPS12	-8920463919639587	1673975015839233	0.182075	0.000527382	1.4815e+16	2.7524e+16
LDHA	-1.95977e+16	1673975015839233	0.182075	0.000527382	7112114517777054	2084112905483393
LAMB3	-2.92861e+16	1673975015839233	0.182075	0.000527382	5097356209388146	1.4743e+16
LCN2	-1251536250114441	1673975015839233	0.182075	0.000527382	1.20405e+16	2.87308e+16
TMPRSS4	-1.90026e+16	1673975015839233	0.182075	0.000527382	7271615664164225	1.85227e+16
PPIA	-5151750445365906	1673975015839233	0.182075	0.000527382	1.95384e+16	2792360676368688
DNAH3	71356520652771	1.91251e+16	7.49779e-06	1.48732e-05	9661748820337756	4.20187e+16
PCM1	1.7214e+16	1.67398e+16	0.182073	0.000525779	1.96192e+16	8138274688262481
C10ORF95	5239313125610352	1.91186e+16	7.60966e-05	1.57859e-05	7478548685709635	4696928560733795
CD4	5823000907897949	1.91186e+16	7.60966e-05	1.57859e-05	1.14225e+16	4786871075630188
PIH1D2	5177883148193359	1.91186e+16	7.60966e-05	1.57859e-05	7309917449951172	479072630405426
WDR66	3550109624862671	1.90611e+16	8.68673e-05	1.85278e-06	9705496395335478	5441914915128518
LRTOMT	4295631408691406	1.90611e+16	8.68673e-05	1.85278e-06	1.44711e+16	4839624885384363
PPOX	4631263732910156	190890293438032	8.14649e-05	1.73041e-06	7417944015995148	4348285816333912
SLC4A8	6542086601257324	1903823078396432	9.15734e-06	1.98462e-05	7993323885161301	4496234144483294
RUVBL2	3.09274e+16	1.82589e+16	0.000550943	1.32984e-05	1.16758e+16	484867919921875
CCDC190	6372506141662598	1.8919e+16	0.0012049	2.64395e-05	9701728820800780	5370657444000244
LOC100506844	490603494644165	1.8906e+16	0.00124176	2.73573e-05	789251200358073	5551190376281738
C11ORF74	3.76175e+16	1.87766e+16	0.00167254	3.72883e-06	8385053114457564	4735974653051534
ZFHX2	457234525680542	1877199938307347	0.00169044	3.79842e-05	8102537585842994	4.45281e+16
IFT74	2519078016281128	1.80512e+16	0.000888742	2.21542e-05	1.06634e+16	5760985154371995
TTC26	4362172603607178	187189551679423	0.000191005	4.3254e-06	7782691217237904	4866679457367444
SLC44A4	1448639154434204	1686617984912517	0.136088	0.000389403	2.26952e+16	1.15293e+16
CFAP74	8088356971740723	1.86668e+16	0.00215397	4.91557e-06	6010005814688546	7823130488395691
DNAH11	3.76517e+16	1.86002e+16	0.000251082	5.79607e-06	1.32074e+16	5927383206414838
EFCAB12	8538495063781738	1860434551987646	0.000248688	5.69714e-08	641516889844622	4.0749e+16
TCTEX1D1	8610738754272461	1860434551987646	0.000248688	5.69714e-08	8085266521998814	4884903033574422
STX2	5.11827e+16	1.85759e+16	0.000265499	6.17549e-06	819381586710612	4.26404e+16
SPAG1	2.23318e+16	173012775764016	0.0499715	0.0013641	1.22565e+16	604411779273867
TSPAN6	1.39442e+16	1.61483e+16	0.0710795	0.00218985	1.67003e+16	8689738322306682
VPS35	1.03071e+16	1.61107e+16	0.0775046	0.0024014	1.64867e+16	9437135982880696
SERPINI2	7489529132843018	1842308919413266	0.00377495	8.84675e-06	6229030064174107	409326712290446
DCDC5	7.38694e+16	1842308919413266	0.00377495	8.84675e-06	8195773533412388	5782572428385416
RPGR	3.73319e+16	1.83239e+16	0.00474335	0.00011366	1209071439855239	5321430543653008
DLEC1	7635896682739258	1.8363e+16	4.33515e-05	0.000102357	8124837875366211	4134819507598877
GPR162	7518102645874023	1.8363e+16	4.33515e-05	0.000102357	7871759278433663	4346835272652762
KNDC1	7555511951446533	1.8363e+16	4.33515e-05	0.000102357	6159251076834542	3.31412e+16
C2ORF73	7103836536407471	1.83078e+16	0.00049222	0.000118378	6967908995492118	4486611485481262
RPS3	-1.20443e+16	1.59003e+16	1.25817	0.00394248	8334392200816761	1.78012e+16
RPL10	-8898927569389343	1.59003e+16	1.25817	0.00394248	1315762413872613	244083748282967
MGST1	-159746515750885	1.59003e+16	1.25817	0.00394248	6873221220793547	1.59854e+16
IER3	-3316878318786621	1.59003e+16	1.25817	0.00394248	4.51826e+16	1.26285e+16
PPDPF	-1.13608e+16	1.59003e+16	1.25817	0.00394248	9890672749486464	1.78641e+16
ITGB1	-1.35652e+16	1.59003e+16	1.25817	0.00394248	9283830418306238	2.25761e+16
IFT43	2812577962875366	1741247210658402	0.00386837	0.000104578	8560382843017578	4692226575768512
PKIG	3808699131011963	1810372123644501	0.000787551	0.000192861	9509225325150924	4607201552972561
TSPYL4	2500136613845825	1729274150976949	0.00509634	0.00139565	7742713822258843	5068276878294906
STMND1	6481469631195068	1.81258e+16	0.000748546	0.000182652	8359414509364537	6026155731894753
TTC29	624456262588501	1.8068e+16	8.55024e-05	2.10885e-05	7922747475760323	6169752677281698
DNAI2	6422494411468506	1.8068e+16	8.55024e-05	2.10885e-05	7986388887677874	5497680902481079
LOC728392	5.05263e+16	1806009969399563	0.000870764	0.000216296	6141424507930361	4380530080487651
C1ORF158	637187385559082	1.80134e+16	0.000969518	2.43379e-05	6931306975228446	4561634430518517
CD59	580736517906189	1575576996631452	1.75481	0.0565273	2.71066e+16	1.83456e+16
RPGRIP1L	4386710166931152	1788365219678768	0.0130722	3.31595e-05	9313339110343688	4.53587e+16
USP2	4657492637634277	1.78896e+16	0.0128946	0.000325959	6294285346721781	5383148754344267
IFT27	3.04344e+16	1.72602e+16	0.00549245	0.000151376	1.06044e+16	5007498080913837
NWD1	2.82203e+16	1.65867e+16	0.259006	0.000770675	1.76169e+16	6747640907217604
DIXDC1	5289132118225098	1.78336e+16	0.0146706	0.00037343	827624748493063	4438046319144113
GOLGA2P5	3.80225e+16	1.77963e+16	0.0159842	4.08268e-05	7947320938110352	4.47877e+16
KIAA1841	3389773368835449	1.70056e+16	0.00987086	0.000277247	1.0302e+16	477199909298919
TSGA10	3697326183319092	1.69696e+16	0.107239	0.0030309	1.36679e+16	5431370676299672
CENPBD1P1	2.57475e+16	1704322302263955	0.00905268	0.00253472	1.04301e+16	5335723431441035
ACTG1	-6187950372695923	1.55476e+16	2.83386	0.00932763	2.11062e+16	3.24104e+16
HSPBP1	2.35991e+16	1641177728486863	0.387456	0.0116648	1357110129462348	5845639497331045
TMSB10	-1.68375e+16	1.53794e+16	4.17473	0.0140343	6720525149641365	1.76245e+16
ZYX	-2.67271e+16	1.53794e+16	4.17473	0.0140343	5821848782626066	1.24797e+16
CAV2	-214817214012146	1.53794e+16	4.17473	0.140343	6971088136945452	1.83066e+16
TACSTD2	-4.26072e+16	1.53794e+16	4.17473	0.140343	2.73041e+16	3.6685e+16
GPRC5A	-2.91358e+16	1.53794e+16	4.17473	0.140343	4.52174e+16	1.38545e+16
EPAS1	-1.85193e+16	1523840210332671	0.577561	0.199229	7783133433415339	2.05393e+16
S100A16	-2676725387573242	1523840210332671	0.577561	0.199229	4.13799e+16	1.2218e+16
RPL3	-810697615146637	1523840210332671	0.577561	0.199229	1.15464e+16	1988698481456139
RPL14	-720486044883728	1523840210332671	0.577561	0.199229	1366260952419705	2251238926574506
DNAJB13	4864603519439697	1750306592531967	0.0314003	8.37856e-05	6950123885582233	4.27003e+16
RP1	8306709289550781	1750306592531967	0.0314003	8.39443e-05	9498035289623120	5123708248138428
KATNAL2	4129773139953613	1744278348282489	0.00360758	9.68947e-05	7369122823079427	5072554936484684
TTLL9	7.98901e+16	1.7383e+16	0.00413983	0.0011228	6482312237774884	2.90555e+16
TCTEX1D2	3717211961746216	1652334289218066	0.29968	0.000896961	1.18491e+16	4.9497e+16
APOBEC4	5966684818267822	1.73154e+16	0.00483695	0.00131612	1.14711e+16	5198605346679688
C20ORF96	3.74594e+16	1.72767e+16	0.00528829	0.00145285	663405264577558	4358384207393346
PRDX5	5943145155906677	1.50404e+16	0.911149	0.0323097	2373445510864258	1.59483e+16
RIBC2	6752050876617432	1.72047e+16	0.062413	0.00173111	8143946329752604	5735908614264594
SHANK2	3.82539e+16	1707350801541191	0.00844291	2.34916e-05	645190175374349	4935940333775112
DENND6B	4008136749267578	1707350801541191	0.00844291	2.34916e-05	6924991607666016	4.66755e+16
MYH9	-1455514669418335	1.46881e+16	20.5055	0.0748731	5977696312798394	1.30247e+16
C3	-3.29987e+16	1.46881e+16	20.5055	0.0748731	4.65206e+16	1.49211e+16
ADAM9	-1.81692e+16	1.46881e+16	20.5055	0.0748731	5535971034656871	1274498164933612
SDC1	-4048300266265869	1.46881e+16	20.5055	0.0748731	398240327835083	1.0688e+16
ANKRD37	3.34341e+16	1698888221275313	0.102593	0.00289058	1013253183075876	5671061301717952
STK36	2962968349456787	1624728128592776	0.0565873	0.0172846	9827414119944852	4.95162e+16
TSPAN19	6539793014526367	1696620731196911	0.108092	0.00306448	98049764279966	5538713381840632
KIF3A	2.82884e+16	1627040988629875	0.0536525	0.0163411	1.23975e+16	543944593788921
FAM65B	4208065509796143	1.68739e+16	0.0133685	0.00038018	1.04227e+16	4560722272420667
SPACA9	4241097450256348	1686756260127116	0.135655	0.00386975	9046281814575196	4907699275661159
PFN2	1.34687e+16	1.48347e+16	14.6314	0.525257	1.84832e+16	91942138671875
DMKN	2267296552658081	1.56688e+16	2.14402	0.0692528	1.30357e+16	6262721400107106
ZNF664	1.25175e+16	1.47142e+16	19.3099	0.0703378	1.55525e+16	840371686859993
DYX1C1	5138981819152832	1.67467e+16	0.0179165	0.000514237	7381819316319057	4241128921508789
ATG9B	5217767238616943	1.67467e+16	0.0179165	0.000514237	8463042804173061	4.60392e+16
S100A14	-2.81818e+16	1.45557e+16	27.8142	1.03757	5669095516204834	1.41343e+16
CTSD	-6580734848976135	1.45557e+16	27.8142	1.03757	1.62672e+16	2.56692e+16
FHL2	-2.97712e+16	1.45557e+16	27.8142	1.03757	4.93993e+16	1198933869709196
FAM161A	3968515634536743	1.67221e+16	0.189608	0.000560852	7707659403483073	4854299867307985
HMGN3	1302445650100708	1.47453e+16	17.9767	0.0648504	1.82549e+16	9211109765891820
EZR	1.01201e+16	1.47363e+16	18.3535	0.0663711	1.86752e+16	1065151330196496
DPCD	3728534460067749	1.66351e+16	0.0231671	0.000687307	8321621187271611	4.82819e+16
RPL12	-9699844717979432	1.42417e+16	5.73149	0.223545	951802995469835	1.8872e+16
SERINC2	-1.79793e+16	1.42417e+16	5.73149	0.223545	5296745714933976	1271616147223458
KIAA2012	8200726509094238	1.65569e+16	0.277418	0.000827896	8280969032874475	6172831853230795
ZDHHC1	4327759265899658	1.64794e+16	0.331603	0.00099542	805902020684604	4.90862e+16
ENAH	1.18747e+16	1.43398e+16	4.57267	1.76597	1.51585e+16	8711677638963721
RPLP0	-1.0674e+16	1.43426e+16	4.54334	1.75066	9367003440856934	1.77807e+16
SPEF1	7367465019226074	1.63736e+16	0.423041	0.00127733	638424799992488	4239548047383626
CCDC151	6643772602081299	1631250786389517	0.486959	0.014746	6889537664560171	6475991521562848
CEP19	4544990539550781	1.63097e+16	0.0490099	0.0148841	5942424365452358	4194601192030796
AKAP9	9068202972412108	1.44388e+16	3.64057	0.139641	2420076158311632	1376922250073185
RUVBL1	2.63784e+16	1.55922e+16	2.55763	0.00835107	1.13196e+16	5278666506531418
OXTR	5914595603942871	1621415255971104	0.0610727	0.0187083	1.03906e+16	4.52665e+16
FBLN1	-2.87912e+16	1.38622e+16	137.354	0.55578	5065332821437291	1.60419e+16
TFCP2L1	-2.4928e+16	1.38622e+16	137.354	0.55578	4978753819185145	1508854604632744
TSPOAP1	3246640682220459	1.61578e+16	0.0695342	0.00213613	606893793741862	5516084324229847
TSNAXIP1	7176601409912109	1613530639672388	0.000732308	0.0226255	6629183842585638	3.01493e+16
APOO	2.37312e+16	1.54524e+16	3.52858	0.116762	9848475864955356	5466662320223722
PLAC8	2.21844e+16	1.50434e+16	0.904834	0.320063	1.64853e+16	73820068359375
AZIN1	1493221640586853	1.40033e+16	9.92378	0.395453	1656058841281467	782346316149635
SLFN13	3.63476e+16	1.60501e+16	0.0891112	0.00276884	8823016382032826	4.88783e+16
LY6E	-1.43243e+16	1.40325e+16	0.927809	3.68094	6043051357926994	1.38216e+16
GLTP	-2.04578e+16	1.40325e+16	0.927809	3.68094	5322080913342928	1257807123093378
IDS	1.54414e+16	1.44893e+16	32.4121	1.23185	1.67189e+16	7961408103384623
PABPC1	-6703763604164124	1.38894e+16	129.011	0.518627	1.43917e+16	2.29293e+16
RPS2	-6728724241256714	1.38894e+16	129.011	0.518627	1.46829e+16	2.34338e+16
EFHB	5152175426483154	1.59859e+16	1.03295	0.00321863	7908676995171441	5065273920694987
DNAL1	1987775206565857	1.48106e+16	15.4654	0.0556554	1.27725e+16	6632998444313227
SLC22A4	514974308013916	1.59287e+16	1.1785	0.000368248	7048495963767722	4376100724743259
B9D1	4271505355834961	1.59003e+16	1.25817	0.0039446	8434281184755522	4513906022192727
SYNGAP1	4093014717102051	1.59003e+16	1.25817	0.0039446	7372812731512661	4.46548e+16
ATP1B3	-1.90364e+16	1.35469e+16	28.3835	11.9085	6732701110839844	1.82341e+16
HACD4	4534645080566406	1.58816e+16	1.31331	0.00420749	8761051041739327	5251649594774433
FBXO15	6139379024505615	1.58463e+16	1.42461	0.00457657	761902589064378	4.74089e+16
FAM104B	2226414680480957	1.4441e+16	3.6228	1.38641	9551009041922432	5613835968586228
CYB5D1	3549551248550415	1.56353e+16	0.231556	0.000749971	1052760362625122	4.88639e+16
RPL13	-5051436424255371	1.32802e+16	52.452	22.559	1.8975e+16	2693061100010291
[truncated: 5,769 more rows]
