# Supplementary material for: Small molecule-directed differentiation of submerged-cultured human nasal airway epithelia for respiratory disease modeling
Source: Cell Rep Med. 2026 Mar 23;7(4):102692. doi: 10.1016/j.xcrm.2026.102692 (PMC13130688; doi:10.1016/j.xcrm.2026.102692)
Supplement: Table S2. Differentially expressed genes in submerged-differentiated cultures, ALI-cultures, and basal cells based on bulk RNA-seq, related to Figure 3 — (A) S-diff vs. BCs. (B) ALI-diff vs. BCs. (C) S-diff vs. ALI-diff. [file mmc3.xlsx]

## Sheet: a. S-diff vs BCs
Gene_chromosome	baseMean	log2FoldChange	lfcSE	pvalue	padj
RRAD__chr16	1715.55	6.21164	0.177224	1.99247e-272	3.11044e-268
GDF15__chr19	2339.97	4.30471	0.137699	2.79512e-218	2.18173e-214
RBPMS__chr8	1840.3	1.80375	0.058477	9.76133e-211	5.07947e-207
FOXJ1__chr17	2786.11	7.12949	0.242157	4.77938e-198	1.86527e-194
DNAAF3__chr19	2879.6	5.41851	0.18384	1.9383e-197	6.05176e-194
LRRC46__chr17	1009.84	5.33705	0.183205	6.96537e-190	1.81227e-186
C20orf85__chr20	3674.23	6.4193	0.223904	9.45077e-190	2.10766e-186
TPPP3__chr16	17431.4	5.83446	0.207778	6.8834e-182	1.34321e-178
TUBA1A__chr12	963.752	5.50887	0.196853	3.51949e-176	6.10474e-173
C9orf116__chr9	3649.52	5.41386	0.195775	1.71842e-175	2.68262e-172
RSPH1__chr21	1477.28	5.9325	0.214595	1.30472e-173	1.85163e-170
TSPAN1__chr1	5992.42	3.26983	0.117589	3.68815e-172	4.79798e-169
MUC20__chr3	2870.65	4.60896	0.167935	4.74047e-171	5.69257e-168
TEKT1__chr17	731.867	5.91755	0.214725	2.52065e-170	2.8107e-167
SPOCK2__chr10	890.789	7.05485	0.255688	2.84592e-170	2.96184e-167
BPIFB1__chr20	4884	5.93774	0.216746	2.32862e-168	2.272e-165
SMIM22__chr16	836.803	3.96594	0.144831	5.08367e-167	4.66831e-164
WFDC2__chr20	14771.9	3.71888	0.137609	5.26144e-165	4.56313e-162
CAPSL__chr5	979.142	6.15995	0.228262	1.27034e-164	1.04375e-161
MUC4__chr3	395.731	5.84927	0.215723	1.55891e-163	1.21681e-160
ROPN1L__chr5	608.273	5.92806	0.21992	2.38751e-162	1.77483e-159
WDR38__chr9	1126.47	5.3386	0.200528	1.37177e-160	9.73396e-158
CCDC17__chr1	2254.4	5.87395	0.221525	7.8066e-160	5.29865e-157
TMC5__chr16	682.744	5.01811	0.187763	1.26458e-159	8.22554e-157
CAPS__chr19	4226.87	4.5862	0.17357	5.15947e-158	3.22178e-155
CLDN3__chr7	1957.39	5.63998	0.216483	1.13865e-156	6.83671e-154
CFAP126__chr1	1103.65	6.84395	0.26204	5.0408e-156	2.91451e-153
C9orf24__chr9	9618.68	5.51979	0.214216	1.58338e-152	8.82789e-150
CA12__chr15	4302.41	-4.66561	0.18126	9.25334e-152	4.98117e-149
UBL3__chr13	466.769	2.01864	0.0774888	2.98012e-150	1.55076e-147
C9orf135__chr9	1092.98	6.18494	0.241713	4.38544e-149	2.20842e-146
FAM81B__chr5	602.158	6.14003	0.238154	6.16122e-149	3.00571e-146
C5orf49__chr5	1054.13	6.15034	0.243138	3.59248e-146	1.69946e-143
DNAI1__chr9	2012.04	6.10003	0.242614	5.22896e-146	2.40086e-143
VGLL1__chrX	1001.65	5.48544	0.217453	1.09192e-145	4.87028e-143
CFAP73__chr12	537.745	5.68307	0.223857	1.20101e-144	5.20803e-142
SLC44A4__chr6	784.248	2.74809	0.108101	9.88266e-144	4.16968e-141
RARRES1__chr3	456.957	5.85372	0.232049	1.22518e-143	5.03323e-141
LYPD2__chr8	5161.72	5.11312	0.204209	3.10643e-141	1.24345e-138
PSENEN__chr19	5540.55	3.36415	0.134568	5.07626e-141	1.98114e-138
CCDC170__chr6	1452.78	5.5871	0.228769	1.74574e-137	6.64702e-135
DNALI1__chr1	1623.53	4.84659	0.198708	1.016e-136	3.77637e-134
CTXN1__chr19	4560.31	4.65293	0.189974	3.24391e-136	1.17769e-133
LDHB__chr12	1551.5	-1.51961	0.0614861	4.82225e-136	1.71091e-133
NCF2__chr1	268.755	5.49861	0.224177	9.33087e-135	3.23698e-132
C11orf88__chr11	1215.49	6.1991	0.258397	1.62264e-133	5.50675e-131
RPL29__chr3	5383.26	-1.63071	0.0668058	5.80174e-132	1.92704e-129
C1orf194__chr1	1983.83	5.36195	0.223141	1.33976e-131	4.35728e-129
LRRC10B__chr11	560.252	5.72211	0.237172	2.558e-131	8.14959e-129
UCP2__chr11	3993.55	4.85965	0.203146	6.68651e-131	2.08766e-128
GABRP__chr5	691.988	5.46603	0.226833	9.67505e-131	2.96151e-128
CCDC80__chr3	993.202	4.64185	0.195879	5.11725e-129	1.53626e-126
IGFBP3__chr7	1249.23	5.96692	0.255567	6.72017e-129	1.97941e-126
RSPH9__chr6	492.912	5.98013	0.250557	8.08358e-129	2.3369e-126
PLAC8__chr4	641.698	5.15542	0.21626	3.93561e-128	1.11707e-125
LCN2__chr9	36887	4.84901	0.206618	2.56157e-127	7.14083e-125
CFAP161__chr15	475.791	5.54643	0.234277	2.82802e-126	7.7453e-124
SNHG7__chr9	355.944	-2.16767	0.0911275	4.62892e-126	1.2459e-123
B3GNT7__chr2	1384	3.43584	0.145566	2.20524e-125	5.83492e-123
ZMYND10__chr3	1608.48	5.51885	0.237516	1.33309e-124	3.46847e-122
EFCAB1__chr8	639.369	5.28255	0.227447	1.95945e-123	5.0146e-121
CTSS__chr1	406.948	4.29019	0.183531	1.90819e-122	4.80464e-120
TSPAN3__chr15	2098.51	1.68425	0.0718242	1.82141e-121	4.51334e-119
ODF3B__chr22	1113.62	4.50762	0.197537	1.64669e-119	4.01663e-117
FAM92B__chr16	493.464	5.78802	0.252764	2.58052e-119	6.19762e-117
RPS6KA2__chr6	631.546	2.73844	0.119101	5.3701e-119	1.27019e-116
BPGM__chr7	747.139	3.38714	0.147339	9.69321e-119	2.25852e-116
GOLM1__chr9	1477.88	2.38382	0.103904	2.31085e-118	5.30511e-116
FAM183A__chr1	892.582	5.72638	0.254872	2.69471e-118	6.09669e-116
PLEKHB1__chr11	944.246	5.18716	0.228678	3.13779e-117	6.99772e-115
AKAP14__chrX	570.413	5.63994	0.250089	1.76048e-116	3.87082e-114
MORN2__chr2	1264.07	3.52889	0.156427	3.91486e-116	8.48817e-114
SLC6A9__chr1	736.173	3.60352	0.162524	2.06825e-112	4.42295e-110
SORBS2__chr4	363.352	3.74728	0.168403	3.30293e-112	6.96783e-110
PIFO__chr1	819.89	5.1691	0.235961	5.25794e-112	1.09442e-109
RPL12__chr9	7119.91	-1.66846	0.0750563	1.21993e-110	2.50583e-108
EIF3E__chr8	563.037	-1.51129	0.0679608	3.56185e-110	7.22131e-108
RPS11__chr19	8579.29	-1.13185	0.0508408	3.76919e-110	7.5437e-108
EIF4B__chr12	4636.49	-1.45481	0.0657584	2.656e-109	5.24846e-107
UBA52__chr19	12374.4	-1.23375	0.0558035	8.4379e-109	1.64655e-106
MUC12__chr7	264.493	6.04799	0.27423	1.12694e-108	2.17193e-106
FAM216B__chr13	790.607	5.92844	0.275498	2.29415e-108	4.36755e-106
RPS4X__chrX	2968.47	-1.36585	0.0619217	2.59807e-108	4.88656e-106
CDHR3__chr7	619.844	5.33881	0.244444	5.05509e-108	9.39464e-106
LRRC23__chr12	596.421	4.67478	0.216772	3.25576e-107	5.97949e-105
XBP1__chr22	658.194	1.85943	0.085026	6.43378e-107	1.16788e-104
GAS2L2__chr17	434.436	5.42448	0.249404	7.7463e-107	1.38997e-104
RPS28__chr19	10843.9	-1.44797	0.0661793	1.17291e-106	2.08071e-104
RPL11__chr1	9706.5	-1.49073	0.068282	2.29021e-106	4.01713e-104
RPL13__chr16	13160.8	-1.25649	0.0577106	1.58794e-105	2.75437e-103
HLA-DRB1__chr6	524.357	4.60861	0.214361	8.58531e-105	1.4728e-102
MBOAT1__chr6	170.366	4.31637	0.199759	1.47354e-104	2.50037e-102
SNTN__chr3	858.493	5.48429	0.259692	4.1901e-104	7.03351e-102
VWA3B__chr2	566.306	5.76309	0.270687	5.03484e-104	8.36158e-102
RPL4__chr15	13137.4	-1.54585	0.0716287	5.55364e-104	9.12609e-102
FOXN4__chr12	339.784	6.71321	0.313675	1.5681e-103	2.54996e-101
RPL31__chr2	3981.4	-1.3632	0.0633466	7.61051e-103	1.22482e-100
LTBP4__chr19	802.41	-1.9832	0.0933161	6.10976e-102	9.73259e-100
BBOF1__chr14	410.734	4.44811	0.211457	2.51878e-101	3.97179e-99
CFAP45__chr1	342.33	5.82612	0.276286	2.77077e-101	4.32545e-99
CRTAP__chr3	2850.77	-2.29702	0.108228	5.42103e-101	8.37898e-99
RSPH4A__chr6	579.275	6.20048	0.297973	1.06803e-100	1.6346e-98
SOX15__chr17	805.827	-2.96091	0.141127	2.20805e-100	3.34659e-98
SYT5__chr19	296.536	5.46445	0.260432	2.77381e-100	4.16364e-98
CDS1__chr4	570.679	2.37389	0.112218	3.30071e-100	4.90736e-98
LYNX1__chr8	1695.19	4.55968	0.218527	3.47415e-100	5.11651e-98
TMEM125__chr1	211.877	4.45072	0.21135	7.97264e-100	1.16319e-97
SPA17__chr11	1855.72	3.89746	0.187526	9.39046e-100	1.35736e-97
TMEM231__chr16	649.424	4.31741	0.208767	1.69652e-99	2.42975e-97
CCDC40__chr17	383.872	6.31001	0.300671	4.17662e-99	5.92738e-97
CCDC65__chr12	408.27	6.31451	0.304136	4.36947e-99	6.1452e-97
RPS5__chr19	14501.2	-1.6144	0.0767527	5.0716e-99	7.069e-97
RPS27__chr1	34417.1	-1.37995	0.0654817	6.9218e-99	9.5625e-97
KCNE1__chr21	283.277	6.10534	0.291987	2.05292e-98	2.81124e-96
SPAG6__chr10	424.658	6.36051	0.307527	3.89928e-98	5.29318e-96
RNF103__chr2	505.273	1.61535	0.0770955	5.15579e-98	6.93854e-96
SNHG6__chr8	1398.62	-1.59925	0.0766483	1.79656e-97	2.38931e-95
CRIP1__chr14	808.94	4.8849	0.239438	1.80603e-97	2.38931e-95
STS__chrX	204.715	3.95742	0.190666	1.83255e-97	2.40403e-95
CP__chr3	451.983	5.44079	0.267169	1.68519e-96	2.1923e-94
DRC3__chr17	534.315	5.31334	0.260019	1.88006e-96	2.42559e-94
PACRG__chr6	378.494	4.4727	0.217526	4.27841e-96	5.47461e-94
PIGR__chr1	1560.6	4.70824	0.232779	5.43285e-96	6.89531e-94
NOS1__chr12	165.369	-7.1021	0.345254	7.20357e-96	9.06895e-94
MAP1A__chr15	525.835	5.18107	0.256451	3.64297e-95	4.54964e-93
PLP2__chrX	418.778	-2.62402	0.128058	4.26167e-95	5.28007e-93
CFAP53__chr18	489.869	4.94648	0.244874	1.94107e-94	2.38598e-92
DSC3__chr18	225.25	-3.2242	0.159034	1.26101e-93	1.53794e-91
UBXN10__chr1	567.467	5.47713	0.273319	1.27591e-93	1.54405e-91
VWA5A__chr11	554.319	2.37595	0.117335	6.32369e-93	7.59378e-91
RNF144B__chr6	281.875	2.97573	0.14712	7.94276e-93	9.46522e-91
RPL22__chr1	2482.75	-1.10428	0.0543427	1.75329e-91	2.07353e-89
TNFAIP2__chr14	549.062	3.96916	0.198071	1.95124e-91	2.29028e-89
PROM1__chr4	466.099	5.32045	0.264832	2.28695e-91	2.66429e-89
RPS15__chr19	7904.02	-1.35443	0.0669183	2.47657e-91	2.86383e-89
RPL39__chrX	4243.98	-1.48382	0.0736107	5.10987e-91	5.86546e-89
RARRES3__chr11	1610.28	2.24676	0.11174	5.17045e-91	5.89167e-89
APOL6__chr22	390.667	2.60897	0.130671	3.52547e-90	3.98813e-88
CCDC96__chr4	203.906	4.62367	0.23195	5.04443e-90	5.66537e-88
STOML3__chr13	397.423	5.97999	0.301718	7.57574e-90	8.44749e-88
DRC1__chr2	356.139	6.47695	0.328496	1.07614e-89	1.19147e-87
RPL37A__chr2	8082.73	-1.37536	0.0685429	2.15636e-89	2.37063e-87
NEDD9__chr6	135.938	3.45013	0.173446	6.57174e-89	7.17423e-87
RPS18__chr6	404.35	-1.69286	0.0850922	9.1191e-89	9.88599e-87
WDR86-AS1__chr7	433.93	6.03706	0.306959	9.90669e-89	1.06657e-86
RPL18__chr19	4463.86	-1.26359	0.0638549	2.29547e-88	2.43773e-86
ENKUR__chr10	456.474	5.92346	0.305877	2.2809e-88	2.43773e-86
TNFAIP8L1__chr19	871.208	3.88573	0.199912	3.36133e-88	3.54552e-86
ALDH3B1__chr11	5367.28	3.75423	0.192202	2.85133e-87	2.98739e-85
RPL28__chr19	5426	-1.29124	0.0658665	2.27007e-86	2.36254e-84
LOXL4__chr10	366.393	2.99405	0.153936	6.75344e-86	6.98199e-84
SAXO2__chr15	387.037	5.16643	0.2708	4.46002e-85	4.58062e-83
APOBEC4__chr1	268.459	6.17467	0.318763	6.10884e-85	6.23302e-83
TMPRSS2__chr21	368.686	3.75804	0.195591	1.85266e-84	1.87804e-82
RPL5__chr1	14673.4	-1.61414	0.0831971	1.89848e-84	1.91208e-82
TTC25__chr17	451.851	5.3352	0.281878	3.15077e-84	3.15299e-82
KLHL5__chr4	461.166	2.39651	0.12443	6.47198e-84	6.43529e-82
RPL36A__chrX	538.942	-1.83283	0.0950521	8.76313e-84	8.6583e-82
CALML4__chr15	215.979	3.45486	0.180239	1.14068e-83	1.11995e-81
TGM2__chr20	215.758	4.78324	0.248712	1.36794e-83	1.33468e-81
NWD1__chr19	450.119	4.69684	0.24802	6.88795e-83	6.67874e-81
DNAH12__chr3	257.926	5.99063	0.315471	9.19423e-83	8.85994e-81
MUC1__chr1	1618.2	4.20968	0.226144	1.4411e-82	1.38018e-80
ANKRD13A__chr12	361.117	2.00116	0.104337	1.78256e-82	1.6968e-80
STOM__chr9	1955.64	2.37572	0.125669	6.08474e-82	5.7569e-80
RPS8__chr1	6287.09	-1.40177	0.073572	1.38793e-81	1.30524e-79
RPS3__chr11	4327.67	-1.64019	0.0862359	2.06526e-81	1.92897e-79
LINC00284__chr13	238.742	5.86727	0.311334	2.07589e-81	1.92897e-79
CNIH2__chr11	314.582	4.59086	0.24555	4.1343e-81	3.81897e-79
IMPDH2__chr3	613.055	-2.13183	0.112927	5.90397e-81	5.42158e-79
CST6__chr11	291.725	5.81477	0.312131	7.97277e-81	7.27853e-79
FBLN5__chr14	146.85	4.90338	0.259886	4.38657e-80	3.98132e-78
RPS10__chr6	599.509	-1.44948	0.0768823	4.69331e-80	4.2351e-78
CNDP2__chr18	328.176	1.54973	0.0822301	1.07528e-79	9.64723e-78
TSPAN15__chr10	249.697	2.42184	0.129061	2.11802e-79	1.8894e-77
FAM213A__chr10	772.43	-1.79741	0.0957451	2.28562e-79	2.02732e-77
PIH1D2__chr11	225.969	4.09852	0.220877	2.30521e-79	2.03315e-77
FSTL1__chr3	223.54	3.26005	0.1757	3.10726e-79	2.72514e-77
PPIL6__chr6	395.791	4.23286	0.228507	4.03648e-79	3.5203e-77
APOD__chr3	2002.3	4.21607	0.228986	5.8244e-79	5.05137e-77
LRTOMT__chr11	1278.46	3.52614	0.191029	8.0425e-79	6.93655e-77
CCDC60__chr12	576.284	4.43441	0.243772	1.23685e-78	1.06091e-76
DYNLRB2__chr16	394.109	6.20444	0.341258	3.39207e-78	2.89364e-76
KRT80__chr12	227.357	4.14506	0.224942	5.42783e-78	4.58021e-76
C1orf158__chr1	310.946	6.16359	0.33509	5.4253e-78	4.58021e-76
MXRA7__chr17	658.75	-1.54182	0.0828276	7.76089e-78	6.51372e-76
NBEA__chr13	314.392	3.37614	0.183051	9.39626e-78	7.84412e-76
RPL7A__chr9	3724.92	-1.54149	0.0831058	1.52162e-77	1.26351e-75
C22orf23__chr22	214.507	6.17571	0.33575	1.80346e-77	1.48962e-75
DYDC2__chr10	328.883	5.7627	0.316193	4.82871e-77	3.96742e-75
COL4A6__chrX	79.5842	-3.19929	0.173865	5.10947e-77	4.17612e-75
DNAAF1__chr16	571.45	5.61746	0.313166	1.21351e-76	9.86674e-75
AKNA__chr9	204.522	4.09087	0.223319	2.87922e-76	2.32889e-74
CD4__chr12	386.493	5.19591	0.291449	4.37498e-76	3.5205e-74
ARHGAP18__chr6	311.134	3.22876	0.177795	3.33953e-75	2.67351e-73
GSR__chr8	546.103	-1.33062	0.0727708	3.52782e-75	2.80984e-73
MUC16__chr19	159.022	4.86383	0.266399	3.77197e-75	2.98905e-73
C1orf189__chr1	208.12	5.72888	0.315857	5.16989e-75	4.07612e-73
RPL7__chr8	3072.01	-1.2724	0.0697647	9.37165e-75	7.3518e-73
LOC101927416__chr3	643.012	6.45887	0.368244	1.13441e-74	8.85463e-73
TJP3__chr19	304.718	4.42256	0.247177	4.0557e-74	3.14993e-72
CFAP77__chr9	406.634	6.49774	0.363852	4.7467e-74	3.66835e-72
TEKT2__chr1	155.536	5.24822	0.290673	4.77912e-74	3.67521e-72
RFX3__chr9	232.053	4.52772	0.253063	7.72012e-74	5.90779e-72
SPAG1__chr8	1412.8	2.88811	0.1617	9.08997e-74	6.92212e-72
C15orf48__chr15	224.841	5.16001	0.292044	2.11301e-73	1.60127e-71
BICD2__chr9	185.369	-1.93774	0.10756	2.15637e-73	1.62623e-71
SRD5A3__chr4	949.267	2.24889	0.125194	4.20126e-73	3.15316e-71
TRAM1__chr8	1590.88	1.66091	0.0924841	7.07296e-73	5.28306e-71
ADIRF__chr10	3690.3	-3.89031	0.221606	9.53533e-73	7.08838e-71
MLF1__chr3	495.26	3.73911	0.210486	1.5005e-72	1.11015e-70
ZNF503__chr10	544.881	-2.53635	0.143212	2.77526e-72	2.04361e-70
OLA1__chr2	1197.06	-1.44593	0.0809652	4.63765e-72	3.39898e-70
MAPK15__chr8	348.836	4.02135	0.228784	5.24312e-72	3.82478e-70
LRRC71__chr1	226.477	5.57908	0.314159	5.89369e-72	4.27937e-70
ENO4__chr10	215.312	5.87516	0.332317	6.25187e-72	4.51842e-70
LRRC75A-AS1__chr17	2765.24	-2.06461	0.11595	6.41526e-72	4.61514e-70
BMP7__chr20	405.408	-3.03583	0.172544	9.4886e-72	6.79479e-70
GPR162__chr12	268.878	5.01266	0.284683	1.01974e-71	7.26899e-70
PRR29__chr17	242.813	6.10731	0.343806	1.30908e-71	9.28908e-70
RAB11FIP1__chr8	1446.56	2.86886	0.162923	1.56364e-71	1.10452e-69
VSTM2L__chr20	265.411	4.73924	0.271563	1.98887e-71	1.39857e-69
C4orf19__chr4	125.537	6.1119	0.344747	4.91339e-71	3.43959e-69
RPL32__chr3	4783.17	-1.61296	0.0910729	5.34688e-71	3.72634e-69
TMEM190__chr19	1110.66	5.24504	0.313125	2.60424e-70	1.80688e-68
SEL1L3__chr4	280.26	2.10938	0.120177	2.76607e-70	1.91067e-68
CCDC114__chr19	421.434	4.61078	0.268144	5.10694e-70	3.51209e-68
TUBA4B__chr2	280.655	5.60063	0.323779	1.00685e-69	6.8938e-68
KRT5__chr12	14454.9	-4.68582	0.272709	1.29143e-69	8.80369e-68
RPL26__chr17	5009.81	-1.59208	0.0913505	1.49552e-69	1.01507e-67
TIMP2__chr17	294.405	2.81862	0.162565	2.69152e-69	1.81893e-67
DAPL1__chr2	170.039	-3.99982	0.233073	5.10416e-69	3.43453e-67
NEBL__chr10	134.389	3.54429	0.204438	5.6979e-69	3.81759e-67
LRRC18__chr10	248.561	6.20291	0.356889	5.72572e-69	3.81984e-67
LRRC6__chr8	185.727	4.72275	0.274115	6.47778e-69	4.30318e-67
PLA2G16__chr11	131.997	3.00475	0.172257	7.9217e-69	5.24007e-67
RPL36__chr19	4359.09	-1.4077	0.0806755	7.97892e-69	5.25565e-67
RIBC1__chrX	193.545	4.71758	0.273486	9.52233e-69	6.24593e-67
RPS24__chr10	9488.63	-1.34061	0.0770091	1.99773e-68	1.30488e-66
CCDC103__chr17	168.191	4.35684	0.25287	2.1583e-68	1.40389e-66
GGT6__chr17	90.9887	3.22942	0.185986	3.22107e-68	2.08648e-66
CCDC69__chr5	178.99	3.04948	0.176848	6.59823e-68	4.2564e-66
SLC2A4RG__chr20	220.502	-2.09852	0.121648	1.47898e-67	9.50138e-66
ESPN__chr1	444.09	-1.70878	0.0991433	2.06159e-67	1.319e-65
HLA-DRA__chr6	959.459	4.54259	0.2693	2.75354e-67	1.75451e-65
CLIC5__chr6	156.301	7.40168	0.424855	2.76918e-67	1.75731e-65
CYP26B1__chr2	495.657	5.19678	0.308722	2.90056e-67	1.83323e-65
CFAP65__chr2	311.252	5.73659	0.341059	3.1256e-67	1.96749e-65
EEF1G__chr11	3062.65	-1.02648	0.0594036	3.29823e-67	2.06782e-65
DAAM1__chr14	441.669	1.68084	0.0979211	4.9624e-67	3.09201e-65
SLC37A1__chr21	88.1535	2.55344	0.148421	4.97146e-67	3.09201e-65
RPL36A-HNRNPH2__chrX	312.449	-1.71759	0.100003	5.7273e-67	3.54797e-65
CDC42EP3__chr2	756.926	2.06985	0.121045	6.2514e-67	3.85733e-65
MOK__chr14	384.75	2.16088	0.126093	6.95388e-67	4.2739e-65
FAM229B__chr6	247.414	3.69919	0.219104	1.04223e-66	6.38052e-65
MNS1__chr15	329.198	4.97692	0.300207	1.15422e-66	7.03849e-65
ARMC4__chr10	154.641	5.94612	0.347246	1.28366e-66	7.79736e-65
CLIC6__chr21	329.577	4.89806	0.292889	2.46299e-66	1.4903e-64
ZDHHC1__chr16	1342.36	3.60544	0.215638	2.53268e-66	1.52655e-64
BIRC3__chr11	286.004	3.61284	0.214559	3.85362e-66	2.3138e-64
KIF9__chr3	210.537	3.08356	0.181563	4.5947e-66	2.74819e-64
DNAJA4__chr15	1620.82	3.74953	0.226171	4.70543e-66	2.80368e-64
FAM47E__chr4	255.123	5.00957	0.30052	5.04338e-66	2.99362e-64
RPS15A__chr16	6320.2	-1.50134	0.0878929	5.59962e-66	3.3112e-64
IQCK__chr16	553.121	2.90685	0.172204	5.67982e-66	3.34595e-64
FAM65B__chr6	325.348	4.96529	0.296014	6.38252e-66	3.74577e-64
TAX1BP1__chr7	1143.47	1.17244	0.0687958	7.49955e-66	4.38485e-64
SLC15A2__chr3	412.92	2.55996	0.150877	9.2197e-66	5.37047e-64
AK7__chr14	446.767	4.20721	0.255036	9.83291e-66	5.70638e-64
CDKN1A__chr6	2708.57	2.08965	0.123173	1.03461e-65	5.98196e-64
BPIFA2__chr20	827.984	4.17408	0.252515	1.18877e-65	6.84795e-64
LDLRAD1__chr1	478.845	3.76717	0.226401	1.39773e-65	8.02207e-64
KIF19__chr17	166.006	5.54918	0.326952	2.34528e-65	1.3411e-63
GM2A__chr5	864.021	-2.2821	0.134799	3.26638e-65	1.861e-63
ZMYND12__chr1	141.367	4.21804	0.251244	4.53033e-65	2.57174e-63
CLMN__chr14	489.577	2.06976	0.122388	5.0283e-65	2.84409e-63
RPL37__chr5	10320.5	-1.28371	0.0758049	7.27437e-65	4.09964e-63
RARRES2__chr7	112.974	5.66031	0.334784	1.004e-64	5.63792e-63
BCAT1__chr12	148.176	4.43564	0.266486	1.15938e-64	6.48714e-63
PGM2L1__chr11	221.261	3.89261	0.234751	1.82313e-64	1.01646e-62
TMPRSS3__chr21	174.741	3.96121	0.237152	2.05359e-64	1.14087e-62
RIN1__chr11	117.712	-2.19525	0.130846	2.2194e-64	1.22862e-62
MORN5__chr9	215.811	5.5897	0.334234	2.45385e-64	1.3536e-62
UNC93B1__chr11	2024.13	2.20215	0.131238	2.70509e-64	1.48694e-62
RPL10__chrX	11436.2	-1.35767	0.0805219	2.82463e-64	1.5472e-62
LGR6__chr1	211.408	-6.71753	0.40564	4.18247e-64	2.28296e-62
FANK1__chr10	224.568	4.03765	0.242778	4.2263e-64	2.29884e-62
RPL38__chr17	5710.92	-1.29238	0.0766943	4.94714e-64	2.68159e-62
CFAP52__chr17	270.53	6.25047	0.378493	6.27229e-64	3.38812e-62
WDR78__chr1	485.349	4.61621	0.285255	8.78652e-64	4.72987e-62
HERC6__chr4	292.013	2.83369	0.170169	1.18755e-63	6.37071e-62
B9D2__chr19	115.491	3.25138	0.19519	1.24375e-63	6.64935e-62
SCGB2A1__chr11	231.536	5.84565	0.351145	1.41575e-63	7.5431e-62
CDHR4__chr3	241.379	6.62424	0.397921	1.50814e-63	8.00803e-62
RPS16__chr19	11075	-1.30894	0.0785931	5.29276e-63	2.80085e-61
CFAP43__chr10	194.29	5.85244	0.351764	6.13009e-63	3.233e-61
PLSCR1__chr3	133.561	2.22735	0.134021	8.47089e-63	4.45249e-61
MAP6__chr11	391.125	4.51173	0.278651	9.81033e-63	5.13923e-61
IQCG__chr3	242.568	4.50609	0.278027	1.21118e-62	6.32366e-61
MYH14__chr19	951.716	4.04789	0.252997	2.19051e-62	1.13987e-60
GALC__chr14	515.087	2.27977	0.138222	2.22432e-62	1.15362e-60
RPL17__chr18	1905.86	-1.47161	0.0887009	3.44847e-62	1.78258e-60
SH2D4A__chr8	359.022	1.94312	0.118213	6.0659e-62	3.12524e-60
GAS5__chr1	612.891	-2.38175	0.145681	7.95445e-62	4.08477e-60
TCTEX1D4__chr1	194.437	6.15138	0.371351	1.035e-61	5.2975e-60
RPLP1__chr15	12533.8	-1.4011	0.0850362	1.61889e-61	8.25899e-60
CFAP61__chr20	241.767	5.60775	0.346762	2.20924e-61	1.1234e-59
RPS13__chr11	7370.5	-1.2007	0.0730777	4.15419e-61	2.10555e-59
SPEF1__chr20	149.002	5.72231	0.350811	9.34317e-61	4.72026e-59
CYP2B7P__chr19	1374.28	4.88685	0.317947	1.36302e-60	6.86392e-59
GBP3__chr1	100.522	2.79361	0.171575	1.53403e-60	7.70026e-59
RHBDD2__chr7	3212.13	1.14186	0.0695951	1.77855e-60	8.89902e-59
AK1__chr9	578.389	2.52446	0.156619	1.79001e-60	8.92774e-59
PKIG__chr20	447.806	2.74773	0.170587	2.12886e-60	1.0584e-58
HIST1H1C__chr6	407.35	2.54559	0.157418	2.46013e-60	1.21921e-58
CYBA__chr16	807.468	1.45405	0.0891871	4.15557e-60	2.05293e-58
LOC100506990__chr8	1351.88	2.92626	0.184392	4.70846e-60	2.31873e-58
DNAJB13__chr11	137.093	4.98676	0.30844	6.09504e-60	2.99213e-58
SPACA9__chr9	622.869	3.17435	0.198639	6.20093e-60	3.03457e-58
KIAA1211L__chr2	296.89	4.94516	0.315326	7.52141e-60	3.66927e-58
PLEKHS1__chr10	191.828	5.50751	0.343793	1.34117e-59	6.52243e-58
UFC1__chr1	1177.43	2.3841	0.14903	2.34307e-59	1.13595e-57
NMB__chr15	177.471	2.63288	0.164553	2.98766e-59	1.44397e-57
RPL23__chr17	3772.83	-1.24401	0.0769459	3.03629e-59	1.46295e-57
RPL3__chr22	5944.62	-1.21903	0.0754315	3.60076e-59	1.72958e-57
LOC102724094__chr7	116.259	5.75364	0.356196	6.26078e-59	2.99807e-57
CASC1__chr12	122.383	5.71747	0.354751	7.16021e-59	3.41829e-57
HLA-C__chr6	3002.78	1.51456	0.0942486	8.03783e-59	3.82557e-57
RPL6__chr12	4345.36	-1.25333	0.0779815	1.21978e-58	5.78783e-57
BMP3__chr4	108.513	3.66413	0.231296	1.24219e-58	5.87631e-57
RPS17__chr15	3759.93	-1.39772	0.0870327	2.06592e-58	9.74353e-57
CD74__chr5	7533.51	3.06239	0.194552	2.12965e-58	1.00139e-56
ADGRF1__chr6	636.87	3.46779	0.222416	2.62271e-58	1.22952e-56
SLC34A2__chr4	163.674	3.5799	0.22562	2.72085e-58	1.27171e-56
SAA2__chr11	302.322	5.48324	0.357493	2.9049e-58	1.35368e-56
GALNT12__chr9	148.198	1.75111	0.109251	2.98394e-58	1.38638e-56
CRCT1__chr1	134.725	6.58836	0.422248	3.04396e-58	1.41007e-56
UBXN11__chr1	136.189	3.9449	0.249007	4.18298e-58	1.93197e-56
SLPI__chr20	11958.5	3.01566	0.193245	4.68969e-58	2.15961e-56
METTL7A__chr12	8469.77	2.54235	0.161624	4.76469e-58	2.18769e-56
HRASLS2__chr11	198.677	4.39931	0.277813	4.96969e-58	2.27513e-56
TTLL10__chr1	213.094	5.39542	0.341667	6.42007e-58	2.93052e-56
RPL8__chr8	4117.91	-1.25746	0.0786699	1.20716e-57	5.49417e-56
RPS21__chr20	3886.91	-1.69826	0.106901	1.56251e-57	7.0908e-56
RACK1__chr5	5632.64	-1.31445	0.0826436	1.71766e-57	7.77227e-56
OR7E14P__chr11	443.134	3.33081	0.213475	1.9384e-57	8.74576e-56
EIF3H__chr8	612.419	-1.22708	0.0771667	2.35817e-57	1.0609e-55
MX1__chr21	524.069	2.69828	0.170975	3.39666e-57	1.52371e-55
RPL15__chr3	16443	-1.04072	0.0655647	4.27186e-57	1.91083e-55
ELF3__chr1	4952.66	3.81503	0.249541	4.63777e-57	2.06858e-55
NECTIN1__chr11	382.914	-1.7049	0.107636	5.65463e-57	2.51494e-55
MPZL3__chr11	210.411	2.17181	0.137479	6.17277e-57	2.73759e-55
MAPRE3__chr2	420.156	2.13408	0.135809	6.70211e-57	2.96393e-55
CLCA2__chr1	223.847	-4.78625	0.311478	6.75391e-57	2.9784e-55
C11orf70__chr11	331.543	3.65387	0.237742	7.99235e-57	3.51461e-55
CLDN4__chr7	2128.68	2.7388	0.176668	8.57957e-57	3.76224e-55
GCLM__chr1	436.816	2.12717	0.135758	8.92105e-57	3.90102e-55
PRR15__chr7	492.164	2.4367	0.155707	1.29787e-56	5.6595e-55
LRRIQ1__chr12	178.759	6.16581	0.392639	1.30458e-56	5.67291e-55
IGFBP5__chr2	85.7316	5.24425	0.333344	1.46706e-56	6.36175e-55
RPL27A__chr11	7382.46	-1.32644	0.0846233	3.21401e-56	1.38986e-54
CFI__chr4	96.2438	2.59127	0.165793	3.47324e-56	1.49781e-54
INHBB__chr2	307.56	4.36571	0.283358	3.98573e-56	1.71029e-54
STOX1__chr10	132.293	5.09753	0.325903	3.98786e-56	1.71029e-54
DRC7__chr16	252.152	5.60659	0.367491	4.35271e-56	1.86165e-54
ASRGL1__chr11	446.799	4.2821	0.277945	5.11552e-56	2.18192e-54
GAMT__chr19	170.56	-1.96236	0.125452	7.80619e-56	3.3205e-54
MS4A8__chr11	171.274	4.98011	0.318098	7.85242e-56	3.33109e-54
CXCL17__chr19	7173.76	2.68981	0.176096	1.33362e-55	5.64203e-54
DHRS1__chr14	736.537	-1.34548	0.0860665	1.64168e-55	6.92656e-54
RRAGD__chr6	139.862	2.81673	0.182309	2.10613e-55	8.86221e-54
RPS29__chr14	4230.97	-1.34744	0.0866148	2.17338e-55	9.12058e-54
OR7E47P__chr12	340.752	5.06886	0.328062	2.34816e-55	9.82764e-54
SPAG8__chr9	119.96	5.08074	0.329342	2.40222e-55	1.0027e-53
SLC18B1__chr6	209.809	1.43727	0.0921572	2.52447e-55	1.05092e-53
STMND1__chr6	172.917	5.79373	0.373877	3.01181e-55	1.25046e-53
ERICH3__chr1	173.95	5.59774	0.362781	4.08431e-55	1.69125e-53
UMODL1-AS1__chr21	89.9077	5.46101	0.350305	6.41401e-55	2.64892e-53
RPGR__chrX	110.681	3.89639	0.251833	7.05643e-55	2.90654e-53
CFB__chr6	1020.17	4.50193	0.303792	1.33084e-54	5.46729e-53
ABHD12B__chr14	125.476	5.43822	0.353726	1.39533e-54	5.7172e-53
NME5__chr5	176.526	3.40134	0.223124	2.27758e-54	9.30768e-53
CCDC181__chr1	203.619	4.66681	0.309838	2.44009e-54	9.94575e-53
TMC4__chr19	2411.62	1.51473	0.0983653	3.41019e-54	1.38637e-52
ADH1C__chr4	327.255	5.15214	0.33504	3.91943e-54	1.58925e-52
SH3BGRL2__chr6	311.581	2.84471	0.187502	4.44178e-54	1.79639e-52
TMA7__chr3	1472.48	-0.882561	0.0567469	6.15385e-54	2.48237e-52
EPB41L4A-AS1__chr5	479.348	-1.83795	0.119978	6.21792e-54	2.50175e-52
ZNF581__chr19	213.395	-1.76292	0.115149	9.43299e-54	3.78556e-52
RIIAD1__chr1	143.944	5.85254	0.384977	1.22455e-53	4.90165e-52
CCDC153__chr11	210.998	3.88951	0.258922	1.54642e-53	6.17421e-52
ARMC3__chr10	157.169	5.95971	0.392174	1.94747e-53	7.7556e-52
TGFB2__chr1	164.153	2.58209	0.169398	1.98256e-53	7.87525e-52
ABHD2__chr15	400.73	1.99463	0.130931	2.41744e-53	9.57832e-52
SAPCD1-AS1__chr6	132.8	3.86106	0.255534	4.46012e-53	1.76271e-51
RPLP2__chr11	6211.8	-1.39699	0.0914572	4.96899e-53	1.95886e-51
PABPC1__chr8	4820.87	-1.42256	0.0931961	5.12524e-53	2.01537e-51
HNRNPC__chr14	5688.9	-0.915924	0.0599043	7.37552e-53	2.89294e-51
SHROOM3__chr4	116.711	3.04901	0.202251	8.92305e-53	3.49117e-51
DBNDD1__chr16	239.757	3.15945	0.212038	1.104e-52	4.30864e-51
C10orf107__chr10	142.87	5.86372	0.390692	1.27708e-52	4.97171e-51
GPX3__chr5	879.868	-2.28602	0.151865	1.4204e-52	5.51589e-51
CCDC173__chr2	135.11	6.08437	0.401211	1.51807e-52	5.88056e-51
SNHG8__chr4	1433.25	-1.70777	0.113288	1.64003e-52	6.33725e-51
ZBBX__chr3	179.283	6.53678	0.433149	1.6475e-52	6.3504e-51
TIMM9__chr14	192.504	-1.55647	0.102933	1.90248e-52	7.31519e-51
MAP3K19__chr2	138.191	6.7332	0.443257	3.3986e-52	1.30358e-50
SPATA18__chr4	579.497	3.68788	0.253382	3.50214e-52	1.34e-50
ODF2L__chr1	204.141	2.7441	0.183367	3.54908e-52	1.35464e-50
APOBEC3C__chr22	2052.21	-1.86747	0.124529	5.77577e-52	2.19916e-50
RFX2__chr19	609.294	3.70801	0.253912	5.99396e-52	2.27668e-50
ALDH4A1__chr1	103.106	-2.93948	0.198134	9.77605e-52	3.70422e-50
COL18A1__chr21	66.282	-3.6894	0.249092	1.0129e-51	3.82865e-50
IL1R1__chr2	59.7801	3.28312	0.219542	1.06755e-51	4.02549e-50
DNAH5__chr5	144.735	5.7669	0.383416	1.93534e-51	7.28013e-50
ATF3__chr1	378.654	4.1359	0.281048	2.03478e-51	7.63579e-50
ENPP4__chr6	86.7317	4.73007	0.315092	2.15112e-51	8.05302e-50
NRM__chr6	290.311	-2.07288	0.138871	2.19025e-51	8.17992e-50
ALPK3__chr15	93.6653	4.70016	0.315339	2.43987e-51	9.09039e-50
TJP2__chr9	174.476	2.08374	0.139151	2.50451e-51	9.30904e-50
DNAL1__chr14	356.646	2.21149	0.149453	3.025e-51	1.12169e-49
LTB4R__chr14	97.1496	-3.55432	0.242931	3.62497e-51	1.34098e-49
C2orf70__chr2	84.5929	5.69688	0.378616	3.71358e-51	1.37051e-49
GSN__chr9	1220.84	1.63049	0.109346	3.8359e-51	1.41232e-49
CCDC146__chr7	586.041	4.31315	0.30264	5.17015e-51	1.89909e-49
CC2D2A__chr4	415.618	3.33722	0.22992	5.32832e-51	1.95259e-49
RPS14P3__chr1	87.3612	-1.58716	0.106191	5.83284e-51	2.13247e-49
SNHG19__chr16	102.132	-2.63292	0.178064	6.83907e-51	2.4945e-49
CCDC33__chr15	141.845	5.22851	0.354146	1.15485e-50	4.20242e-49
IL13RA1__chrX	124.786	1.69578	0.113924	1.27559e-50	4.631e-49
SLC51A__chr3	84.391	3.40013	0.229598	1.65316e-50	5.98782e-49
CD164L2__chr1	496.778	3.6948	0.25712	2.20922e-50	7.98337e-49
SLC27A2__chr15	177.461	3.14957	0.213625	2.27128e-50	8.18868e-49
BICDL2__chr16	84.4987	2.64853	0.179263	2.39174e-50	8.6031e-49
TTC29__chr4	130.542	5.68147	0.384692	2.47953e-50	8.89837e-49
STK38__chr6	936.8	1.46244	0.0986622	2.90302e-50	1.03943e-48
SYT8__chr11	4116.17	3.06709	0.208975	2.93317e-50	1.04782e-48
C21orf58__chr21	534.194	4.57024	0.32691	3.01455e-50	1.07443e-48
HIST1H2BK__chr6	1606.19	1.32564	0.0896553	4.3324e-50	1.54062e-48
PLA2G10__chr16	199.219	3.33455	0.228666	5.88486e-50	2.08792e-48
TUBB4B__chr9	1966.53	2.05764	0.141199	6.23906e-50	2.20857e-48
MAATS1__chr3	125.641	5.73348	0.391906	8.40389e-50	2.96817e-48
HES2__chr1	61.1075	-1.95604	0.132675	9.36236e-50	3.29923e-48
CFAP221__chr2	130.441	5.90641	0.402334	1.0472e-49	3.68196e-48
FAU__chr11	4185.36	-0.818308	0.055356	1.26269e-49	4.42963e-48
RPS2__chr16	13569.3	-1.84418	0.125891	1.47801e-49	5.17336e-48
HES6__chr2	85.0973	3.32094	0.226528	1.5493e-49	5.41076e-48
RAMP1__chr2	113.299	4.61197	0.319157	1.6287e-49	5.67538e-48
RIBC2__chr22	179.355	5.22055	0.369971	1.97109e-49	6.85318e-48
LEF1__chr4	165.317	-4.45667	0.313679	2.89211e-49	1.00331e-47
RPS14__chr5	4168.28	-1.26253	0.0859869	3.28597e-49	1.13741e-47
TEKT4__chr2	134.059	5.88844	0.404909	4.46157e-49	1.54092e-47
LRP10__chr14	2594.92	1.13546	0.0775874	5.42413e-49	1.86923e-47
CCDC85B__chr11	129.857	-2.12954	0.146563	6.17521e-49	2.12337e-47
LRRC34__chr3	107.45	5.60768	0.384455	6.39088e-49	2.1927e-47
CD9__chr12	1628.78	-1.53605	0.105543	9.56019e-49	3.2729e-47
RPL34__chr4	8126.77	-1.15418	0.0790898	1.05972e-48	3.61997e-47
DFNA5__chr7	236.603	-2.35728	0.163174	1.1006e-48	3.75143e-47
EPCAM__chr2	265.291	2.40191	0.166769	1.4026e-48	4.77036e-47
RPL30__chr8	5343.4	-1.35245	0.0928787	1.43699e-48	4.87672e-47
RPS23__chr5	7710.34	-1.59201	0.109877	1.70506e-48	5.77389e-47
DNAI2__chr17	107.819	5.84293	0.401214	1.93371e-48	6.534e-47
CAPNS2__chr16	52.7826	-4.7818	0.334501	1.98867e-48	6.7052e-47
STMN3__chr20	267.004	-3.06412	0.213812	2.03391e-48	6.84298e-47
GLB1L__chr2	161.925	2.79191	0.195163	2.85355e-48	9.57996e-47
SPEF2__chr5	120.847	4.58821	0.321066	3.11636e-48	1.04398e-46
C6orf48__chr6	462.744	-1.80364	0.124773	3.15523e-48	1.05474e-46
ETV4__chr17	128.015	-4.28759	0.304569	3.61992e-48	1.20749e-46
ERN2__chr16	148.312	3.4939	0.244826	5.98583e-48	1.99243e-46
POR__chr7	973.576	1.2315	0.0850662	8.2451e-48	2.7386e-46
DNAJC10__chr2	422.226	1.86093	0.129344	9.04767e-48	2.99879e-46
PIK3R3__chr1	186.526	2.72025	0.190903	1.00617e-47	3.32783e-46
RPL10A__chr6	8022.36	-1.34499	0.0936632	1.05971e-47	3.49011e-46
SLC43A2__chr17	168.483	2.66401	0.186804	1.05915e-47	3.49011e-46
SAA1__chr11	477.702	4.8938	0.357653	1.48716e-47	4.88759e-46
ARHGDIB__chr12	1080.63	2.82095	0.201197	1.50811e-47	4.94602e-46
PHLPP1__chr18	456.078	1.87	0.130601	1.63426e-47	5.34853e-46
EIF3L__chr22	1785.11	-0.923146	0.0638817	1.6813e-47	5.49096e-46
BCAS1__chr20	196.919	3.1528	0.22202	1.78825e-47	5.82805e-46
FBLN1__chr22	1324.87	1.79584	0.125991	1.81193e-47	5.89291e-46
FBXO36__chr2	153.016	2.54012	0.17856	1.94009e-47	6.29663e-46
PARD6G__chr18	63.5859	-1.92998	0.134485	2.24732e-47	7.2786e-46
GLIS3__chr9	88.1231	4.9742	0.345931	2.36235e-47	7.63533e-46
C21orf59__chr21	601.568	2.19063	0.154411	2.46054e-47	7.9199e-46
C2orf73__chr2	173.195	5.01755	0.359358	2.45889e-47	7.9199e-46
NPHP1__chr2	69.1935	3.13172	0.219106	2.51402e-47	8.07539e-46
CEACAM6__chr19	773.024	4.7115	0.347894	2.55619e-47	8.19397e-46
TSKU__chr11	370.357	-1.66699	0.116426	2.5684e-47	8.21626e-46
CHST9__chr18	358.77	3.20103	0.225538	2.65588e-47	8.47873e-46
CCDC151__chr19	143.739	5.06091	0.357687	2.68638e-47	8.55858e-46
CASC4__chr15	425.45	1.222	0.0856078	2.79565e-47	8.88857e-46
LINC01279__chr3	64.6197	5.23402	0.364499	2.90961e-47	9.2321e-46
NHLRC4__chr16	128.445	5.43349	0.379099	3.14645e-47	9.96334e-46
RPL19__chr17	3216.45	-0.957056	0.0657988	3.19536e-47	1.00977e-45
DZIP3__chr3	427.905	3.61243	0.261548	4.76551e-47	1.50292e-45
SMPDL3B__chr1	72.9627	2.59869	0.182624	6.72458e-47	2.11648e-45
APOL1__chr22	176.057	1.94672	0.136948	6.7466e-47	2.11914e-45
MYB__chr6	192.695	4.14208	0.299067	8.1991e-47	2.5702e-45
FAM179A__chr2	205.352	6.57542	0.461334	8.79732e-47	2.7522e-45
AMN__chr14	112.821	2.70412	0.191774	9.78494e-47	3.05505e-45
RPS19__chr19	4887.04	-1.35556	0.0956866	1.09017e-46	3.39694e-45
CYP26A1__chr10	613.831	3.39145	0.24254	1.18427e-46	3.68278e-45
MIR205HG__chr1	1840.78	-1.06169	0.0744812	1.25708e-46	3.90144e-45
AK8__chr9	190.243	3.79123	0.273778	1.33596e-46	4.13803e-45
DKK3__chr11	147.642	-3.49684	0.249314	1.56631e-46	4.84191e-45
TSNAXIP1__chr16	96.3796	4.67927	0.330848	1.78939e-46	5.52058e-45
GSTO2__chr10	209.635	-2.54461	0.181185	2.028e-46	6.2444e-45
PPP1R32__chr11	277.646	4.51152	0.331679	2.5197e-46	7.74312e-45
LASP1__chr17	2175.22	1.19131	0.083912	3.02448e-46	9.27605e-45
DNER__chr2	67.2476	5.03258	0.353061	3.25519e-46	9.96407e-45
ERICH5__chr8	128.368	4.96499	0.353101	3.92661e-46	1.19958e-44
C20orf96__chr20	237.052	3.41812	0.246674	4.03653e-46	1.23075e-44
DNAH6__chr2	90.6213	6.00183	0.421497	4.73485e-46	1.44085e-44
CLDN1__chr3	1266.12	2.0694	0.147304	4.99987e-46	1.51854e-44
FBXW9__chr19	188.162	2.15156	0.152651	5.016e-46	1.52048e-44
C20orf27__chr20	232.307	-1.50817	0.106635	5.12038e-46	1.54911e-44
RPS7__chr2	3319.94	-1.13892	0.0803797	5.23823e-46	1.5817e-44
FAAP20__chr1	295.813	-0.973805	0.0686667	6.97217e-46	2.10121e-44
PIP__chr7	147.644	3.86987	0.284071	7.48239e-46	2.25063e-44
EIF2S3__chrX	1015.8	-1.02552	0.0724294	7.76431e-46	2.33094e-44
PSMB10__chr16	419.961	1.77063	0.126092	8.46974e-46	2.53783e-44
C22orf15__chr22	99.6485	6.24115	0.440269	1.2158e-45	3.636e-44
LXN__chr3	316.212	2.38409	0.171355	1.40817e-45	4.20324e-44
ANKRD37__chr4	131.916	3.14984	0.226498	1.45572e-45	4.33688e-44
GDA__chr9	89.9166	5.33846	0.384937	2.4885e-45	7.3996e-44
DZANK1__chr20	124.74	3.33924	0.240667	2.63392e-45	7.81714e-44
RPS25__chr11	6634.25	-1.41445	0.10097	2.91189e-45	8.62573e-44
MORN1__chr1	112.449	3.97609	0.288902	6.48274e-45	1.9167e-43
HSPBP1__chr19	2918.34	2.099	0.152236	6.77069e-45	1.99806e-43
C2__chr6	59.4441	3.59259	0.25887	9.25231e-45	2.72524e-43
CETN2__chrX	8496.35	2.54065	0.185565	1.06058e-44	3.11801e-43
CISD1__chr10	530.743	0.775588	0.0553973	1.17311e-44	3.44237e-43
IFT22__chr7	3030.62	2.72087	0.201254	1.38891e-44	4.06798e-43
NXN__chr17	685.606	-1.12731	0.0810092	1.64528e-44	4.80982e-43
CCDC113__chr16	294.886	3.36234	0.248537	1.66245e-44	4.85095e-43
IDS__chrX	510.643	1.41119	0.101397	1.6665e-44	4.8537e-43
RPS6__chr9	19305.1	-1.22451	0.0884545	1.80553e-44	5.24882e-43
CEP126__chr11	245.572	3.75718	0.278721	2.23256e-44	6.47816e-43
ERP27__chr12	64.5268	5.51034	0.39938	2.49816e-44	7.23539e-43
IFT57__chr3	552.884	2.3032	0.169247	2.61401e-44	7.5569e-43
CCDC157__chr22	137.445	3.21438	0.234977	3.02478e-44	8.72826e-43
C10orf95__chr10	121.083	3.77042	0.27744	3.93557e-44	1.13354e-42
WWP2__chr16	212.465	1.37187	0.0989979	3.96743e-44	1.14062e-42
RPLP0__chr12	2016.14	-1.19515	0.0863233	3.99648e-44	1.14686e-42
C11orf97__chr11	110.45	6.59741	0.472812	4.1545e-44	1.19002e-42
RAB7B__chr1	89.5733	-2.72042	0.198579	5.74109e-44	1.64147e-42
RPL9__chr4	9607.22	-1.3505	0.0979893	8.07893e-44	2.30567e-42
SLC22A17__chr14	72.6581	-2.7801	0.204178	9.52031e-44	2.71207e-42
USP54__chr10	132.991	2.46186	0.180617	1.04395e-43	2.9685e-42
CXCL16__chr17	3127.6	1.53891	0.112247	1.09072e-43	3.09586e-42
RPS9__chr19	3193.86	-1.18555	0.0864038	1.6453e-43	4.66148e-42
KNDC1__chr10	107.51	4.52794	0.334238	1.67012e-43	4.72324e-42
RAB36__chr22	309.693	2.54104	0.187541	2.03636e-43	5.74858e-42
CYP2F1__chr19	1237.04	5.63284	0.437934	2.38866e-43	6.73093e-42
TMEM232__chr5	93.1945	4.64538	0.341264	2.40961e-43	6.77772e-42
MRPL24__chr1	542.34	-1.16605	0.0849505	2.55419e-43	7.17148e-42
SPNS2__chr17	162.147	5.07045	0.38729	3.01396e-43	8.44721e-42
PIH1D3__chrX	117.386	5.91782	0.43538	3.14636e-43	8.80247e-42
DERL3__chr22	195.873	3.66301	0.277637	3.48107e-43	9.72147e-42
IK__chr5	827.53	1.76604	0.130097	4.06417e-43	1.13296e-41
CYB5B__chr16	1093.09	-1.35846	0.0993595	4.0946e-43	1.13941e-41
TTLL12__chr22	562.228	-1.1157	0.0815017	4.21651e-43	1.17124e-41
SPATA33__chr16	308.315	2.53844	0.188163	5.20772e-43	1.44401e-41
KCNK5__chr6	88.1926	2.93315	0.217248	5.78164e-43	1.60031e-41
EP300-AS1__chr22	74.6196	2.50875	0.184709	6.6116e-43	1.82679e-41
WFDC21P__chr17	262.68	4.02675	0.30828	7.85349e-43	2.16609e-41
KIF13B__chr8	89.5509	1.96888	0.144746	9.27335e-43	2.5532e-41
COL6A1__chr21	60.136	-3.91209	0.293039	1.00293e-42	2.75163e-41
FAM214A__chr15	262.965	2.59866	0.193291	1.0017e-42	2.75163e-41
MDM2__chr12	329.588	1.4024	0.103259	1.11612e-42	3.05679e-41
DAW1__chr2	94.7609	5.14526	0.380785	1.1267e-42	3.08037e-41
RUVBL2__chr19	776.488	1.58748	0.116724	1.19676e-42	3.26618e-41
TWIST2__chr2	64.7555	-5.16336	0.389631	1.29292e-42	3.52248e-41
ICA1L__chr2	136.779	2.88387	0.215652	1.70834e-42	4.64614e-41
CCDC78__chr16	100.962	4.4352	0.328498	1.73873e-42	4.72057e-41
SMPD2__chr6	178.569	2.11672	0.157131	1.77466e-42	4.80975e-41
SNRPD2__chr19	1103.64	-0.971715	0.0713647	1.81261e-42	4.9041e-41
PEAK1__chr15	218.132	1.95207	0.144813	1.87409e-42	5.06166e-41
RAB17__chr2	62.1001	3.78383	0.281072	2.00723e-42	5.4119e-41
TMEM110__chr3	171.567	1.75611	0.130359	2.32189e-42	6.23877e-41
KIF24__chr9	152.211	3.77234	0.286793	2.32191e-42	6.23877e-41
CCDC89__chr11	78.2787	5.07364	0.378011	2.54926e-42	6.83788e-41
ALOX15B__chr17	297.045	-3.49418	0.268547	2.56692e-42	6.87346e-41
MAK__chr6	77.008	4.59563	0.340503	2.6283e-42	7.02576e-41
FGFR1__chr8	29.9937	-4.06745	0.303573	2.65249e-42	7.07829e-41
TSPAN6__chrX	1359.5	1.81993	0.13564	2.70856e-42	7.21557e-41
PHB2__chr12	2107.14	-0.906697	0.0669502	3.57715e-42	9.51328e-41
RASEF__chr9	134.156	1.79491	0.13295	3.84953e-42	1.02202e-40
KRT19__chr17	15952.7	-1.22587	0.0903569	3.88268e-42	1.02908e-40
GPRC5B__chr16	87.6779	3.31718	0.247585	4.00026e-42	1.05844e-40
CFAP57__chr1	102.078	6.08984	0.449803	4.98307e-42	1.31626e-40
SH3KBP1__chrX	98.0987	3.85112	0.291842	5.23916e-42	1.38156e-40
C2orf81__chr2	284.567	4.09711	0.320353	5.48855e-42	1.44489e-40
ANKRD66__chr6	105.236	6.27886	0.462246	5.82994e-42	1.53218e-40
C10orf54__chr10	567.641	1.84345	0.138271	7.38042e-42	1.9364e-40
LOC101927596__chr2	119.576	5.50397	0.411092	8.63012e-42	2.26048e-40
CCNB1IP1__chr14	218.883	-1.60651	0.119679	8.64791e-42	2.26135e-40
LGALS1__chr22	1484.24	-4.52725	0.35644	9.00486e-42	2.35075e-40
LLGL2__chr17	460.639	1.51152	0.112544	1.1274e-41	2.93819e-40
COLCA1__chr11	148.311	2.82745	0.211927	1.21574e-41	3.16315e-40
JMJD8__chr16	581.849	1.00935	0.0749726	1.32861e-41	3.45108e-40
EFCAB12__chr3	96.4846	5.63735	0.42346	1.36375e-41	3.53646e-40
KRT15__chr17	4982.49	-3.18421	0.244277	2.31679e-41	5.98798e-40
TAPBP__chr6	1538.57	1.07167	0.0798962	2.31453e-41	5.98798e-40
LRP11__chr6	261.336	2.21687	0.167874	2.52628e-41	6.51864e-40
ADGRE5__chr19	223.582	2.6728	0.201427	2.86166e-41	7.37184e-40
RAB11FIP4__chr17	138.749	1.48467	0.111061	3.20143e-41	8.23353e-40
WDR63__chr1	169.525	4.80748	0.373718	3.70359e-41	9.50932e-40
TSGA10__chr2	565.36	3.99998	0.320363	4.67593e-41	1.19862e-39
DSCAML1__chr11	85.3336	5.4182	0.408204	5.53554e-41	1.41664e-39
GNAI2__chr3	1066.74	-1.01462	0.0760711	5.64091e-41	1.44125e-39
AHCY__chr20	499.884	-1.86183	0.140602	6.27709e-41	1.60117e-39
B4GALNT4__chr11	72.3392	-3.12114	0.239012	6.81218e-41	1.73483e-39
MORN3__chr12	99.6378	4.08973	0.31154	7.68033e-41	1.95273e-39
APOO__chrX	355.336	1.55971	0.117564	7.89572e-41	2.00423e-39
PCSK1N__chrX	425.382	3.08454	0.237828	1.04973e-40	2.66027e-39
RPS12__chr6	9441.85	-1.21571	0.0917911	1.25998e-40	3.18793e-39
KIF21A__chr12	235.925	1.91384	0.145044	1.34392e-40	3.3948e-39
PLCB4__chr20	78.2021	3.95048	0.299221	1.52326e-40	3.84163e-39
EPS8__chr12	109.383	1.50876	0.113928	1.55084e-40	3.90488e-39
CCNA1__chr13	279.611	2.97615	0.228295	1.69736e-40	4.26689e-39
SKIL__chr3	94.0431	2.27817	0.172576	1.71488e-40	4.30401e-39
KCNRG__chr13	119.013	4.47299	0.34561	2.01352e-40	5.04544e-39
MX2__chr21	110.302	3.61726	0.275265	2.1834e-40	5.46235e-39
TGFBI__chr5	348.5	2.69998	0.208375	2.22078e-40	5.54698e-39
TRAP1__chr16	424.26	-1.02149	0.0771134	2.27678e-40	5.67775e-39
CFAP44__chr3	116.126	4.05834	0.31487	2.30967e-40	5.7506e-39
GATS__chr7	144.052	4.36687	0.344865	2.71995e-40	6.76133e-39
SPAG17__chr1	131.89	6.17283	0.476602	2.81308e-40	6.98171e-39
CYB5D1__chr17	500.922	1.97193	0.151026	3.11053e-40	7.70769e-39
VSIG2__chr11	55.4275	3.93388	0.298998	3.16382e-40	7.82731e-39
LOC388780__chr20	98.6052	5.82349	0.442796	3.27129e-40	8.0804e-39
SPON2__chr4	256.544	3.1394	0.241778	4.54869e-40	1.12179e-38
SLC12A7__chr5	502.867	1.63342	0.124471	4.56414e-40	1.12383e-38
TTC26__chr7	82.3577	2.75107	0.210535	4.773e-40	1.17341e-38
C3__chr19	983.713	3.13877	0.242546	4.95063e-40	1.21516e-38
CD24__chr6	32460.8	1.842	0.141653	5.06669e-40	1.2417e-38
RPL41__chr12	45777.3	-1.02817	0.0780486	5.37191e-40	1.31443e-38
RPL13A__chr19	6971.42	-1.26612	0.0966956	6.77504e-40	1.65517e-38
CCNO__chr5	201.384	3.50782	0.275118	1.09683e-39	2.67541e-38
HIST2H2BE__chr1	114.622	2.01431	0.154308	1.10004e-39	2.67906e-38
SMAP2__chr1	732.784	1.3553	0.10368	1.13633e-39	2.76313e-38
KIAA0895__chr7	109.597	2.55465	0.197703	1.21446e-39	2.94851e-38
MKX__chr10	74.8619	6.38483	0.484301	1.21906e-39	2.95508e-38
CFAP157__chr9	114.636	5.61886	0.433638	1.26415e-39	3.05963e-38
ATG9B__chr7	103.61	4.37904	0.339733	1.42147e-39	3.43507e-38
SNHG25__chr17	70.0051	-1.63224	0.125077	1.54217e-39	3.72099e-38
NDUFAF3__chr3	536.051	1.1944	0.0917079	1.60242e-39	3.86039e-38
GSDMB__chr17	288.443	2.92788	0.228215	1.62041e-39	3.89771e-38
MDH1B__chr2	106.354	4.70042	0.366195	1.73907e-39	4.1767e-38
ARL4C__chr2	922.585	-3.62166	0.29248	1.82551e-39	4.37758e-38
ALDH3A2__chr17	758.721	-1.17815	0.0901766	1.8628e-39	4.46016e-38
FHAD1__chr1	93.0259	4.40984	0.341702	2.34664e-39	5.61003e-38
AGR2__chr7	568.677	2.37048	0.185439	2.4052e-39	5.74122e-38
NAP1L1__chr12	1186.96	-1.12992	0.0866472	2.5081e-39	5.97769e-38
ATP10B__chr5	48.8838	3.79625	0.294361	2.56869e-39	6.11279e-38
SHANK2__chr11	91.7034	3.33755	0.259195	2.68874e-39	6.37902e-38
LRGUK__chr7	90.3226	5.82121	0.447753	2.68789e-39	6.37902e-38
B9D1__chr17	483.812	2.40472	0.188932	3.24181e-39	7.67949e-38
USP2__chr11	109.442	5.13804	0.400301	4.09036e-39	9.67495e-38
EEF1B2__chr2	3744.96	-1.19471	0.0918997	4.20601e-39	9.93344e-38
ALPL__chr1	342.98	4.54756	0.361707	4.66201e-39	1.09937e-37
TRIAP1__chr12	834.045	-0.787954	0.060414	4.74895e-39	1.11819e-37
ICAM1__chr19	341.461	3.04539	0.237149	5.93823e-39	1.39611e-37
STX11__chr6	34.2105	3.84551	0.296597	6.14023e-39	1.44143e-37
SLC46A3__chr13	219.562	3.36421	0.264174	6.40078e-39	1.50034e-37
LYPD3__chr19	135.473	-3.48366	0.277023	8.69091e-39	2.03409e-37
HDAC9__chr7	67.8321	2.66585	0.207725	1.13305e-38	2.64791e-37
GMPPB__chr3	97.3279	2.37929	0.185772	1.19729e-38	2.79386e-37
ZFYVE21__chr14	424.697	-0.951992	0.0735786	1.53849e-38	3.58469e-37
MFSD6__chr2	224.61	1.26815	0.0980586	1.55603e-38	3.62014e-37
IFT122__chr3	173.641	3.02631	0.241136	1.5988e-38	3.71412e-37
CLEC2B__chr12	177.28	-2.18328	0.171374	1.67251e-38	3.87957e-37
NEK11__chr3	87.246	3.5125	0.275584	1.72245e-38	3.9895e-37
FYB__chr5	171.366	-2.11488	0.166269	2.09201e-38	4.83827e-37
RPL35A__chr3	3775.67	-0.994705	0.0771048	2.28591e-38	5.2789e-37
C20orf195__chr20	120.293	4.33948	0.341572	2.53899e-38	5.85468e-37
CNFN__chr19	151.529	-1.37212	0.106705	2.5691e-38	5.91536e-37
TOP1MT__chr8	46.7411	-2.34922	0.183988	2.67171e-38	6.14257e-37
CYSTM1__chr5	1274.09	1.70485	0.133847	2.91986e-38	6.70322e-37
NRAV__chr12	82.7686	2.78567	0.219545	2.97336e-38	6.81602e-37
EPPIN__chr20	167.856	4.04524	0.325759	3.56934e-38	8.17023e-37
ALCAM__chr3	2278.19	1.28407	0.10026	3.72604e-38	8.51644e-37
TMEM67__chr8	231.733	2.71581	0.21657	3.97249e-38	9.06645e-37
ETV6__chr12	472.898	1.43289	0.112116	4.16668e-38	9.49578e-37
C14orf142__chr14	147.707	2.78643	0.221214	4.42162e-38	1.00621e-36
IFI6__chr1	349.887	2.85288	0.227338	4.47801e-38	1.01756e-36
CRACR2B__chr11	260.181	2.31455	0.183083	4.4947e-38	1.01987e-36
DPCD__chr10	303.113	1.98426	0.156767	5.35685e-38	1.21373e-36
SLC35A2__chrX	325.521	1.27136	0.0992287	5.54201e-38	1.25386e-36
KIAA0930__chr22	407.022	-1.22937	0.0961077	6.58021e-38	1.48659e-36
BASP1__chr5	1764.3	1.90563	0.14942	7.14618e-38	1.61213e-36
C17orf97__chr17	810.933	3.39651	0.278823	7.36962e-38	1.66013e-36
PHTF1__chr1	104.327	2.22397	0.175681	7.4223e-38	1.66959e-36
RPL27__chr17	1753.07	-1.23001	0.0964994	8.15728e-38	1.82965e-36
GNS__chr12	665.012	1.05608	0.0825274	8.15044e-38	1.82965e-36
CALM2__chr2	5285.44	1.16742	0.0915708	8.33985e-38	1.86791e-36
CMAHP__chr6	59.9174	4.04417	0.320991	1.08123e-37	2.41821e-36
C11orf16__chr11	86.3646	6.2753	0.49041	1.14789e-37	2.56362e-36
ESYT2__chr7	1122.21	0.98132	0.0768795	1.29276e-37	2.88305e-36
IRF9__chr14	416.406	1.90819	0.151732	1.33274e-37	2.96797e-36
TRIM7__chr5	94.7792	-3.07729	0.248507	1.47763e-37	3.28595e-36
KRT4__chr12	2688.01	5.35825	0.448206	1.49467e-37	3.3191e-36
AGR3__chr7	114.142	6.89159	0.537508	1.59701e-37	3.54132e-36
VTCN1__chr1	224.785	4.16945	0.34778	1.71623e-37	3.8003e-36
GNPDA1__chr5	442.744	-1.08078	0.0849581	1.81568e-37	4.01457e-36
HLA-B__chr6	4294.4	1.89679	0.150563	1.81814e-37	4.01457e-36
MPV17__chr2	1149.2	-0.814432	0.0639104	1.86795e-37	4.11871e-36
KRT31__chr17	51.93	-4.80296	0.394452	2.23422e-37	4.91344e-36
TM9SF2__chr13	432.409	1.10504	0.0870509	2.23467e-37	4.91344e-36
OSCP1__chr1	339.904	3.47462	0.287095	2.52279e-37	5.53914e-36
WNT4__chr1	519.41	2.89844	0.235408	2.7324e-37	5.99094e-36
EIF3F__chr11	993.335	-1.10168	0.0867696	3.03055e-37	6.63533e-36
TC2N__chr14	173.353	1.72552	0.137097	3.53569e-37	7.73048e-36
ETV5__chr3	37.4883	-4.65194	0.376909	3.7552e-37	8.19893e-36
ABHD17C__chr15	270.525	-0.972103	0.0766016	4.88277e-37	1.06459e-35
RAB37__chr17	57.3311	4.21455	0.337197	6.31729e-37	1.37544e-35
POLR1E__chr9	77.3697	-2.17902	0.174396	6.37884e-37	1.38691e-35
PKN1__chr19	151.567	1.55594	0.123817	6.80627e-37	1.47778e-35
F12__chr5	43.4066	-2.5501	0.204158	6.96019e-37	1.5091e-35
TTC21A__chr3	66.4249	4.8135	0.383911	1.04169e-36	2.25546e-35
SPATA6L__chr9	51.3118	4.57413	0.364967	1.12681e-36	2.43638e-35
IL5RA__chr3	78.4069	6.39953	0.508009	1.15302e-36	2.48961e-35
LTA4H__chr12	608.62	-1.46397	0.117066	1.30909e-36	2.82268e-35
GALNS__chr16	211.829	1.63312	0.130801	1.6519e-36	3.55694e-35
VRK3__chr19	624.368	1.96621	0.160194	1.76304e-36	3.79103e-35
CEMIP__chr15	31.1391	-5.26991	0.428941	2.83808e-36	6.09426e-35
COL17A1__chr10	500.351	-2.56114	0.208242	3.07606e-36	6.59621e-35
PPP1R15A__chr19	1003.45	1.92788	0.156385	3.16125e-36	6.76958e-35
HCG14__chr6	71.6281	3.9679	0.322828	3.17485e-36	6.7894e-35
DENND6B__chr22	276.705	2.63428	0.215628	3.3318e-36	7.11528e-35
WDR92__chr2	148.244	1.98469	0.160352	3.37033e-36	7.18773e-35
EFHB__chr3	144.746	5.24465	0.4419	3.46056e-36	7.3701e-35
MRPS34__chr16	624.812	-0.913818	0.0731506	3.74551e-36	7.96611e-35
CH17-340M24.3__chrX	97.0285	3.17431	0.258678	4.46758e-36	9.48891e-35
CAPN13__chr2	237.442	3.33259	0.278473	4.99284e-36	1.05901e-34
CRKL__chr22	424.368	-1.15052	0.0925278	5.84281e-36	1.23761e-34
CYB5R1__chr1	279.488	1.07079	0.0858664	6.60718e-36	1.39762e-34
LY6G5C__chr6	217.135	3.25748	0.273347	6.82175e-36	1.44106e-34
TMF1__chr3	276.721	1.17993	0.0950407	8.22879e-36	1.73594e-34
PSAP__chr10	7175.81	0.835062	0.0663137	9.23787e-36	1.94619e-34
GULP1__chr2	40.8395	3.62781	0.293408	1.02552e-35	2.15761e-34
EEF1D__chr8	767.855	-1.14372	0.0923039	1.11217e-35	2.33676e-34
VWA3A__chr16	103.351	6.22617	0.509855	1.14784e-35	2.40846e-34
FBXO15__chr18	129.153	4.52227	0.379537	1.18161e-35	2.47598e-34
DST__chr6	326.129	-1.93947	0.158051	1.19401e-35	2.49862e-34
FUT2__chr19	147.076	2.18964	0.178251	1.22814e-35	2.5666e-34
MYO5C__chr15	146.369	1.69797	0.137819	1.33701e-35	2.79038e-34
EIF3D__chr22	473.728	-0.8892	0.0716816	1.44811e-35	3.01821e-34
CCDC39__chr3	73.1468	5.95044	0.478095	1.47913e-35	3.07875e-34
MTHFD1__chr14	242.561	-1.09026	0.088051	1.58162e-35	3.28771e-34
WARS__chr14	966.351	1.66291	0.13521	1.61634e-35	3.35541e-34
TXNRD1__chr12	502.123	2.49073	0.207713	1.78289e-35	3.69624e-34
SPATS1__chr6	74.1243	5.71857	0.460106	1.82449e-35	3.77747e-34
NPTN__chr15	1129.33	0.735962	0.0595347	2.08599e-35	4.31316e-34
DLEC1__chr3	77.8409	5.81562	0.476078	2.23776e-35	4.62085e-34
ATP5D__chr19	645.839	-1.06208	0.0862062	2.43726e-35	5.02617e-34
C2CD2L__chr11	90.6702	2.5081	0.205619	2.67835e-35	5.51607e-34
DYNLT1__chr6	1891.68	1.3465	0.109811	2.70067e-35	5.5547e-34
FAT2__chr5	43.4433	-3.52493	0.294493	2.99911e-35	6.16041e-34
RSPH14__chr22	132.457	3.42937	0.287318	3.16654e-35	6.49577e-34
PDZK1IP1__chr1	361.843	4.46759	0.386127	3.52181e-35	7.21508e-34
FAM174B__chr15	60.4839	3.45801	0.285528	4.12284e-35	8.43533e-34
EHD3__chr2	66.6738	-2.60664	0.214986	4.76432e-35	9.73506e-34
ARL6__chr3	84.5207	2.8259	0.234281	5.1881e-35	1.05871e-33
MED25__chr19	630.266	1.90182	0.157527	6.81121e-35	1.38812e-33
ESD__chr13	1115.81	-1.0353	0.0843914	7.26664e-35	1.479e-33
MESP1__chr15	46.4414	4.06594	0.337301	7.49023e-35	1.52253e-33
LRRC56__chr11	71.2917	3.29907	0.273903	9.33246e-35	1.89453e-33
FSCN1__chr7	5005.86	-3.0042	0.252271	1.00192e-34	2.03129e-33
CFAP206__chr6	83.7581	6.34088	0.523376	1.11335e-34	2.25428e-33
SAMD9__chr7	182.576	1.67584	0.137896	1.14516e-34	2.31569e-33
LRRC49__chr15	73.2988	2.88037	0.239429	1.2275e-34	2.47898e-33
MRC2__chr17	50.2371	-2.63028	0.218978	1.3132e-34	2.64863e-33
ATP5G2__chr12	3460.14	-0.8923	0.0732931	1.33114e-34	2.68135e-33
BAIAP3__chr16	86.4594	4.63719	0.391802	1.36503e-34	2.74607e-33
HYDIN__chr16	95.0023	6.00121	0.496542	1.44096e-34	2.89508e-33
MRPL30__chr2	626.033	-0.907311	0.0743991	1.44749e-34	2.90447e-33
ATP1B3__chr3	2434.32	-1.68506	0.139807	1.69604e-34	3.39884e-33
NOS3__chr7	101.283	3.23053	0.272227	1.74827e-34	3.49901e-33
SPATA17__chr1	88.365	4.89525	0.41169	1.94605e-34	3.88986e-33
NAV2__chr11	136.345	3.18278	0.271185	2.32415e-34	4.63968e-33
SHC1__chr1	461.308	-2.03481	0.169626	2.40681e-34	4.79857e-33
SCIN__chr7	67.7211	4.6675	0.387583	2.47807e-34	4.93432e-33
LRP2BP__chr4	51.8695	4.62793	0.383443	2.89375e-34	5.75469e-33
LSM7__chr19	391.296	-0.878119	0.0722421	2.98137e-34	5.9214e-33
CYP1B1__chr2	203.747	3.51264	0.30128	3.45769e-34	6.8587e-33
AK9__chr6	59.2418	3.36679	0.282297	3.91759e-34	7.7611e-33
ANKRD54__chr22	167.659	2.16932	0.181276	3.93199e-34	7.77975e-33
LOC100506844__chr12	164.106	4.00005	0.3492	3.96805e-34	7.84116e-33
PPP1R36__chr14	74.4375	4.04131	0.339077	3.98946e-34	7.8735e-33
SOX7__chr8	231.99	-2.19869	0.184286	4.01795e-34	7.91973e-33
MTA1__chr14	144.038	-1.07115	0.0885505	4.36838e-34	8.59958e-33
RPL18A__chr19	29422.7	-1.12687	0.0932122	4.41625e-34	8.68288e-33
TRMT112__chr11	3804.5	-0.971153	0.0798109	4.42959e-34	8.69815e-33
GYLTL1B__chr11	150.221	-2.60851	0.2198	4.44472e-34	8.7169e-33
MITF__chr3	258.044	3.22229	0.277111	5.22737e-34	1.02389e-32
ASAH1__chr8	1701.55	1.41972	0.118325	5.79901e-34	1.13444e-32
PKP1__chr1	173.596	-3.1028	0.264401	6.05635e-34	1.1833e-32
GRAMD1C__chr3	54.8275	4.678	0.39122	7.98626e-34	1.55842e-32
FABP6__chr5	71.4923	6.03868	0.501827	8.14067e-34	1.58657e-32
CD44__chr11	716.125	-2.59927	0.21949	9.03675e-34	1.75901e-32
MYL9__chr20	163.199	2.59285	0.219943	9.49101e-34	1.84513e-32
TTLL9__chr20	77.9583	6.12071	0.508828	1.01717e-33	1.97501e-32
C1orf233__chr1	203.173	-1.49018	0.124272	1.02942e-33	1.99632e-32
ENPP5__chr6	89.836	2.76864	0.233897	1.45327e-33	2.81476e-32
DTHD1__chr4	66.9641	4.77689	0.40484	1.59486e-33	3.08517e-32
TTC39A__chr1	55.9005	3.76787	0.315339	1.63071e-33	3.15062e-32
MYLK3__chr16	58.8625	5.1194	0.431404	1.68255e-33	3.24675e-32
GK__chrX	47.4053	3.46562	0.291402	1.71545e-33	3.30615e-32
CATIP__chr2	71.3868	5.76322	0.482927	1.73737e-33	3.34428e-32
KATNAL2__chr18	127.58	3.19217	0.275468	2.42234e-33	4.65704e-32
IDH2__chr15	831.399	1.74398	0.147751	2.84009e-33	5.45345e-32
TMEM256__chr17	615.614	-1.1973	0.100316	3.0994e-33	5.94407e-32
ANKMY1__chr2	176.182	3.72648	0.326262	3.10856e-33	5.95432e-32
ALDH7A1__chr5	1061.05	-1.41703	0.11939	3.16862e-33	6.06192e-32
RPS3A__chr4	6514.08	-1.40849	0.118539	3.24304e-33	6.1967e-32
LKAAEAR1__chr20	98.1156	5.24525	0.471896	3.32207e-33	6.33995e-32
KIF3B__chr20	506.082	1.33593	0.1123	3.57102e-33	6.80674e-32
TTC9__chr14	265.978	1.92779	0.164032	3.58116e-33	6.81774e-32
ECT2L__chr6	77.1902	5.17124	0.434529	3.7618e-33	7.15292e-32
LOC389906__chrX	125.885	-1.74995	0.147702	3.8268e-33	7.26766e-32
RBKS__chr2	142.066	2.63298	0.226133	3.86488e-33	7.33106e-32
MORC4__chrX	30.7616	-2.07698	0.175645	4.09059e-33	7.74979e-32
RHPN2__chr19	557.076	2.24904	0.193283	4.4002e-33	8.32625e-32
BTF3__chr5	1529.6	-0.878388	0.0733946	4.75717e-33	8.99081e-32
GOLPH3L__chr1	449.745	2.21731	0.190455	5.2357e-33	9.88325e-32
CYP27A1__chr2	136.223	4.19311	0.374136	5.24597e-33	9.89068e-32
ARFGEF3__chr6	263.799	2.16727	0.185177	5.5093e-33	1.03746e-31
ULK4__chr3	45.9601	3.99853	0.339321	5.95125e-33	1.11934e-31
CTSD__chr11	7015.37	1.29782	0.10982	6.26441e-33	1.17682e-31
SHOC2__chr10	574.922	0.708909	0.0595814	6.309e-33	1.18377e-31
NCBP2-AS2__chr3	1405.9	-0.911774	0.0764014	6.58311e-33	1.23372e-31
KIAA0101__chr15	93.5917	-3.21352	0.279522	8.36183e-33	1.56519e-31
FGD3__chr9	202.019	4.81019	0.443839	9.1744e-33	1.71523e-31
LRRC74B__chr22	132.708	4.43976	0.380475	1.09537e-32	2.04544e-31
EFHC1__chr6	723.849	3.20578	0.285421	1.15124e-32	2.14718e-31
RPS27A__chr2	16374.4	-0.941395	0.0793111	1.16122e-32	2.16322e-31
RPL24__chr3	1470.37	-1.02276	0.0864853	1.16639e-32	2.17026e-31
SPATA4__chr4	63.7606	6.03643	0.509191	1.32659e-32	2.4654e-31
ANKUB1__chr3	64.5611	4.3444	0.366687	1.51737e-32	2.8166e-31
FARP1__chr13	274.2	1.84091	0.15801	1.5601e-32	2.89248e-31
SLC32A1__chr20	61.1386	6.59761	0.57702	1.59026e-32	2.9449e-31
IQCD__chr12	66.4148	5.31238	0.455415	1.67292e-32	3.09431e-31
PLPPR3__chr19	50.0889	5.02606	0.426439	1.68676e-32	3.11621e-31
ANKRD45__chr1	51.6745	5.08045	0.431471	1.84293e-32	3.4007e-31
RRAS__chr19	751.168	-1.33979	0.11401	1.88845e-32	3.48059e-31
IQUB__chr7	62.8875	5.78975	0.488805	2.31533e-32	4.26233e-31
TAB3__chrX	156.618	1.23247	0.10474	2.41265e-32	4.43627e-31
SYTL3__chr6	111.287	3.37112	0.298319	3.23998e-32	5.9505e-31
MACC1__chr7	176.263	2.51704	0.219952	3.7058e-32	6.79803e-31
RPL23A__chr17	1277.29	-1.3	0.111184	3.77746e-32	6.92136e-31
FUT3__chr19	198.556	2.33946	0.204575	3.81125e-32	6.97508e-31
PPP1R7__chr2	1238.77	1.39786	0.120026	3.84978e-32	7.03734e-31
SLC4A8__chr12	81.7125	3.78553	0.32813	4.10203e-32	7.48968e-31
SPTSSA__chr14	252.692	-1.77392	0.152212	4.29828e-32	7.83884e-31
AURKB__chr17	110.476	-3.52419	0.310938	4.38346e-32	7.98485e-31
CSPP1__chr8	150.012	2.16145	0.186385	4.5494e-32	8.27747e-31
MTMR2__chr11	320.526	1.26962	0.108662	5.08888e-32	9.24826e-31
OCA2__chr15	86.5321	3.37664	0.296018	5.2207e-32	9.47679e-31
IL33__chr9	200.681	-4.12586	0.370597	5.66316e-32	1.0268e-30
JAG2__chr14	729.248	-1.57041	0.135354	5.98147e-32	1.082e-30
FAM127A__chrX	537.412	-1.54222	0.132966	5.9793e-32	1.082e-30
CASP7__chr10	241.995	1.42821	0.122954	6.37082e-32	1.1511e-30
ORAI2__chr7	149.273	1.97469	0.171328	6.95575e-32	1.25533e-30
SLC22A18__chr11	251.641	-1.28587	0.110582	8.05298e-32	1.45168e-30
MYO6__chr6	379.064	1.05773	0.0904926	9.0736e-32	1.63377e-30
C2orf54__chr2	310.959	3.46898	0.312051	1.00412e-31	1.8059e-30
SLC26A6__chr3	50.0477	-1.91891	0.166311	1.18765e-31	2.13354e-30
GPR153__chr1	424.446	-2.26569	0.19899	1.36997e-31	2.45824e-30
VSNL1__chr2	124.743	-2.92919	0.259081	1.60926e-31	2.88428e-30
CCDC81__chr11	80.9627	5.21655	0.455725	1.65877e-31	2.96962e-30
WDR54__chr2	638.1	2.24262	0.198618	1.67826e-31	3.00106e-30
GNG12__chr1	898.902	0.847263	0.072335	1.74119e-31	3.11004e-30
SH3GL3__chr15	51.0732	3.39441	0.295961	1.88108e-31	3.35606e-30
SLC22A4__chr5	79.53	4.58906	0.402442	1.918e-31	3.41803e-30
CYB561__chr17	253.79	1.35798	0.117386	1.94191e-31	3.4567e-30
LOC100130899__chr22	120.927	-1.76532	0.154349	2.2651e-31	4.0274e-30
RPL35__chr9	12481.2	-1.58737	0.13819	2.32488e-31	4.12897e-30
CYTH2__chr19	703.781	1.0815	0.0933598	2.40861e-31	4.27282e-30
QDPR__chr4	154.711	-1.42232	0.123223	2.49952e-31	4.42905e-30
CNTRL__chr9	83.6233	2.91327	0.257697	2.84771e-31	5.04031e-30
RAB40B__chr17	65.7347	-1.6959	0.147718	3.20555e-31	5.66725e-30
POLR1D__chr13	384.387	-1.00744	0.0871998	3.37865e-31	5.96653e-30
MCM4__chr8	182.351	-1.39277	0.121072	3.48197e-31	6.14204e-30
PABPC4__chr1	609.071	-0.93522	0.0808573	3.56479e-31	6.28102e-30
IMPDH1__chr7	230.975	-1.6616	0.145853	4.55256e-31	8.0124e-30
PLCD4__chr2	32.853	-5.17277	0.461171	5.23568e-31	9.20431e-30
PYCARD__chr16	1188.85	-1.49076	0.130398	5.26711e-31	9.24914e-30
ANXA4__chr2	497.114	0.937441	0.0813212	5.61745e-31	9.85325e-30
PHF19__chr9	55.1689	-2.86374	0.255024	5.63662e-31	9.8758e-30
LEPROT__chr1	526.588	0.918155	0.0796008	5.97369e-31	1.04546e-29
CLIP1__chr12	1006.78	0.938771	0.0815155	6.24074e-31	1.09098e-29
REPIN1__chr7	590.282	2.36226	0.212636	6.29858e-31	1.09986e-29
PLEK2__chr14	172.313	-2.04943	0.180996	6.53239e-31	1.13941e-29
ZNF664__chr12	2198.87	1.06431	0.09147	6.69216e-31	1.16597e-29
FBL__chr19	1013.63	-1.18013	0.103861	6.7238e-31	1.17018e-29
FAM127B__chrX	929.308	-0.911715	0.0799662	7.70316e-31	1.33913e-29
NEK6__chr9	189.096	-1.96677	0.174051	8.66667e-31	1.50495e-29
COL21A1__chr6	56.4899	3.24535	0.286504	8.80788e-31	1.52778e-29
HDAC1__chr1	217.223	-0.960428	0.0836842	9.22601e-31	1.59853e-29
GFPT1__chr2	229.443	1.55129	0.136556	1.13112e-30	1.95764e-29
HEATR5A__chr14	87.3985	2.24386	0.198766	1.13416e-30	1.96072e-29
PTMS__chr12	1395.53	-1.45463	0.12796	1.17484e-30	2.02881e-29
NQO1__chr16	1514.48	1.60372	0.141518	1.27271e-30	2.19538e-29
SRI__chr7	745.395	1.148	0.100513	1.49595e-30	2.57762e-29
SGSM3__chr22	149.229	1.3869	0.121769	1.66565e-30	2.86687e-29
SSUH2__chr3	123.79	5.58929	0.523059	1.68375e-30	2.89483e-29
CLU__chr8	8780.51	1.89175	0.168662	1.846e-30	3.17029e-29
PRR11__chr17	72.1062	-2.6707	0.238216	1.93334e-30	3.31663e-29
EFHC2__chrX	89.4014	3.7496	0.342181	2.20125e-30	3.77208e-29
IL32__chr16	152.426	3.46708	0.320019	2.3764e-30	4.06776e-29
MFSD4A__chr1	36.1427	3.55732	0.316436	2.48977e-30	4.25714e-29
IQCA1__chr2	482.151	3.18676	0.297241	2.50731e-30	4.28245e-29
TNNC1__chr3	42.7643	5.63059	0.508479	2.92718e-30	4.99412e-29
FAIM__chr3	109.772	1.90395	0.169231	2.99999e-30	5.11275e-29
DCBLD2__chr3	1527.1	-2.10847	0.189875	3.05579e-30	5.20217e-29
CYB561A3__chr11	437.812	1.82408	0.163077	3.07278e-30	5.2254e-29
NTN1__chr17	59.307	2.82173	0.251798	3.10133e-30	5.26821e-29
BAG3__chr10	181.832	-1.14356	0.100895	3.29792e-30	5.58999e-29
MAPK3__chr16	842.126	1.03373	0.0907216	3.2949e-30	5.58999e-29
DAPK2__chr15	30.4295	3.1621	0.281563	3.39187e-30	5.743e-29
BCL7C__chr16	110.662	-0.994045	0.0874044	3.41678e-30	5.77891e-29
GBP1__chr1	40.782	2.61931	0.232915	3.68134e-30	6.21962e-29
AMTN__chr4	55.3498	5.48938	0.491858	4.04455e-30	6.8259e-29
SECTM1__chr17	329.987	1.5846	0.140587	4.14175e-30	6.98237e-29
KATNB1__chr16	231.994	1.95742	0.175723	4.23763e-30	7.13631e-29
RASGEF1B__chr4	53.8041	4.28282	0.381885	4.34657e-30	7.31188e-29
STK33__chr11	88.3447	3.91329	0.357223	5.01658e-30	8.42991e-29
SMIM5__chr17	47.8549	5.25184	0.468611	5.46154e-30	9.16775e-29
AQP5__chr12	231.924	4.03695	0.388335	5.54787e-30	9.30266e-29
FAM3B__chr21	105.567	4.24569	0.382078	5.61023e-30	9.39714e-29
FOXD1__chr5	38.619	-3.58195	0.328866	7.15086e-30	1.19649e-28
SMIM3__chr5	98.4385	-1.29671	0.115189	7.76344e-30	1.29759e-28
NME7__chr1	112.207	2.02971	0.182118	8.51946e-30	1.42243e-28
ZBED2__chr3	112.745	-4.85357	0.466348	8.53532e-30	1.42356e-28
MYO1D__chr17	160.198	1.23836	0.110176	9.19918e-30	1.53264e-28
GLRB__chr4	43.9377	3.88843	0.351592	9.31765e-30	1.55072e-28
GAS7__chr17	64.6828	4.19615	0.383051	9.84852e-30	1.63733e-28
NPM1__chr5	2240.84	-1.48906	0.133203	1.00848e-29	1.67483e-28
ZNF69__chr19	98.8502	3.15367	0.290359	1.07406e-29	1.78185e-28
C9orf72__chr9	93.3635	3.09325	0.284029	1.12854e-29	1.87023e-28
FKBP1B__chr2	70.7725	-1.67876	0.150588	1.19003e-29	1.97006e-28
SLBP__chr4	213.179	-1.34461	0.120207	1.24349e-29	2.05637e-28
ARMC2__chr6	46.6394	4.67419	0.417489	1.24851e-29	2.06249e-28
GCNT3__chr15	268.898	3.94629	0.37724	1.26439e-29	2.08651e-28
CEP41__chr7	289.857	2.15675	0.196134	1.32067e-29	2.17709e-28
NUBP2__chr16	1300.48	-0.602922	0.0534131	1.33021e-29	2.1905e-28
HLA-DPA1__chr6	145.187	4.66516	0.436642	1.3433e-29	2.20972e-28
CFAP74__chr1	79.6951	6.3124	0.5618	1.36608e-29	2.24483e-28
WRAP53__chr17	118.522	2.16513	0.195642	1.57985e-29	2.59338e-28
RPL14__chr3	28082	-1.38851	0.12486	1.60883e-29	2.63818e-28
C2CD3__chr11	136.18	2.16693	0.196086	1.61909e-29	2.65221e-28
NSA2__chr5	644.988	-0.73637	0.0655202	1.62332e-29	2.65636e-28
C10orf67__chr10	38.3005	4.89937	0.435161	1.90346e-29	3.11152e-28
LZTFL1__chr3	158.933	2.25341	0.206014	1.91428e-29	3.12592e-28
CLINT1__chr5	1598.52	1.08333	0.0969865	1.97763e-29	3.226e-28
LOC101927267__chr12	53.688	5.87202	0.523844	2.44413e-29	3.98281e-28
BTBD9__chr6	146.621	1.76951	0.159681	2.45022e-29	3.98857e-28
SSBP4__chr19	350.741	1.50449	0.135805	2.60115e-29	4.22985e-28
DNAH3__chr16	50.3453	4.40963	0.39663	2.81976e-29	4.58056e-28
NSF__chr17	95.1704	1.2647	0.113822	2.9303e-29	4.7552e-28
C11orf63__chr11	37.5411	3.29265	0.296855	3.04286e-29	4.93272e-28
ANXA11__chr10	9851.13	1.04811	0.0943846	3.85464e-29	6.2422e-28
DCDC2B__chr1	63.6871	5.67786	0.506834	4.05749e-29	6.56388e-28
ZNF474__chr5	95.5591	5.96219	0.547328	4.13916e-29	6.68908e-28
HS3ST6__chr16	97.4617	5.11038	0.464184	4.56472e-29	7.36917e-28
DDAH1__chr1	654.887	2.06869	0.187948	4.70202e-29	7.58298e-28
CATSPERD__chr19	84.196	5.34711	0.485545	4.70735e-29	7.58374e-28
LDLRAD4__chr18	60.5873	5.47498	0.495479	5.08112e-29	8.17746e-28
MB__chr22	44.0232	5.00578	0.447921	5.25732e-29	8.45231e-28
EDN2__chr1	163.408	5.57764	0.535851	5.33845e-29	8.57393e-28
TXNDC17__chr17	553.855	-1.40073	0.126894	5.34395e-29	8.57393e-28
CAMTA1__chr1	521.294	-0.592054	0.0531434	6.52005e-29	1.04502e-27
CACFD1__chr9	169.62	1.6243	0.147621	6.79724e-29	1.08832e-27
MCM6__chr2	48.7792	-2.48636	0.226373	6.83146e-29	1.09268e-27
HLA-DMA__chr6	162.789	2.27638	0.207879	7.01188e-29	1.12039e-27
TRAPPC1__chr17	856.806	-0.713858	0.0642526	7.08891e-29	1.13154e-27
PCP4L1__chr1	198.098	-3.43602	0.326135	7.10302e-29	1.13264e-27
CDC20B__chr5	87.8863	8.16905	0.793499	7.19871e-29	1.14673e-27
SRD5A1__chr5	50.1493	-1.60114	0.144947	7.37145e-29	1.17304e-27
KCTD12__chr13	167.757	-2.10877	0.193797	7.48868e-29	1.19049e-27
S100A14__chr1	1586.96	-2.58732	0.241598	7.58864e-29	1.20515e-27
TMEM212__chr3	78.6365	2.76204	0.254027	7.817e-29	1.24015e-27
NT5E__chr6	121.359	-3.21983	0.298076	8.26638e-29	1.31012e-27
CLYBL__chr13	54.0111	-1.6926	0.153726	8.5224e-29	1.34932e-27
SECISBP2L__chr15	67.6285	1.79541	0.163244	8.91835e-29	1.41058e-27
SH3YL1__chr2	230.615	-0.847916	0.0765008	9.1211e-29	1.44093e-27
DGUOK__chr2	537.443	-0.712498	0.0643615	9.12868e-29	1.44093e-27
RAB3IP__chr12	336.94	1.22637	0.110765	9.9369e-29	1.56692e-27
SORCS2__chr4	36.3153	6.9452	0.671634	1.00568e-28	1.58423e-27
NRXN3__chr14	49.2622	4.53706	0.423057	1.17866e-28	1.85484e-27
ITGB5__chr3	225.064	-1.53769	0.140571	1.18525e-28	1.86334e-27
SORT1__chr1	445.105	2.23619	0.206898	1.18774e-28	1.86537e-27
CAPRIN2__chr12	134.146	-2.89419	0.268804	1.19592e-28	1.87633e-27
TP53I11__chr11	2506.98	1.66801	0.153969	1.52465e-28	2.38969e-27
MEIG1__chr10	59.9974	3.02218	0.279075	1.56445e-28	2.4496e-27
LOC100506885__chr6	48.2615	4.5518	0.419776	1.58405e-28	2.47781e-27
IFT46__chr11	194.927	2.13764	0.198271	1.61539e-28	2.52431e-27
CFAP100__chr3	60.6235	5.61288	0.516085	1.69129e-28	2.64027e-27
GTDC1__chr2	56.0031	1.99543	0.182797	1.75343e-28	2.73455e-27
ANPEP__chr15	27.4877	6.22179	0.618761	1.85539e-28	2.89066e-27
LYPD1__chr2	48.3931	4.45549	0.415018	2.06653e-28	3.21642e-27
LOC101928075__chr14	87.6794	4.85014	0.447752	2.18433e-28	3.39638e-27
NTN4__chr12	73.5796	1.89352	0.174196	2.33057e-28	3.62016e-27
GPNMB__chr7	1613.11	-2.53942	0.236235	2.58877e-28	4.01723e-27
PLEKHA6__chr1	51.318	2.9442	0.272671	3.01962e-28	4.68117e-27
CSE1L__chr20	882.754	-1.07013	0.0977806	3.18533e-28	4.93315e-27
SLC16A7__chr12	85.5187	3.08319	0.288104	3.24423e-28	5.0194e-27
AIFM2__chr10	65.8844	2.03708	0.187518	3.61114e-28	5.58154e-27
HSP90AA1__chr14	7070.35	0.909643	0.083101	3.6939e-28	5.70381e-27
MSLN__chr16	323.561	3.07819	0.28752	4.03416e-28	6.22305e-27
HACD1__chr10	44.3116	-1.94615	0.179552	4.14242e-28	6.38374e-27
SMIM14__chr4	827.567	1.72705	0.161175	4.19419e-28	6.45715e-27
TCTEX1D1__chr1	77.7483	6.77737	0.623662	4.33455e-28	6.66666e-27
TGFBR2__chr3	144.982	-1.69303	0.156522	4.39885e-28	6.75891e-27
PPP1R12B__chr1	65.3975	3.09628	0.292606	4.99489e-28	7.66719e-27
ZNF296__chr19	88.6036	-1.80349	0.167155	5.0804e-28	7.79077e-27
GLCCI1__chr7	156.52	1.93865	0.180639	5.12789e-28	7.85589e-27
PI3__chr20	113.269	4.9266	0.471728	5.41399e-28	8.28606e-27
DYRK1A__chr21	857.19	0.805412	0.0737225	5.95363e-28	9.10304e-27
CBY1__chr22	761.074	1.78415	0.166995	6.31497e-28	9.64609e-27
CD81__chr11	7717.34	-0.903612	0.0828972	6.39858e-28	9.76424e-27
CDK4__chr12	591.55	-1.25379	0.115432	6.48137e-28	9.88093e-27
NSG1__chr4	43.3289	-2.51042	0.234977	6.56056e-28	9.9919e-27
DNAH9__chr17	52.79	4.74723	0.438877	6.761e-28	1.02871e-26
SELENBP1__chr1	1405.91	1.71544	0.159622	6.90979e-28	1.05033e-26
CDK20__chr9	36.4685	2.75164	0.255721	7.4304e-28	1.12836e-26
BSPRY__chr9	90.5161	2.65911	0.250881	7.56466e-28	1.14764e-26
RNF7__chr3	327.382	-0.765898	0.0701804	7.78683e-28	1.1802e-26
DEGS2__chr14	308.784	2.79369	0.264651	8.00162e-28	1.21157e-26
TMEM138__chr11	906.789	1.43969	0.133852	8.30915e-28	1.25692e-26
BPIFA1__chr20	33240.8	4.63517	0.473636	8.83138e-28	1.33462e-26
ANKRD9__chr14	821.252	-1.58731	0.147112	9.07033e-28	1.36941e-26
LGALS3__chr14	2418.08	1.44644	0.135592	1.19185e-27	1.79768e-26
ZDHHC14__chr6	47.8728	-2.15107	0.201071	1.30202e-27	1.96196e-26
AP2S1__chr19	2443.47	-0.741391	0.0680247	1.39283e-27	2.09677e-26
TNNT3__chr11	72.3895	5.97284	0.579506	1.66988e-27	2.51141e-26
EFNA5__chr5	263.716	1.6379	0.153051	1.68643e-27	2.53386e-26
MROH9__chr1	55.1456	6.19623	0.578902	1.84596e-27	2.7709e-26
VNN2__chr6	45.8666	6.21595	0.571728	1.8732e-27	2.80907e-26
C19orf48__chr19	195.423	-1.84692	0.173696	1.91069e-27	2.86255e-26
SLC25A14__chrX	106.289	2.05522	0.193946	2.04699e-27	3.06381e-26
MUC5AC__chr11	80.7749	3.70891	0.355044	2.05818e-27	3.07761e-26
ALDH1A1__chr9	2023.54	2.04881	0.193036	2.07381e-27	3.09802e-26
ZSCAN5A__chr19	78.4664	2.05765	0.192422	2.22794e-27	3.32508e-26
DNAH10__chr12	59.5028	6.4408	0.606512	2.28252e-27	3.40329e-26
CLDN9__chr16	57.1524	4.07495	0.390614	2.39301e-27	3.56463e-26
TLE4__chr9	153.496	1.49944	0.140189	2.47372e-27	3.68133e-26
NOB1__chr16	231.396	-0.985318	0.091603	2.544e-27	3.78232e-26
POLR2I__chr19	987.395	1.32748	0.124565	2.58966e-27	3.84423e-26
FAM102A__chr9	232.561	1.45915	0.136616	2.59057e-27	3.84423e-26
BLMH__chr17	120.419	-1.26418	0.117876	2.66646e-27	3.95309e-26
BTBD11__chr12	101.828	-2.14227	0.203426	2.87393e-27	4.25664e-26
RGS10__chr10	204.946	-1.64763	0.155694	3.01579e-27	4.46251e-26
DYNLL1__chr12	5788.9	1.49524	0.141002	3.16513e-27	4.67906e-26
CIB1__chr15	4352.95	1.4692	0.137711	3.18043e-27	4.69723e-26
C4orf47__chr4	48.2599	4.75992	0.448969	3.23164e-27	4.76836e-26
SKI__chr1	449.772	-1.36022	0.127656	3.32059e-27	4.89497e-26
ACBD7__chr10	81.5786	3.12933	0.301044	3.37252e-27	4.96684e-26
KALRN__chr3	163.444	3.0188	0.288305	3.38334e-27	4.97807e-26
MT1X__chr16	2518.62	-2.23537	0.213245	3.46163e-27	5.08847e-26
LOC100506100__chr9	67.6283	-1.82916	0.172254	3.56824e-27	5.24025e-26
NUDC__chr1	3410.68	1.067	0.0996386	3.59201e-27	5.27019e-26
SEC14L1__chr17	889.503	1.35959	0.127324	3.86458e-27	5.66478e-26
PCM1__chr8	432.4	1.79894	0.171203	3.99776e-27	5.85451e-26
MFSD1__chr3	169.869	1.18402	0.110668	4.43042e-27	6.48203e-26
C6orf118__chr6	63.1892	6.61118	0.619669	4.7982e-27	7.01355e-26
ZFP36L2__chr2	942.851	-2.31346	0.220273	5.08117e-27	7.42022e-26
SLC11A2__chr12	278.282	1.48186	0.140009	5.15813e-27	7.52557e-26
KNCN__chr1	38.4313	7.32635	0.808678	5.208e-27	7.59124e-26
AGBL2__chr11	88.9222	3.63366	0.354331	5.39425e-27	7.85538e-26
DUSP18__chr22	58.996	2.4447	0.232043	5.42755e-27	7.8965e-26
ACTR3C__chr7	49.9683	3.85015	0.367803	5.58332e-27	8.11557e-26
AHCYL1__chr1	1158.26	0.882471	0.0821813	5.85314e-27	8.49985e-26
MGEA5__chr10	150.398	-1.02664	0.0961456	6.32832e-27	9.18135e-26
MEIS3P1__chr17	258.458	1.56085	0.147427	6.75453e-27	9.79062e-26
LAPTM4A__chr2	665.279	0.693139	0.0648295	6.83894e-27	9.90377e-26
STRA13__chr17	344.822	-0.674115	0.0630181	7.03138e-27	1.0173e-25
RBM47__chr4	910.862	1.37103	0.129746	7.04109e-27	1.01776e-25
CDIP1__chr16	195.684	-1.67627	0.159106	7.85594e-27	1.1345e-25
LOC100506548__chr5	64.6664	-2.24217	0.215172	7.99902e-27	1.15409e-25
LRRC73__chr6	69.3142	2.54034	0.243518	8.58325e-27	1.23724e-25
IPO7__chr11	477.246	-0.879072	0.0823636	8.78372e-27	1.2638e-25
MLLT4__chr6	476.419	1.56987	0.148261	8.78115e-27	1.2638e-25
KLF13__chr15	434.111	-1.90961	0.183935	9.45454e-27	1.35907e-25
DTNA__chr18	44.547	5.23459	0.494958	9.72849e-27	1.39716e-25
GAS8__chr16	76.9964	2.35761	0.225622	1.03805e-26	1.48942e-25
MORF4L1__chr15	1589.75	0.572438	0.05373	1.11191e-26	1.59395e-25
DPP9__chr19	446.993	-1.05756	0.0995348	1.18187e-26	1.69268e-25
FAM227A__chr22	96.5261	3.61981	0.358898	1.34498e-26	1.92451e-25
ST3GAL4__chr11	103.616	2.27237	0.216961	1.45065e-26	2.07382e-25
LOC101929767__chr17	143.011	1.89125	0.181391	1.67698e-26	2.39518e-25
CXXC5__chr5	1627.25	0.77393	0.0729885	2.15154e-26	3.06742e-25
PCYT2__chr17	344.602	1.30018	0.123635	2.15157e-26	3.06742e-25
C5AR1__chr19	307.332	2.50122	0.245819	2.21345e-26	3.15275e-25
MUC15__chr11	46.9199	4.96722	0.477159	2.46526e-26	3.50822e-25
CD38__chr4	86.1853	2.35929	0.226942	2.53097e-26	3.59845e-25
CCDC13__chr3	51.8956	5.92858	0.559297	2.61215e-26	3.71049e-25
SYNGAP1__chr6	124.478	2.23367	0.215763	2.74069e-26	3.88953e-25
EFCAB10__chr7	78.6394	6.85748	0.652784	2.87243e-26	4.0728e-25
MGAT4A__chr2	45.8588	3.63043	0.353885	2.94273e-26	4.16869e-25
FOLR1__chr11	49.1156	3.02764	0.293741	2.96614e-26	4.19804e-25
PLXNA2__chr1	60.2488	-1.96012	0.188438	3.09483e-26	4.37621e-25
RABGAP1L__chr1	285.802	2.12911	0.208593	3.29816e-26	4.65951e-25
SPATA6__chr1	100.943	2.48241	0.243088	3.38202e-26	4.77366e-25
WRB__chr21	834.204	1.89274	0.184561	3.42908e-26	4.83572e-25
LRRC43__chr12	37.9295	5.36801	0.506727	3.53516e-26	4.98081e-25
ACAP1__chr17	92.7107	2.3491	0.227986	3.5605e-26	5.01199e-25
RPS20__chr8	20276.5	-1.37439	0.132101	3.7227e-26	5.23559e-25
FAM166B__chr9	44.8766	8.37082	1.28059	3.85792e-26	5.42089e-25
NFATC2__chr20	57.8712	5.51365	0.521766	3.93067e-26	5.51814e-25
SLC6A15__chr12	38.8928	-3.88351	0.382721	3.9576e-26	5.55096e-25
RHOU__chr1	47.7968	5.57155	0.532712	4.21698e-26	5.90945e-25
TSPO__chr22	838.739	-0.859249	0.0819217	4.23647e-26	5.93144e-25
CMPK1__chr1	655.802	0.674151	0.0639758	4.36186e-26	6.10152e-25
NT5C3B__chr17	101.053	-1.15097	0.109804	4.45211e-26	6.22219e-25
MAP1B__chr5	81.2638	4.84316	0.482457	4.49154e-26	6.27168e-25
FKBP5__chr6	288.837	-1.21537	0.116088	4.94136e-26	6.89361e-25
RNASE1__chr14	159.08	4.85103	0.467748	4.95141e-26	6.90147e-25
KLHL42__chr12	131.707	-1.72208	0.167117	5.40217e-26	7.52304e-25
ABHD11__chr7	293.54	1.33888	0.128267	5.49857e-26	7.65046e-25
BACE2__chr21	883.636	0.797673	0.0760153	5.6201e-26	7.81259e-25
PTTG1IP__chr21	1713.65	0.950643	0.0906603	5.74004e-26	7.97223e-25
RAB26__chr16	58.0412	-1.54444	0.14828	5.82493e-26	8.08293e-25
SOX12__chr20	109.508	-1.85479	0.180093	6.47852e-26	8.9819e-25
HIPK1__chr1	149.236	1.85559	0.180033	6.65547e-26	9.21904e-25
MARVELD1__chr10	154.871	-1.59195	0.154074	6.82354e-26	9.44347e-25
TACSTD2__chr1	17974.2	0.872234	0.083371	7.01191e-26	9.69557e-25
CTNNBIP1__chr1	281.552	-1.20795	0.116132	7.03922e-26	9.72472e-25
MVP__chr16	473.461	0.95254	0.0911852	7.59625e-26	1.0485e-24
DTX4__chr11	136.812	1.65478	0.159907	7.86274e-26	1.08432e-24
ERICH6-AS1__chr3	50.8596	2.93173	0.287916	8.15356e-26	1.12344e-24
C8orf59__chr8	149.72	-0.964397	0.0923577	8.44847e-26	1.16304e-24
NPNT__chr4	44.4728	3.25761	0.324222	8.67223e-26	1.19279e-24
DLG5-AS1__chr10	41.7996	2.38842	0.231527	8.92321e-26	1.22623e-24
KIAA1841__chr2	62.0382	2.95167	0.289967	9.20114e-26	1.26332e-24
DSC2__chr18	72.2211	-2.02769	0.197638	9.9917e-26	1.36951e-24
NACA__chr12	691.978	-0.925353	0.0887186	9.99216e-26	1.36951e-24
LMNTD1__chr12	42.0821	3.67639	0.361616	1.01652e-25	1.39201e-24
LINC00857__chr10	83.3567	1.97945	0.192535	1.03725e-25	1.41915e-24
RSU1__chr10	856.161	0.692895	0.066368	1.07886e-25	1.47479e-24
EEF2__chr19	5983.73	-1.1981	0.115691	1.09084e-25	1.48986e-24
VAMP3__chr1	541.471	-0.720649	0.0691097	1.12834e-25	1.53973e-24
MLPH__chr2	224.858	2.43213	0.242084	1.2492e-25	1.70316e-24
MBNL2__chr13	391.092	2.15767	0.214811	1.25772e-25	1.71329e-24
SRD5A2__chr2	54.9549	6.06532	0.579498	1.28446e-25	1.74818e-24
RAC3__chr17	25.8669	-2.44394	0.238026	1.34252e-25	1.82562e-24
PDGFA__chr7	85.0577	-1.49573	0.145057	1.61825e-25	2.19866e-24
CFAP70__chr10	132.167	2.79707	0.279772	1.6506e-25	2.24066e-24
EFCAB2__chr1	389.738	2.23027	0.223029	1.75177e-25	2.37593e-24
SLC29A3__chr10	42.6579	2.19369	0.214347	1.79693e-25	2.43505e-24
CCDC3__chr10	97.9563	-3.14165	0.312762	1.99574e-25	2.70213e-24
CDKN2A__chr9	752.772	1.35465	0.131938	2.28603e-25	3.09248e-24
CNIH1__chr14	493.797	-0.971183	0.0940981	2.38624e-25	3.22524e-24
SYBU__chr8	129.832	2.436	0.243729	2.45232e-25	3.31169e-24
IFI27L2__chr14	178.162	-1.20656	0.116876	2.53084e-25	3.41477e-24
CEP97__chr3	59.7466	2.0637	0.20179	2.57877e-25	3.47344e-24
FAM174A__chr5	416.429	2.11115	0.209795	2.57786e-25	3.47344e-24
ARHGEF18__chr19	344.817	1.15469	0.112155	2.62093e-25	3.52719e-24
CFAP46__chr10	62.5401	6.13869	0.596887	2.73067e-25	3.6717e-24
CYB561D2__chr3	182.302	1.18103	0.114568	2.9567e-25	3.97221e-24
LOC101929697__chr3	39.8207	5.61827	0.558305	3.062e-25	4.11014e-24
COG7__chr16	99.6081	1.0712	0.103716	3.11981e-25	4.18414e-24
HIST1H2BD__chr6	131.757	1.92558	0.189741	3.14439e-25	4.21348e-24
CDKN3__chr14	33.7601	-3.11009	0.307693	3.15878e-25	4.22914e-24
PLCE1__chr10	26.1942	4.00894	0.394692	3.33907e-25	4.46668e-24
USP18__chr22	60.2239	3.07776	0.30598	3.44386e-25	4.60292e-24
CPPED1__chr16	82.1343	1.28851	0.125158	3.49623e-25	4.66891e-24
EML1__chr14	38.2389	4.23776	0.421017	3.57323e-25	4.76766e-24
NUCB2__chr11	339.147	2.39921	0.241843	3.58054e-25	4.77335e-24
CALM1__chr14	9531.03	1.44798	0.1415	3.65601e-25	4.8698e-24
ACAA2__chr18	42.3981	3.14289	0.309583	3.89661e-25	5.18584e-24
CLNS1A__chr11	730.693	-0.844498	0.0821383	3.95942e-25	5.26495e-24
REEP1__chr2	44.3837	5.50231	0.554163	4.26951e-25	5.67245e-24
RAB13__chr1	290.83	-0.837137	0.0812879	4.3871e-25	5.82373e-24
IFT172__chr2	159.042	2.30372	0.230495	4.39183e-25	5.82505e-24
SDCBP__chr8	706.619	0.974654	0.0952997	4.55885e-25	6.04144e-24
OTUD6B-AS1__chr8	209.523	1.4252	0.139895	4.81051e-25	6.36954e-24
ATP5G1__chr17	677.626	-0.870606	0.0848975	4.83103e-25	6.39129e-24
ARL3__chr10	1184.61	1.35147	0.133116	5.15889e-25	6.81926e-24
FMO3__chr1	254.604	2.58281	0.260564	5.2598e-25	6.94676e-24
CHST6__chr16	177.963	3.66208	0.381123	5.32967e-25	7.03088e-24
SHISA8__chr22	32.3132	5.60999	0.551686	5.3325e-25	7.03088e-24
MCM7__chr7	926.377	-1.25726	0.123655	5.87996e-25	7.74616e-24
NR4A2__chr2	63.2564	2.84332	0.281036	6.05911e-25	7.97545e-24
LGALS9__chr17	22.3871	3.27733	0.322403	6.31123e-25	8.30031e-24
CFAP47__chrX	44.3873	6.19912	0.61791	6.38213e-25	8.38648e-24
SPNS3__chr17	31.1405	7.43857	0.973683	6.39576e-25	8.39733e-24
INF2__chr14	208.668	-1.40827	0.138914	8.23875e-25	1.0808e-23
TMEM47__chrX	36.0387	2.816	0.281678	8.51217e-25	1.11573e-23
HINT3__chr6	123.285	1.13888	0.111601	8.65592e-25	1.13362e-23
NMU__chr4	212.759	-1.64191	0.162486	9.1188e-25	1.19324e-23
TPT1__chr13	9916.94	-1.12404	0.110199	9.27048e-25	1.21207e-23
ARF3__chr12	3834.57	0.445097	0.0435443	9.70083e-25	1.26728e-23
TAPT1__chr4	116.999	1.10166	0.108068	1.06984e-24	1.39643e-23
WBSCR27__chr7	204.399	1.9789	0.197662	1.07743e-24	1.40515e-23
RHEBL1__chr12	31.7295	4.23391	0.421491	1.2129e-24	1.58052e-23
CUEDC2__chr10	196.213	-0.837705	0.0819569	1.25197e-24	1.63007e-23
SUMO2__chr17	1775.29	-0.705232	0.0693213	1.29718e-24	1.68752e-23
ARMC9__chr2	71.6041	2.0857	0.207663	1.34454e-24	1.74768e-23
IFT27__chr22	298.363	1.87019	0.188389	1.36279e-24	1.76992e-23
ZFAS1__chr20	678.74	-1.21005	0.119618	1.4772e-24	1.91692e-23
WFDC6__chr20	50.467	4.70588	0.472805	1.50742e-24	1.95451e-23
PTGS2__chr1	59.2483	6.47329	0.643384	1.53256e-24	1.98545e-23
DIXDC1__chr11	183.275	2.74307	0.283842	1.55642e-24	2.0147e-23
CCNDBP1__chr15	238.926	1.25235	0.123665	1.58246e-24	2.04671e-23
POMGNT1__chr1	55.0615	-1.36528	0.134833	1.64588e-24	2.12698e-23
HLA-J__chr6	118.853	4.44792	0.484799	1.82084e-24	2.35113e-23
PRDX5__chr11	14550.8	0.990474	0.0973615	1.89135e-24	2.44015e-23
PTDSS1__chr8	1315.78	-0.997656	0.0985462	1.89446e-24	2.44215e-23
IQCE__chr7	218.083	1.47969	0.14748	1.92761e-24	2.48284e-23
C1orf21__chr1	136.422	-1.13384	0.111998	1.95084e-24	2.51068e-23
LOC389641__chr8	69.3546	-1.81023	0.181635	2.08794e-24	2.68492e-23
TLR1__chr4	27.1476	4.83148	0.474837	2.17949e-24	2.80033e-23
WDR93__chr15	37.2738	5.06808	0.500644	2.41091e-24	3.09512e-23
CCP110__chr16	94.7327	2.26882	0.229905	2.44504e-24	3.13636e-23
ZNF883__chr9	16.1845	-3.97934	0.400486	2.57201e-24	3.29653e-23
C16orf45__chr16	362.476	-1.67012	0.16767	2.58426e-24	3.3095e-23
ATF7IP2__chr16	56.2039	3.07823	0.313811	2.58878e-24	3.31258e-23
MYL6B__chr12	130.063	-1.38216	0.137809	2.68469e-24	3.43249e-23
LINC01559__chr12	150.907	4.43234	0.478871	2.68698e-24	3.43261e-23
DYX1C1__chr15	29.451	4.27303	0.426956	2.81505e-24	3.59328e-23
PARP14__chr3	221.062	1.85113	0.186882	2.9813e-24	3.80237e-23
P4HTM__chr3	364.829	1.86048	0.189078	3.64514e-24	4.64525e-23
FAM179B__chr14	449.624	1.95573	0.199966	3.70204e-24	4.71392e-23
CRNDE__chr16	389.496	1.61572	0.162943	3.83867e-24	4.8839e-23
TMEM63A__chr1	69.6105	1.40062	0.139996	3.86533e-24	4.91382e-23
ASNS__chr7	214.979	2.23749	0.228727	4.15007e-24	5.2715e-23
CHMP4B__chr20	1160.09	1.00382	0.10038	4.15835e-24	5.27772e-23
LRWD1__chr7	91.0159	2.26343	0.229158	4.45093e-24	5.64448e-23
PPOX__chr1	110.141	2.53217	0.25975	4.497e-24	5.69827e-23
UCKL1-AS1__chr20	88.7548	4.27571	0.443281	4.54858e-24	5.75895e-23
HAS2__chr8	24.1842	-5.66474	0.593875	4.87857e-24	6.17175e-23
C11orf74__chr11	115.308	2.36101	0.242824	5.3259e-24	6.7322e-23
BBS12__chr4	35.3768	2.80131	0.284521	5.78937e-24	7.31213e-23
CTAGE5__chr14	82.2282	1.4489	0.145438	5.89881e-24	7.44433e-23
FLII__chr17	386.517	0.90655	0.0905768	6.05292e-24	7.63264e-23
TCTN1__chr12	1021.84	1.94381	0.199818	6.1696e-24	7.7735e-23
DAPP1__chr4	121.672	1.88024	0.191096	6.43466e-24	8.10093e-23
GMDS__chr6	411.873	0.953706	0.0951494	6.55163e-24	8.24154e-23
C4orf22__chr4	38.6401	3.66977	0.372372	6.64798e-24	8.356e-23
RNA45S5__chr21	910.747	-1.43993	0.145245	7.01313e-24	8.80788e-23
FRY__chr13	32.4718	5.60632	0.564325	7.79964e-24	9.7878e-23
NAT1__chr8	46.107	2.65236	0.270409	1.04199e-23	1.30654e-22
ZFHX2__chr14	99.7707	3.66337	0.390647	1.07241e-23	1.34361e-22
FIGNL1__chr7	26.537	-1.93934	0.196243	1.09877e-23	1.37553e-22
MIR31HG__chr9	111.001	-1.23313	0.124016	1.10664e-23	1.38427e-22
SNTB1__chr8	23.4922	4.18158	0.428614	1.11249e-23	1.39048e-22
GPR160__chr3	31.5737	3.17196	0.323384	1.35949e-23	1.69784e-22
STX2__chr12	102.208	2.29786	0.236256	1.38089e-23	1.72319e-22
TMEM158__chr3	116.223	-3.31682	0.360068	1.4522e-23	1.81072e-22
CYC1__chr8	1645.46	-0.669227	0.0671455	1.46466e-23	1.82335e-22
ANKRD28__chr3	72.3653	1.34413	0.136018	1.46374e-23	1.82335e-22
STX6__chr1	258.618	-1.5582	0.159228	1.48129e-23	1.84259e-22
CDC42__chr1	2646.9	0.612094	0.061385	1.49425e-23	1.85723e-22
HNRNPA1__chr12	1819.83	-0.981718	0.0988592	1.68119e-23	2.08791e-22
SLC25A5__chrX	1054.27	-1.04791	0.105916	1.68552e-23	2.09163e-22
LOC646029__chr11	50.49	4.47157	0.474039	1.84404e-23	2.28652e-22
SMIM6__chr17	22.5237	9.64881	2.60146	1.87116e-23	2.31831e-22
NEURL3__chr2	36.2651	4.48235	0.453562	1.91943e-23	2.37623e-22
ENKD1__chr16	235.164	2.30587	0.242437	2.10737e-23	2.60683e-22
GLIPR2__chr9	86.2542	3.38759	0.351594	2.22166e-23	2.74603e-22
SCD__chr10	1040.43	-3.13131	0.333716	2.26321e-23	2.79517e-22
GPR137__chr11	203.715	1.33472	0.135985	2.33458e-23	2.88104e-22
PLBD1__chr12	29.6128	3.17267	0.325108	2.37042e-23	2.92295e-22
PNKD__chr2	954.258	0.905211	0.091623	2.43133e-23	2.9957e-22
MAP9__chr4	225.027	2.02465	0.21132	2.51772e-23	3.09969e-22
CCL28__chr5	128.367	2.00062	0.20729	2.54689e-23	3.13313e-22
TRIM2__chr4	303.919	1.63364	0.168132	2.55062e-23	3.13525e-22
CRISPLD1__chr8	39.1233	3.42585	0.357827	2.58931e-23	3.18031e-22
ZAK__chr2	267.693	-0.760269	0.0766723	2.65897e-23	3.26329e-22
BBOX1__chr11	24.1674	4.1329	0.419353	2.90776e-23	3.56583e-22
GJB7__chr6	15.6324	9.57728	2.63131	3.10285e-23	3.80209e-22
AZU1__chr19	39.6462	5.92755	0.603207	3.11745e-23	3.81698e-22
KANK2__chr19	96.5992	1.68635	0.172775	3.14282e-23	3.84503e-22
TTC30A__chr2	109.408	2.97759	0.319533	3.19231e-23	3.90252e-22
MCU__chr10	167.064	1.23294	0.125695	3.27721e-23	4.00317e-22
ARHGAP39__chr8	154.983	2.04676	0.210722	3.2931e-23	4.01944e-22
CCDC190__chr1	56.4269	5.53757	0.558192	3.33818e-23	4.07127e-22
CCDC74A__chr2	25.7748	3.85937	0.396496	3.42055e-23	4.16848e-22
ARSJ__chr4	32.4151	-1.73664	0.177938	3.54714e-23	4.31937e-22
GDE1__chr16	815.792	0.822913	0.0835092	3.63838e-23	4.42703e-22
GSTA1__chr6	516.316	2.70622	0.280669	3.7056e-23	4.5053e-22
KLRC3__chr12	19.7343	-3.98965	0.415395	4.06933e-23	4.94368e-22
SAMD15__chr14	35.6829	5.36083	0.552892	4.20272e-23	5.10176e-22
SPRED1__chr15	203.804	-1.47384	0.152038	4.99838e-23	6.06292e-22
ADRB2__chr5	212.012	1.97787	0.206728	5.18679e-23	6.28657e-22
PCDH20__chr13	30.7046	4.23921	0.434869	5.26007e-23	6.37044e-22
NEDD4L__chr18	944.193	1.35491	0.139111	6.37838e-23	7.71882e-22
WWC1__chr5	370.134	1.84904	0.192406	6.50848e-23	7.87017e-22
PCYT1B__chrX	39.0785	4.68562	0.479011	6.67983e-23	8.07111e-22
MMP2__chr16	54.6485	-4.44965	0.505928	7.56097e-23	9.12872e-22
DNAJB2__chr2	164.111	1.25896	0.129399	8.05747e-23	9.72064e-22
CLDN23__chr8	25.0109	4.74436	0.485185	8.82042e-23	1.06329e-21
ANXA3__chr4	160.991	2.66138	0.283774	9.68876e-23	1.16706e-21
STX18__chr4	280.852	1.22455	0.126207	9.76579e-23	1.17543e-21
UBL4A__chrX	231.662	-1.15135	0.118369	1.01126e-22	1.21624e-21
SYPL1__chr7	570.665	-0.873947	0.0896958	1.05226e-22	1.26458e-21
CEP19__chr3	48.5132	2.5375	0.266646	1.08155e-22	1.29877e-21
BBS9__chr7	216.069	1.66388	0.174201	1.13316e-22	1.3597e-21
ODF2__chr9	410.564	1.34227	0.139579	1.15633e-22	1.38645e-21
MIR100HG__chr11	32.052	-5.54874	0.627059	1.18674e-22	1.42182e-21
TMEM261__chr9	389.608	-0.641949	0.0656645	1.20314e-22	1.44036e-21
FBXL2__chr3	91.7619	2.02795	0.211297	1.22996e-22	1.47134e-21
PLXNB2__chr22	2003.64	1.15431	0.119385	1.23874e-22	1.4807e-21
FAM189B__chr1	82.6512	-1.13859	0.117305	1.30801e-22	1.56231e-21
ALOX5__chr10	25.5836	5.68174	0.602264	1.32048e-22	1.57599e-21
CDH1__chr16	357.004	1.13139	0.117115	1.63171e-22	1.94525e-21
ADM2__chr22	76.277	4.15362	0.460991	1.63236e-22	1.94525e-21
CXCL14__chr5	34.534	-3.8708	0.412265	1.67683e-22	1.99672e-21
BTBD2__chr19	627.727	-0.998134	0.102591	1.68888e-22	2.00953e-21
BMF__chr15	63.5196	4.22763	0.474368	1.72973e-22	2.05657e-21
TTC16__chr9	42.8752	5.6717	0.587655	1.82447e-22	2.16756e-21
SCARA3__chr8	4630.95	1.40534	0.146504	1.92026e-22	2.27963e-21
CPAMD8__chr19	41.7893	2.65641	0.281842	1.93181e-22	2.2916e-21
DPH5__chr1	190.851	-1.63135	0.171675	1.93901e-22	2.2984e-21
PFKM__chr12	150.981	-1.13104	0.117588	2.09982e-22	2.48712e-21
EBPL__chr13	135.532	-1.02179	0.105649	2.13098e-22	2.52212e-21
CDK6__chr7	93.6413	-1.59239	0.166318	2.25321e-22	2.66476e-21
C1S__chr12	47.4122	2.82004	0.301304	2.25528e-22	2.66519e-21
MIEF2__chr17	117.964	1.38568	0.144355	2.32992e-22	2.75132e-21
LIMCH1__chr4	27.0201	4.5833	0.480306	2.33304e-22	2.75291e-21
PHPT1__chr9	874.669	-0.978605	0.101342	2.35832e-22	2.78064e-21
FGFR3__chr4	460.884	-1.75857	0.185957	2.37848e-22	2.8023e-21
TMEM134__chr11	390.229	-0.91398	0.0947298	2.52552e-22	2.9733e-21
PLD3__chr19	539.748	-0.775111	0.0800216	2.62255e-22	3.08521e-21
SPPL2B__chr19	180.087	1.68778	0.178307	2.73853e-22	3.21921e-21
CAPG__chr2	305.882	-1.20223	0.125504	2.82796e-22	3.32184e-21
TPPP__chr5	63.7632	2.83865	0.302875	2.85118e-22	3.34659e-21
METTL12__chr11	79.7183	-1.18665	0.123344	2.87096e-22	3.36729e-21
MYO5B__chr18	269.996	2.47392	0.265234	2.98411e-22	3.49737e-21
LMNA__chr1	1120.37	-1.36292	0.143087	3.15889e-22	3.69944e-21
MSN__chrX	140.313	-1.90135	0.201032	3.34359e-22	3.9128e-21
REPS2__chrX	41.6777	1.73656	0.181532	3.42156e-22	4.00105e-21
MRGBP__chr20	182.924	-1.13498	0.118405	3.54765e-22	4.14538e-21
SERPING1__chr11	81.6812	3.24363	0.359613	4.20879e-22	4.91424e-21
TOMM6__chr6	2781.29	-0.604237	0.0627217	4.25608e-22	4.96574e-21
ZFAND5__chr9	699.009	0.707385	0.0732505	4.33749e-22	5.05695e-21
MSI2__chr17	384.743	1.00058	0.104219	4.35331e-22	5.0716e-21
ACOT7__chr1	1184.71	-1.56618	0.16602	4.48177e-22	5.21737e-21
DNAH7__chr2	43.3288	5.94388	0.620162	4.48737e-22	5.22e-21
SAMHD1__chr20	47.4737	2.9393	0.311631	4.49864e-22	5.22921e-21
VNN3__chr6	43.8046	6.11164	0.645839	4.66165e-22	5.41466e-21
LOC101060498__chr4	31.5661	5.71101	0.602989	4.67612e-22	5.42743e-21
RALGPS1__chr9	47.281	2.23656	0.236913	4.69676e-22	5.44733e-21
CD200R1__chr3	39.7417	6.18722	0.695357	4.85154e-22	5.62268e-21
TCTN2__chr12	97.3866	1.49855	0.15778	4.88357e-22	5.65559e-21
ERICH2__chr2	246.802	3.03398	0.342159	4.89751e-22	5.66753e-21
CDCA4__chr14	368.797	-1.86752	0.201556	5.00313e-22	5.78547e-21
CFAP69__chr7	48.8632	3.52643	0.3873	5.56847e-22	6.43445e-21
ACSBG1__chr15	54.0317	6.28601	0.676673	5.64044e-22	6.51278e-21
SLC35F2__chr11	467.226	-2.3563	0.255945	5.88379e-22	6.78875e-21
STATH__chr4	35.0253	4.56427	0.510346	5.91172e-22	6.81595e-21
CYP2J2__chr1	30.0558	2.16953	0.228612	6.32858e-22	7.29117e-21
FILIP1__chr6	37.0862	5.09502	0.532479	6.45878e-22	7.43569e-21
TRIM56__chr7	534.433	1.2143	0.127545	6.50401e-22	7.48225e-21
ZBTB8A__chr1	49.0332	-1.51807	0.159715	6.59429e-22	7.58052e-21
GPR135__chr14	31.5722	4.31937	0.457131	6.61613e-22	7.60003e-21
ADGB__chr6	43.7789	6.51958	0.732015	6.75101e-22	7.74927e-21
RAVER2__chr1	50.4388	-1.48472	0.156521	6.93312e-22	7.95246e-21
FAM81A__chr15	29.3051	3.68586	0.387645	6.979e-22	7.9992e-21
LRRC61__chr7	417.921	2.74976	0.3065	7.27588e-22	8.33336e-21
PPM1J__chr1	49.5736	-1.71326	0.181335	7.32728e-22	8.38608e-21
FAM212A__chr3	40.5468	-2.12099	0.227357	7.4641e-22	8.53642e-21
HSPA2__chr14	48.3565	-1.84289	0.195298	7.63271e-22	8.72286e-21
LSM2__chr6	150.3	-1.17878	0.124134	7.78362e-22	8.88881e-21
GPX1__chr3	3154.19	-0.699167	0.0732454	8.0645e-22	9.20284e-21
HECTD2__chr10	27.9471	2.28047	0.242272	8.99646e-22	1.02589e-20
PDLIM7__chr5	346.908	-1.69377	0.181725	9.18397e-22	1.0465e-20
CD19__chr16	22.7592	7.65559	1.27811	9.19413e-22	1.0469e-20
NECTIN4__chr1	58.9594	2.18208	0.233511	9.38985e-22	1.0684e-20
LBH__chr2	229.832	3.2242	0.358476	9.78904e-22	1.11301e-20
TNS4__chr17	2315.29	-3.01711	0.347355	1.0129e-21	1.15083e-20
PRC1__chr15	30.8453	-2.35934	0.252424	1.07316e-21	1.21841e-20
ZNF440__chr19	76.898	1.81496	0.193765	1.13836e-21	1.2915e-20
FAM83F__chr22	240.39	-1.7439	0.186158	1.19287e-21	1.35235e-20
BDH1__chr3	124.447	2.0702	0.223694	1.22827e-21	1.39148e-20
EIF2A__chr3	104.835	-1.23036	0.130366	1.30085e-21	1.47263e-20
TYMP__chr22	357.782	1.90689	0.206573	1.61508e-21	1.82702e-20
ERBB3__chr12	342.254	1.46182	0.156757	1.6582e-21	1.87445e-20
CARS__chr11	497.283	1.28855	0.136782	1.67984e-21	1.89754e-20
LOC100506098__chr7	96.5318	2.20946	0.238987	1.69013e-21	1.90778e-20
NPC2__chr14	1869.92	-0.859713	0.0912108	1.76851e-21	1.99481e-20
NTSR1__chr20	16.3477	-6.57592	0.724086	1.77302e-21	1.99846e-20
ERBB4__chr2	48.1106	4.93033	0.530297	1.81745e-21	2.04558e-20
NEK10__chr3	29.2873	6.78812	0.949899	1.8166e-21	2.04558e-20
PLEKHG7__chr12	32.8599	4.6091	0.491694	1.83864e-21	2.06794e-20
TOMM20__chr1	1305.17	-0.92028	0.0973174	1.8506e-21	2.0799e-20
PCSK7__chr11	212.903	0.966418	0.10253	1.88499e-21	2.11702e-20
HIST1H4C__chr6	628.271	-1.93288	0.210987	1.90312e-21	2.13585e-20
MPST__chr22	357.952	-1.44153	0.153856	1.98814e-21	2.22966e-20
PCYOX1__chr2	544.3	-0.846635	0.0895675	2.15781e-21	2.4182e-20
SSH3__chr11	614	-0.703724	0.0746122	2.23511e-21	2.50303e-20
GBP4__chr1	180.646	2.50652	0.281251	2.34597e-21	2.6253e-20
VDAC2__chr10	1763.34	-0.79252	0.0840518	2.36913e-21	2.64932e-20
CCM2__chr7	100.543	-0.954445	0.101414	2.70405e-21	3.02168e-20
GINS1__chr20	30.9453	-2.13196	0.230275	2.74965e-21	3.07045e-20
CTSO__chr4	84.1698	1.32659	0.141787	3.26566e-21	3.64404e-20
SARAF__chr8	380.887	0.795081	0.0845846	3.2841e-21	3.662e-20
PPIA__chr7	15603.8	-0.64332	0.068631	3.37858e-21	3.76467e-20
EPB41L4B__chr9	117.701	2.06938	0.22428	3.49433e-21	3.89087e-20
RRM1__chr11	98.1385	-1.41523	0.152076	3.7114e-21	4.12963e-20
MED24__chr17	631.523	-1.24124	0.132953	3.71462e-21	4.13027e-20
LINC00342__chr2	54.1943	2.77796	0.30816	3.78265e-21	4.20292e-20
CIPC__chr14	111.162	1.30861	0.140314	3.79436e-21	4.21293e-20
FUZ__chr19	26.1668	2.82578	0.304081	3.89261e-21	4.31894e-20
MEG3__chr14	16.876	-5.69564	0.670094	3.97537e-21	4.40764e-20
CKB__chr14	2831.08	1.71951	0.186822	4.13514e-21	4.58153e-20
NSUN7__chr4	43.5406	3.16499	0.344157	4.27174e-21	4.72951e-20
SGPP1__chr14	68.8276	-1.48516	0.160298	4.33521e-21	4.79639e-20
SPATC1L__chr21	65.7604	-1.96347	0.214557	4.33974e-21	4.798e-20
FEN1__chr11	106.94	-1.6356	0.176916	4.37159e-21	4.82979e-20
VAV1__chr19	226.815	2.04513	0.225903	4.70594e-21	5.1955e-20
STK11IP__chr2	55.2839	1.56233	0.168894	5.32199e-21	5.87149e-20
STRBP__chr9	334.461	1.48781	0.161614	5.3358e-21	5.88257e-20
SLC7A11__chr4	124.747	3.066	0.352924	5.57923e-21	6.14238e-20
PROS1__chr3	37.6935	4.06137	0.446943	5.57933e-21	6.14238e-20
CERCAM__chr9	178.516	-1.24876	0.135182	5.7406e-21	6.31547e-20
NPTXR__chr22	238.295	2.10509	0.23195	6.01894e-21	6.61702e-20
CCDC191__chr3	65.8368	2.94722	0.328849	6.0611e-21	6.65868e-20
PPM1F__chr22	54.4182	-1.71724	0.186577	6.79562e-21	7.46037e-20
EFNB1__chrX	150.288	-1.83979	0.201157	6.85932e-21	7.52501e-20
C15orf57__chr15	303.777	1.0782	0.116262	6.9286e-21	7.59567e-20
BNC1__chr15	222.969	-2.30934	0.260116	7.21089e-21	7.89959e-20
SEPT10__chr2	85.424	-1.23785	0.13383	7.27462e-21	7.96382e-20
SFXN1__chr5	162.599	-0.968139	0.10402	7.4942e-21	8.19846e-20
STAM2__chr2	423.93	0.953607	0.10279	7.84772e-21	8.57919e-20
SLC45A3__chr1	55.7028	2.30519	0.253508	8.38731e-21	9.16266e-20
C5orf15__chr5	337.449	1.38733	0.151561	8.6325e-21	9.42391e-20
PACRGL__chr4	87.4139	1.38409	0.150076	8.82717e-21	9.6297e-20
NFKBIZ__chr3	63.6537	2.15074	0.235509	8.95603e-21	9.76345e-20
LOC284825__chr21	45.7473	5.0284	0.556281	9.15733e-21	9.97593e-20
GGH__chr8	161.21	-1.87049	0.205994	9.44296e-21	1.02799e-19
APOL2__chr22	58.1612	1.46278	0.158935	9.48891e-21	1.03227e-19
ADORA2B__chr17	167.982	-2.55462	0.28723	9.60059e-21	1.0437e-19
B4GALT1__chr9	536.824	0.749278	0.0812233	1.01288e-20	1.10035e-19
TMEM39B__chr1	65.8159	-1.13284	0.122364	1.01492e-20	1.1018e-19
MIPEP__chr13	91.2123	1.46456	0.159588	1.08177e-20	1.17356e-19
VPS13D__chr1	979.746	2.34459	0.267932	1.09974e-20	1.19223e-19
TTLL5__chr14	109.61	1.79341	0.198149	1.10647e-20	1.19869e-19
NCOA7__chr6	650.46	2.48566	0.276185	1.14343e-20	1.23787e-19
PPP1R42__chr8	32.3572	5.38597	0.58411	1.15322e-20	1.2476e-19
DNAH1__chr3	43.4464	3.55486	0.394563	1.17462e-20	1.26988e-19
SFXN2__chr10	104.742	1.98305	0.217943	1.18679e-20	1.28214e-19
MED4__chr13	203.185	-0.716611	0.0771901	1.19309e-20	1.28806e-19
ST6GALNAC1__chr17	582.87	1.30129	0.143073	1.23436e-20	1.3317e-19
LYPD6B__chr2	51.9105	3.86032	0.428394	1.29085e-20	1.39167e-19
PRKAR2B__chr7	72.2206	3.83507	0.422515	1.29798e-20	1.39839e-19
TRAF3IP1__chr2	258.001	1.41197	0.154223	1.31285e-20	1.41344e-19
TALDO1__chr11	624.848	0.653015	0.0704532	1.318e-20	1.41801e-19
PHACTR3__chr20	22.9398	5.66607	0.629959	1.34213e-20	1.44298e-19
DCDC5__chr11	33.5003	4.25154	0.462196	1.36647e-20	1.46813e-19
CFAP54__chr12	40.5465	4.03634	0.442748	1.36803e-20	1.4688e-19
SDK2__chr17	50.4495	-2.93667	0.33013	1.42735e-20	1.53143e-19
PSRC1__chr1	18.1284	-3.23128	0.362602	1.481e-20	1.5879e-19
POLD4__chr11	147.324	-1.28923	0.141097	1.49321e-20	1.59949e-19
MAD2L2__chr1	239.655	-1.25087	0.136022	1.49385e-20	1.59949e-19
DPY19L2P2__chr7	26.777	4.37295	0.480987	1.49563e-20	1.6003e-19
TMEM97__chr17	369.394	-2.00184	0.224413	1.53269e-20	1.63882e-19
FTH1__chr11	7188.95	1.05508	0.114727	1.57042e-20	1.67802e-19
CDKN2B__chr9	90.9611	2.75093	0.316387	1.85036e-20	1.97579e-19
HID1__chr17	80.4868	2.39684	0.269862	2.06141e-20	2.19964e-19
C17orf89__chr17	274.299	-0.762752	0.0828103	2.09879e-20	2.238e-19
TMEM59__chr1	3263.98	0.78236	0.0857119	2.10079e-20	2.23859e-19
PTPRH__chr19	20.6381	4.03796	0.444066	2.11692e-20	2.25424e-19
UCA1__chr19	104.58	2.67238	0.306657	2.14286e-20	2.28031e-19
OR7E91P__chr2	24.5595	4.67319	0.511496	2.20315e-20	2.34287e-19
LAD1__chr1	5676.26	-2.52633	0.289273	2.23899e-20	2.37937e-19
HLA-DQA1__chr6	70.6109	6.26448	0.748157	2.30566e-20	2.44855e-19
LOC100507507__chr7	106.788	-1.50496	0.166216	2.40769e-20	2.55516e-19
UNC119B__chr12	555.246	1.47678	0.163706	2.49571e-20	2.64678e-19
LACTB2__chr8	276.468	1.56952	0.174125	2.61403e-20	2.77037e-19
MTCL1__chr18	24.6341	-1.99374	0.220755	2.66938e-20	2.82711e-19
KIAA0556__chr16	79.6838	1.97881	0.219199	2.72431e-20	2.88334e-19
ARHGAP32__chr11	350.846	0.757321	0.0823347	2.73641e-20	2.89418e-19
ZSCAN16__chr6	149.016	1.76745	0.197025	2.79257e-20	2.95158e-19
GMNN__chr6	81.8098	-1.78763	0.199348	2.89729e-20	3.06018e-19
LRG1__chr19	583.344	0.784828	0.0861823	2.95798e-20	3.12218e-19
PITPNM1__chr11	207.828	1.3694	0.150653	3.00966e-20	3.17458e-19
FHOD1__chr16	61.9738	-1.49089	0.164081	3.01417e-20	3.17719e-19
SGPP2__chr2	794.651	1.3216	0.145932	3.21515e-20	3.38676e-19
ENAH__chr1	832.614	0.969723	0.106289	3.21878e-20	3.38829e-19
C7orf57__chr7	34.4327	6.01488	0.672788	3.26856e-20	3.43838e-19
IFT88__chr13	70.4316	1.97762	0.220826	3.5505e-20	3.73245e-19
SPRED2__chr2	187.42	-1.38601	0.15328	3.63059e-20	3.81198e-19
YIPF6__chrX	509.441	0.614873	0.0670346	3.63104e-20	3.81198e-19
CDCA7__chr2	10.9902	-4.51271	0.503439	3.93711e-20	4.13052e-19
ZNF771__chr16	68.5018	-1.4787	0.16336	3.94919e-20	4.14042e-19
SDC1__chr2	1444.94	-1.60607	0.180415	4.05631e-20	4.24987e-19
ANKRD22__chr10	116.502	-1.94319	0.220012	4.24413e-20	4.44367e-19
VPS13C__chr15	166.428	1.1791	0.129955	4.27532e-20	4.47332e-19
ARHGEF3__chr3	124.996	-1.58077	0.176083	4.31478e-20	4.51159e-19
CITED2__chr6	102.474	1.73708	0.193882	4.46126e-20	4.66163e-19
LOC730202__chr14	50.4911	2.91819	0.331112	4.5289e-20	4.72914e-19
MAOA__chrX	814.779	-0.771605	0.0847275	5.03125e-20	5.25019e-19
TCEAL4__chrX	247.178	-0.792865	0.0868045	5.06182e-20	5.27745e-19
C4orf48__chr4	1592.46	0.899191	0.0991349	5.06414e-20	5.27745e-19
SLC1A1__chr9	26.0008	3.12497	0.351458	5.49463e-20	5.72226e-19
APH1B__chr15	85.1164	1.76576	0.197384	5.77193e-20	6.00704e-19
CNTD2__chr19	21.6793	4.32462	0.480979	5.87683e-20	6.11213e-19
CCDC34__chr11	285.484	1.6656	0.187936	5.88971e-20	6.12145e-19
NDUFA12__chr12	1476.42	-0.554118	0.0607483	6.001e-20	6.23298e-19
GSTO1__chr10	488.206	-0.823329	0.0904802	6.08513e-20	6.31616e-19
CCDC184__chr12	69.9853	4.62694	0.576911	6.21694e-20	6.44868e-19
MYCBPAP__chr17	33.245	5.19067	0.587069	6.60544e-20	6.84711e-19
IP6K3__chr6	33.9435	6.93858	0.906696	7.08141e-20	7.33563e-19
CLDN7__chr17	1759.64	1.24699	0.138869	8.7292e-20	9.03657e-19
YPEL2__chr17	28.6382	2.9901	0.337658	8.80432e-20	9.10829e-19
PPIH__chr1	156.565	-0.853337	0.0944834	8.88411e-20	9.18235e-19
ZNF3__chr7	347.503	1.31812	0.145677	8.88766e-20	9.18235e-19
SAMD12__chr8	117.761	2.1421	0.243734	9.08737e-20	9.38247e-19
TRIP13__chr5	49.4661	2.26924	0.255831	9.1062e-20	9.3957e-19
MARCH10__chr17	58.5302	4.49386	0.526473	9.57616e-20	9.87407e-19
APTX__chr9	167.375	-0.936234	0.103839	9.64876e-20	9.94236e-19
TMEM25__chr11	103.405	-1.20952	0.134458	9.81081e-20	1.00997e-18
TMEM144__chr4	45.912	2.21311	0.249637	9.81444e-20	1.00997e-18
FHL2__chr2	2954.85	-1.53488	0.172617	9.85903e-20	1.0139e-18
BCL2L1__chr20	2048.23	0.917552	0.101732	1.016e-19	1.0441e-18
FBXL13__chr7	20.2116	3.40831	0.381896	1.01661e-19	1.0441e-18
NIPSNAP1__chr22	294.041	-1.08145	0.120273	1.04799e-19	1.07562e-18
LRRC27__chr10	88.0786	2.22564	0.253741	1.09715e-19	1.12533e-18
ABHD5__chr3	132.577	1.13886	0.126737	1.2042e-19	1.23432e-18
TMEM116__chr12	53.8474	2.05596	0.231806	1.28234e-19	1.31345e-18
C2orf40__chr2	141.478	3.69781	0.462348	1.28307e-19	1.31345e-18
SF3A2__chr19	164.585	-0.938493	0.104318	1.29069e-19	1.32038e-18
PLS1__chr3	165.712	1.14563	0.128184	1.30978e-19	1.33903e-18
RGS22__chr8	40.3838	5.58407	0.632236	1.35057e-19	1.37983e-18
RASSF10__chr11	76.932	-2.76016	0.316595	1.37029e-19	1.39906e-18
TOMM7__chr7	991.27	-0.683145	0.0757717	1.38308e-19	1.4112e-18
FAM114A1__chr4	128.846	0.932252	0.104095	1.38656e-19	1.41382e-18
ACBD6__chr1	770.369	-0.857658	0.0952717	1.41946e-19	1.44548e-18
LOC730338__chr7	16.5569	3.70452	0.416906	1.41914e-19	1.44548e-18
HMGA2__chr12	142.006	-2.96101	0.359446	1.42178e-19	1.44689e-18
PPA1__chr10	458.148	-1.18756	0.133061	1.43479e-19	1.45918e-18
WDR82__chr3	1089.25	-0.771826	0.0858406	1.51209e-19	1.5368e-18
RDH10__chr8	624.496	1.90073	0.219317	1.5346e-19	1.55866e-18
ANKRD42__chr11	394.48	1.29368	0.145346	1.59945e-19	1.62348e-18
FNDC3B__chr3	218.621	1.43359	0.161403	1.70753e-19	1.73205e-18
AGPAT4__chr6	68.1772	2.1189	0.240754	1.7496e-19	1.77357e-18
SH3BP1__chr22	230.869	-1.4854	0.167805	1.84805e-19	1.87215e-18
PKP2__chr12	160.418	-0.99343	0.111118	1.84965e-19	1.87256e-18
IFT140__chr16	710.879	2.00985	0.234571	1.8511e-19	1.87282e-18
NEK2__chr1	207.299	2.67413	0.31758	1.99023e-19	2.01227e-18
EEF1A1__chr6	15692.5	-0.94838	0.106915	2.06038e-19	2.08185e-18
CAPN5__chr11	102.419	1.5093	0.170571	2.10547e-19	2.12603e-18
TMBIM6__chr12	4291.21	0.394729	0.0436808	2.23179e-19	2.25213e-18
DAZAP2__chr12	1157.46	0.663576	0.073872	2.31663e-19	2.33624e-18
FAM162A__chr3	493.496	-0.800654	0.0891505	2.32055e-19	2.33867e-18
C16orf74__chr16	215.766	-1.74353	0.199272	2.35425e-19	2.37111e-18
SELO__chr22	890.949	-0.71831	0.0802852	2.37086e-19	2.3863e-18
EML4__chr2	150.547	-0.844054	0.0944806	2.41959e-19	2.43378e-18
CACNG6__chr19	67.0119	4.40803	0.513879	2.48933e-19	2.50231e-18
GAPVD1__chr9	367.439	1.11635	0.12564	2.53195e-19	2.54352e-18
CYP2A6__chr19	38.4675	6.47777	0.831945	2.73739e-19	2.74813e-18
MAGIX__chrX	37.4423	3.25248	0.377909	2.81003e-19	2.81924e-18
DNAH2__chr17	34.7159	4.5059	0.512254	2.8727e-19	2.88026e-18
ZBED6CL__chr7	29.0363	2.45872	0.281307	2.87842e-19	2.88415e-18
SKAP2__chr7	228.972	1.48212	0.168905	2.90224e-19	2.90615e-18
SNHG5__chr6	610.772	-0.98591	0.111323	3.00939e-19	3.01151e-18
WDR34__chr9	242.851	1.64627	0.189336	3.04771e-19	3.0479e-18
GIPC2__chr1	56.4607	3.13221	0.365567	3.06463e-19	3.06287e-18
TMEM173__chr5	1477.19	1.38548	0.158151	3.09611e-19	3.09234e-18
PPP1R11__chr6	1316.03	0.659761	0.0739517	3.33184e-19	3.32566e-18
BOLA3-AS1__chr2	15.2648	-2.30144	0.262747	3.44512e-19	3.43653e-18
DYRK2__chr12	92.2021	1.1222	0.126748	3.81468e-19	3.80274e-18
KIFAP3__chr1	173.974	1.46347	0.167604	4.35367e-19	4.33727e-18
GATA3__chr10	40.1184	2.57267	0.299932	4.45743e-19	4.43782e-18
LINC00997__chr7	452.003	1.05411	0.119441	4.52432e-19	4.50154e-18
NUPR1__chr16	934.96	1.75877	0.203765	4.62044e-19	4.59424e-18
TEPP__chr16	34.7724	-3.70192	0.444419	4.78004e-19	4.74992e-18
DYNC2LI1__chr2	187.154	1.63566	0.189196	4.94905e-19	4.91473e-18
PIGQ__chr16	167.126	1.2988	0.147921	4.96547e-19	4.9279e-18
FGF9__chr13	22.9338	-5.81683	0.667108	4.97137e-19	4.93062e-18
AQP3__chr9	1773.6	-1.34903	0.154934	5.05422e-19	5.00962e-18
WDR19__chr4	126.285	2.63869	0.31733	5.70449e-19	5.65056e-18
CASC2__chr10	76.9236	2.92849	0.352538	5.88644e-19	5.82709e-18
SH3PXD2A__chr10	185.779	-1.13469	0.129471	5.89404e-19	5.83091e-18
WNT3A__chr1	120.306	-2.31312	0.270799	5.90768e-19	5.8407e-18
NLGN2__chr17	125.076	-1.49249	0.171133	5.96036e-19	5.88906e-18
COQ4__chr9	537.823	1.26847	0.145317	5.98809e-19	5.91271e-18
GINS2__chr16	43.4221	-3.39643	0.403034	6.32126e-19	6.23775e-18
KCNN4__chr19	130.126	-1.56312	0.181198	6.55064e-19	6.46001e-18
PDE6B__chr4	54.5254	2.07857	0.240527	6.61509e-19	6.51946e-18
SLC47A1__chr17	16.3173	-4.30135	0.500191	6.69474e-19	6.59379e-18
PPM1B__chr2	112.06	0.869536	0.0989527	6.79621e-19	6.68951e-18
CEP120__chr5	76.7437	1.89881	0.221058	7.1665e-19	7.04954e-18
GCNT2__chr6	35.953	2.75181	0.318399	7.20453e-19	7.08249e-18
PDCD5__chr19	165.97	-1.06658	0.122232	7.47012e-19	7.33896e-18
CLEC11A__chr19	52.3084	-1.33879	0.153103	7.70345e-19	7.56343e-18
SNCA__chr4	41.2842	-3.24574	0.386504	7.97744e-19	7.82752e-18
MKRN1__chr7	758.476	0.728175	0.0825702	8.16298e-19	8.00454e-18
PSMA3__chr14	1447.35	0.559848	0.0637145	8.35046e-19	8.18324e-18
CFAP58__chr10	32.0061	5.42498	0.627958	8.46297e-19	8.28829e-18
TMPRSS13__chr11	50.0591	2.14837	0.251407	8.55031e-19	8.36858e-18
SPSB1__chr1	791.753	1.29619	0.14881	8.72096e-19	8.53025e-18
METAP1__chr4	215.797	-0.735335	0.0837409	8.85399e-19	8.65496e-18
SOAT1__chr1	193.725	1.50801	0.174043	8.86986e-19	8.66505e-18
TKT__chr3	1228.41	-0.991155	0.11376	9.34177e-19	9.12035e-18
GATSL2__chr7	149.586	1.12799	0.129142	9.43879e-19	9.20931e-18
MED21__chr12	136.434	-0.921993	0.105084	9.8108e-19	9.5663e-18
CCDC125__chr5	87.6379	1.96643	0.230561	1.00671e-18	9.81009e-18
SPATA24__chr5	35.7146	2.17738	0.25192	1.07981e-18	1.05159e-17
S100A6__chr1	13493.7	-1.21876	0.140915	1.10682e-18	1.07721e-17
PSAT1__chr9	1191.46	2.38147	0.285505	1.18488e-18	1.15247e-17
COL7A1__chr3	207.453	-2.73891	0.333259	1.23234e-18	1.19775e-17
FGFR1OP__chr6	123.648	1.39344	0.160348	1.23297e-18	1.19775e-17
PDXP__chr22	338.269	-1.33916	0.154309	1.31372e-18	1.27541e-17
GRIN3B__chr19	31.0561	4.09776	0.474687	1.37126e-18	1.33044e-17
TGM3__chr20	43.6449	4.21054	0.498196	1.47046e-18	1.4258e-17
PARP9__chr3	256.12	1.52118	0.177786	1.56461e-18	1.51615e-17
CCDC189__chr16	18.2372	3.72714	0.429386	1.58216e-18	1.5322e-17
TPM2__chr9	466.133	-1.3519	0.156912	1.63099e-18	1.57851e-17
PKD2__chr4	405.642	-0.674288	0.0771921	1.72596e-18	1.66939e-17
TRIM35__chr8	154.416	-1.02394	0.117961	1.79445e-18	1.73456e-17
CNN2__chr19	4152.38	-0.825581	0.0949977	2.0038e-18	1.93573e-17
MDM1__chr12	54.4866	2.77819	0.335204	2.07451e-18	2.0028e-17
LAMP3__chr3	21.4656	2.84262	0.333843	2.19986e-18	2.1225e-17
DENND6A__chr3	120.41	-0.775719	0.0891411	2.21289e-18	2.13375e-17
HCFC1R1__chr16	228.221	-1.14508	0.1329	2.24525e-18	2.16362e-17
DEF6__chr6	50.2257	-1.50341	0.175346	2.27124e-18	2.18731e-17
NASP__chr1	261.081	-0.883456	0.102069	2.32238e-18	2.23519e-17
GDI2__chr10	584.272	-0.553147	0.063455	2.41853e-18	2.32629e-17
OXTR__chr3	65.7696	4.14505	0.496801	2.53612e-18	2.43789e-17
LOC101927151__chr19	75.0066	-1.31067	0.152231	2.56587e-18	2.46497e-17
FAM46B__chr1	36.5722	2.46748	0.29069	2.59708e-18	2.49342e-17
HSPB11__chr1	607.074	1.14541	0.133224	2.62114e-18	2.51497e-17
AGAP2-AS1__chr12	22.5768	-1.80693	0.21107	2.71001e-18	2.59865e-17
SORBS3__chr8	307.975	-1.02585	0.118804	2.74136e-18	2.62709e-17
MPLKIP__chr7	143.038	-0.730983	0.0838535	2.83279e-18	2.71305e-17
PPP1R18__chr6	610.121	-1.75014	0.206479	2.92178e-18	2.79656e-17
LCA5__chr6	47.453	3.47794	0.429092	3.30613e-18	3.1625e-17
LINC01571__chr16	33.4495	5.67391	0.743902	3.33554e-18	3.18867e-17
CHD3__chr17	459.882	0.953841	0.110766	3.4374e-18	3.28404e-17
GIPR__chr19	64.0631	2.68521	0.323626	3.47148e-18	3.31458e-17
CCDC24__chr1	229.73	1.84605	0.221371	3.49208e-18	3.3322e-17
YIPF2__chr19	192.873	0.915965	0.106249	3.58328e-18	3.41714e-17
RCAN3__chr1	174.259	1.28173	0.15008	3.63412e-18	3.46351e-17
ANKRD29__chr18	44.461	-2.07618	0.248219	3.6438e-18	3.47062e-17
SUGCT__chr7	26.4572	-3.5327	0.427556	3.79417e-18	3.61163e-17
STAT1__chr2	527.756	0.720336	0.0830777	3.86536e-18	3.67715e-17
RSL1D1__chr16	354.512	-1.18977	0.139467	3.86843e-18	3.67784e-17
DNAJC4__chr11	172.888	-1.13173	0.132054	4.17938e-18	3.97105e-17
IFITM10__chr11	900.681	1.97626	0.236355	4.31273e-18	4.09525e-17
KLHL6__chr3	37.8022	3.52797	0.42072	4.32662e-18	4.10595e-17
CYP1A1__chr15	36.2387	6.80235	0.876918	4.39925e-18	4.17234e-17
PAQR4__chr16	90.4783	1.67523	0.197124	4.40925e-18	4.17887e-17
ITGAL__chr16	26.3646	4.35252	0.507114	4.41149e-18	4.17887e-17
TCTA__chr3	267.753	1.15291	0.134995	4.43704e-18	4.20053e-17
ZNF232__chr17	157.186	1.66223	0.195656	4.46703e-18	4.22635e-17
IGBP1__chrX	376.939	-1.29418	0.152525	4.66956e-18	4.41262e-17
P2RX4__chr12	88.0051	1.96743	0.235672	4.66819e-18	4.41262e-17
SLC44A1__chr9	232.879	-0.882853	0.102942	4.761e-18	4.49631e-17
RNF19A__chr8	218.499	1.38584	0.162746	4.9535e-18	4.67528e-17
RAC2__chr22	762.378	-2.00371	0.239888	5.08044e-18	4.79219e-17
CDKL2__chr4	21.5861	4.94371	0.589451	5.17282e-18	4.87638e-17
TIMP4__chr3	40.5676	3.50854	0.423182	5.21505e-18	4.91322e-17
SLC13A4__chr7	21.433	7.17775	1.28597	5.59817e-18	5.27099e-17
UNG__chr12	78.8236	-1.46145	0.172297	5.7118e-18	5.37474e-17
KAT2A__chr17	79.8403	-1.27298	0.149604	5.83719e-18	5.48942e-17
LINC00326__chr6	33.8705	3.15989	0.382358	5.85978e-18	5.50735e-17
SWAP70__chr11	101.22	1.12269	0.131283	6.0272e-18	5.66129e-17
TNIP1__chr5	415.969	0.830713	0.0969967	6.49777e-18	6.09962e-17
NMI__chr2	112.847	1.48925	0.177175	6.57961e-18	6.17273e-17
SLC9A3R2__chr16	177.932	1.1595	0.136257	6.64925e-18	6.23432e-17
WDR90__chr16	207.959	1.93116	0.23266	6.75016e-18	6.32514e-17
GDPD1__chr17	35.0747	2.389	0.286416	6.77011e-18	6.34002e-17
GORASP1__chr3	211.548	0.798198	0.0931859	7.01043e-18	6.56114e-17
TPGS2__chr18	741.277	0.972097	0.114203	7.12218e-18	6.66174e-17
PGPEP1__chr19	218.307	1.50155	0.178988	7.19248e-18	6.72347e-17
NONO__chrX	1468.84	-0.49361	0.0572399	7.20169e-18	6.72804e-17
COPS2__chr15	435.75	-0.715263	0.0838238	8.1021e-18	7.5647e-17
MRLN__chr10	22.6099	6.45508	0.982462	8.23166e-18	7.68108e-17
SLC7A8__chr14	30.6595	-2.47861	0.298991	8.27742e-18	7.71916e-17
PCMT1__chr6	353.57	-0.757218	0.0886299	8.60779e-18	8.02246e-17
FBP1__chr9	45.4008	4.31954	0.56166	8.76294e-18	8.16219e-17
FGD1__chrX	21.2487	-1.99058	0.23797	8.81123e-18	8.20228e-17
LOC100505841__chr5	17.8063	6.85901	1.2623	8.99201e-18	8.36557e-17
KRT23__chr17	3594.32	-1.49852	0.176348	9.15276e-18	8.51005e-17
FAM13A__chr4	39.2179	2.45688	0.298003	9.16653e-18	8.51778e-17
LTBP3__chr11	242.523	-0.776415	0.0908875	9.42318e-18	8.75106e-17
SCRN1__chr7	390.151	1.12043	0.132761	9.4523e-18	8.77288e-17
ZNHIT2__chr11	134.754	1.15506	0.136063	9.46757e-18	8.78183e-17
DNAJB9__chr7	145.46	1.0222	0.120142	9.55038e-18	8.85338e-17
DGKA__chr12	1143.32	-0.972293	0.114718	9.6911e-18	8.97851e-17
CCL15__chr17	34.773	5.69773	0.736232	1.0029e-17	9.28607e-17
PTK6__chr20	46.0062	-1.36961	0.162295	1.01912e-17	9.43067e-17
FAM149A__chr4	44.0137	3.50368	0.440083	1.04561e-17	9.67006e-17
CASP4__chr11	264.211	0.943505	0.111207	1.05185e-17	9.72198e-17
APPL1__chr3	95.8066	-0.982086	0.11569	1.05929e-17	9.78497e-17
PLOD2__chr3	80.7729	1.75958	0.210538	1.06136e-17	9.79827e-17
TOM1__chr22	282.247	1.29419	0.153771	1.08198e-17	9.98273e-17
SCYL3__chr1	127.986	1.80929	0.218721	1.08784e-17	1.00309e-16
C17orf96__chr17	25.0452	-2.54662	0.310972	1.09803e-17	1.01188e-16
ALMS1__chr2	33.6139	2.65469	0.321476	1.1239e-17	1.03511e-16
ESRRG__chr1	25.6509	3.43658	0.416229	1.12749e-17	1.03781e-16
LINC00908__chr18	26.1132	2.97761	0.357995	1.13156e-17	1.04094e-16
HTATIP2__chr11	193.521	1.0232	0.120698	1.14572e-17	1.05335e-16
SCG3__chr15	26.2184	4.57226	0.550176	1.14777e-17	1.05461e-16
DZIP1L__chr3	24.8522	6.13287	0.835377	1.1495e-17	1.05558e-16
TOLLIP__chr11	279.321	-1.03367	0.122612	1.18033e-17	1.08325e-16
SEC22B__chr1	323.523	0.656764	0.0772564	1.21276e-17	1.11236e-16
C16orf54__chr16	63.4785	3.46482	0.414976	1.26705e-17	1.16147e-16
PTDSS2__chr11	58.094	-1.09135	0.128898	1.28513e-17	1.17736e-16
CCDC82__chr11	165.153	1.38796	0.166177	1.28844e-17	1.1797e-16
TCFL5__chr20	125.76	-0.905708	0.106782	1.29113e-17	1.18146e-16
CES4A__chr16	226.298	2.35417	0.29351	1.35e-17	1.23461e-16
RIT1__chr1	207.243	0.854402	0.100676	1.3822e-17	1.26332e-16
EXOSC7__chr3	185.389	-0.883561	0.104356	1.40322e-17	1.28178e-16
LDB1__chr10	40.42	-1.70649	0.204407	1.40438e-17	1.28209e-16
TFAP2A__chr6	393.077	-0.635762	0.0747836	1.40614e-17	1.28295e-16
IPO5__chr13	309.343	-0.780634	0.0922465	1.47031e-17	1.34071e-16
RPP38__chr10	1068.75	0.676695	0.0797486	1.4887e-17	1.35669e-16
PLEKHG5__chr1	121.448	-1.02779	0.121824	1.52305e-17	1.38719e-16
CYB5R2__chr11	246.776	1.55364	0.187693	1.53599e-17	1.39816e-16
BFSP1__chr20	27.0337	-2.34442	0.287687	1.54088e-17	1.40179e-16
CLEC16A__chr16	85.6271	0.956465	0.1132	1.5791e-17	1.43572e-16
NELFCD__chr20	326.478	-0.645341	0.0761835	1.59118e-17	1.44586e-16
MRPS27__chr5	181.173	-0.664499	0.0783034	1.64277e-17	1.49188e-16
FBXO44__chr1	87.2493	-1.07948	0.128058	1.70207e-17	1.54483e-16
PELP1__chr17	269.676	-0.747563	0.0885676	1.75427e-17	1.59128e-16
HECTD1__chr14	291.785	0.75443	0.0891207	1.76786e-17	1.60268e-16
PSME2__chr14	1355.37	0.8113	0.0962344	1.80478e-17	1.6352e-16
ALS2CR12__chr2	30.387	4.87366	0.578631	1.81752e-17	1.64578e-16
EFNA3__chr1	40.7824	-1.7921	0.216151	1.87883e-17	1.70032e-16
NR3C2__chr4	13.5545	4.44665	0.545912	1.88213e-17	1.70231e-16
TMEM234__chr1	70.8712	1.57956	0.189331	1.94998e-17	1.76266e-16
DGUOK-AS1__chr2	23.2168	-2.48706	0.303815	2.06084e-17	1.86179e-16
MPC1__chr6	392.217	1.23475	0.147673	2.0687e-17	1.86781e-16
EIF3I__chr1	439.169	-0.540134	0.0638973	2.12751e-17	1.9198e-16
PARN__chr16	348.143	-0.853823	0.101503	2.13575e-17	1.92613e-16
SNAPC2__chr19	255.614	-1.35369	0.163553	2.21011e-17	1.99204e-16
PRICKLE3__chrX	110.707	-1.44057	0.174211	2.22495e-17	2.00425e-16
INSR__chr19	446.083	1.71758	0.209854	2.23172e-17	2.00919e-16
NET1__chr10	816.355	-1.10082	0.131444	2.25835e-17	2.032e-16
UBE2C__chr20	94.2512	-2.16751	0.26415	2.2955e-17	2.06423e-16
PTRF__chr17	256.223	-1.55716	0.189306	2.30472e-17	2.07133e-16
RPS26__chr12	251.475	-0.9135	0.108728	2.39975e-17	2.15436e-16
PBLD__chr10	29.7106	1.80914	0.217915	2.39987e-17	2.15436e-16
ELOVL6__chr4	38.579	-2.12498	0.25881	2.52891e-17	2.2689e-16
CEP112__chr17	31.3891	2.2435	0.272124	2.64208e-17	2.36907e-16
RHOC__chr1	682.879	-0.86323	0.103084	3.00306e-17	2.6912e-16
UNC5B__chr10	293.225	-1.28964	0.155603	3.04674e-17	2.72879e-16
PACSIN3__chr11	100.594	-1.27479	0.153548	3.09149e-17	2.76728e-16
CTGF__chr6	355.924	3.65981	0.507217	3.11504e-17	2.78676e-16
CPS1__chr2	25.0442	-2.36356	0.292023	3.13899e-17	2.80658e-16
NUDT21__chr16	265.597	-0.614119	0.0730247	3.38263e-17	3.02268e-16
C15orf65__chr15	29.6072	2.47401	0.301548	3.42407e-17	3.05796e-16
ACVR1__chr2	197.013	1.1181	0.134113	3.6341e-17	3.24367e-16
SOX4__chr6	3187.45	1.092	0.131913	3.68727e-17	3.28926e-16
STC2__chr5	314.759	4.44191	0.603563	3.73073e-17	3.32612e-16
NANOS1__chr10	39.5207	2.82751	0.3517	3.88919e-17	3.46542e-16
KLC1__chr14	201.549	-0.688899	0.0821904	3.97993e-17	3.54425e-16
IGFBPL1__chr9	28.1587	3.03361	0.380785	4.16693e-17	3.70866e-16
OCIAD2__chr4	961.901	-0.945071	0.113609	4.20995e-17	3.74482e-16
MKI67__chr10	36.6916	-3.14426	0.393027	4.37993e-17	3.8938e-16
C16orf46__chr16	45.2823	2.14229	0.263827	4.40697e-17	3.9156e-16
SYT17__chr16	27.0367	2.98559	0.373095	4.73751e-17	4.2069e-16
TRIOBP__chr22	709.745	0.775221	0.0930741	5.14691e-17	4.56784e-16
IQCB1__chr3	50.0908	1.65585	0.201812	5.16435e-17	4.58072e-16
C1orf228__chr1	35.1023	3.09142	0.382011	5.22607e-17	4.63283e-16
AGBL4__chr1	13.0742	6.61864	1.25954	5.33478e-17	4.72652e-16
LTB4R2__chr14	20.8203	-1.78538	0.217279	5.36952e-17	4.7546e-16
AKTIP__chr16	88.9789	1.28207	0.15493	5.41235e-17	4.78981e-16
STEAP3__chr2	291.087	1.79131	0.220909	5.56183e-17	4.9193e-16
CCDC67__chr11	14.086	6.64691	1.26072	6.07902e-17	5.37371e-16
PTTG1__chr5	102.889	-1.57491	0.191998	6.20935e-17	5.4858e-16
GLTSCR2__chr19	472.097	-1.03792	0.125384	6.27507e-17	5.54073e-16
AKR1A1__chr1	2661.07	0.739399	0.0892007	6.28061e-17	5.54249e-16
KREMEN1__chr22	214.724	-1.89311	0.237058	6.46095e-17	5.69842e-16
LUZP1__chr1	350.362	-1.72099	0.214839	6.47725e-17	5.70751e-16
GPC1__chr2	1009.35	-1.27555	0.156505	6.47858e-17	5.70751e-16
IDH3B__chr20	343.374	-0.546321	0.0655337	6.94418e-17	6.11425e-16
NINJ2__chr12	30.9107	4.23382	0.518358	7.05344e-17	6.20695e-16
THEM6__chr8	528.61	0.667958	0.0805331	7.08712e-17	6.23307e-16
TRNAU1AP__chr1	90.5747	1.22605	0.148989	7.13945e-17	6.27556e-16
FAM127C__chrX	151.553	-0.938042	0.113197	7.16986e-17	6.29874e-16
UQCRC1__chr3	601.338	-0.566938	0.068142	7.29751e-17	6.40728e-16
KRT6A__chr12	7683.2	-3.63727	0.50044	7.56806e-17	6.64109e-16
FAM161B__chr14	41.5335	2.85689	0.364496	7.97874e-17	6.99754e-16
CCK__chr3	30.1018	-3.67156	0.487929	8.07148e-17	7.0749e-16
DNAJC21__chr5	119.717	-0.769626	0.0929087	8.11735e-17	7.11111e-16
TBC1D5__chr3	173.844	-1.31389	0.161068	8.31798e-17	7.28278e-16
PPM1H__chr12	17.734	2.95694	0.364894	8.84579e-17	7.74056e-16
MORF4L2__chrX	1325.58	0.651188	0.0786129	9.2336e-17	8.0733e-16
HSBP1__chr16	2396.29	0.677589	0.0819228	9.23638e-17	8.0733e-16
WBP2__chr17	1169.59	0.537256	0.0649589	9.30025e-17	8.12458e-16
CGN__chr1	43.5711	2.02628	0.250233	9.40962e-17	8.21553e-16
HPRT1__chrX	631.277	-1.07311	0.131174	9.46011e-17	8.25499e-16
LCA5L__chr21	29.733	4.64845	0.578795	9.54229e-17	8.32205e-16
OVOL2__chr20	90.4815	1.14857	0.140291	9.99915e-17	8.71562e-16
BAMBI__chr10	24.4106	2.80199	0.345822	1.00117e-16	8.72172e-16
ZMIZ1__chr10	131.197	-0.782157	0.0949452	1.00496e-16	8.74983e-16
KLHL32__chr6	19.3928	6.09867	0.963038	1.03186e-16	8.97905e-16
PTPRZ1__chr7	71.1822	-3.096	0.390651	1.07939e-16	9.38743e-16
SCCPDH__chr1	155.64	1.26555	0.155388	1.11347e-16	9.67837e-16
SYTL5__chrX	18.0244	4.56638	0.570529	1.13116e-16	9.82665e-16
HEXB__chr5	137.263	-0.730421	0.08853	1.13759e-16	9.87701e-16
COPG1__chr3	336.458	0.667255	0.0806593	1.13854e-16	9.87978e-16
FAM126A__chr7	45.2183	-2.36353	0.298559	1.15591e-16	1.00249e-15
MSRB1__chr16	121.218	1.68473	0.211156	1.161e-16	1.00635e-15
GCC2__chr2	183.301	2.12943	0.269306	1.17644e-16	1.01916e-15
KLHDC7A__chr1	26.7665	3.80751	0.46551	1.1805e-16	1.02212e-15
IKBIP__chr12	54.7775	-1.52221	0.187912	1.25268e-16	1.08401e-15
SLC25A43__chrX	60.3324	-1.32171	0.162685	1.25967e-16	1.08946e-15
SLC25A1__chr22	3000.35	-0.71764	0.0872932	1.26854e-16	1.09652e-15
ENDOD1__chr11	52.3469	-1.23021	0.150685	1.28138e-16	1.10701e-15
LAP3__chr4	129.56	1.30266	0.160496	1.29349e-16	1.11685e-15
LOC115110__chr1	57.4654	2.54413	0.322306	1.29685e-16	1.11914e-15
UBP1__chr3	537.628	-0.921229	0.112689	1.3307e-16	1.14771e-15
ACER3__chr11	119.449	-1.53255	0.191127	1.54279e-16	1.3299e-15
SMARCD1__chr12	462.049	-0.810139	0.0989115	1.55737e-16	1.34173e-15
MFN2__chr1	470.248	-0.718107	0.0879019	1.5756e-16	1.35669e-15
ALDH3A1__chr17	45682	-1.37358	0.171154	1.58373e-16	1.36293e-15
TCTEX1D2__chr3	341.193	1.50159	0.188456	1.61466e-16	1.38878e-15
BATF__chr14	22.7765	2.32233	0.286569	1.61933e-16	1.39203e-15
CELSR2__chr1	508.625	-1.14669	0.141489	1.65466e-16	1.42162e-15
INA__chr10	22.881	-3.26302	0.420857	1.67167e-16	1.43544e-15
EBF4__chr20	109.045	2.33297	0.29928	1.67836e-16	1.4404e-15
PRRT3__chr3	77.3383	1.7807	0.222279	1.74399e-16	1.4959e-15
TBC1D9__chr4	113.41	1.25158	0.154951	1.75205e-16	1.50199e-15
ITGB8__chr7	78.7323	1.40246	0.173237	1.75367e-16	1.50256e-15
NAT14__chr19	295.078	1.79916	0.229741	1.77575e-16	1.52064e-15
DNM2__chr19	411.338	0.532211	0.0644869	1.8029e-16	1.54304e-15
PALD1__chr10	5.91665	-9.22807	2.88492	1.83221e-16	1.56726e-15
TMEM17__chr2	39.6167	1.83364	0.22932	1.83442e-16	1.5683e-15
MRPL10__chr17	165.2	-0.73087	0.0892676	1.86106e-16	1.59021e-15
TLR5__chr1	14.5325	3.27444	0.40624	1.86604e-16	1.59359e-15
BEST4__chr1	58.7479	5.89339	0.778568	1.88676e-16	1.6104e-15
DAP__chr5	252.019	0.868151	0.106163	1.89968e-16	1.62054e-15
HSPA1L__chr6	64.8618	2.39066	0.305889	1.95097e-16	1.66339e-15
ADRB1__chr10	34.4447	2.97734	0.372017	1.95864e-16	1.66901e-15
STMN1__chr1	776.575	-1.94294	0.249666	2.06255e-16	1.7566e-15
PLA1A__chr3	20.4193	5.82621	0.827791	2.10996e-16	1.796e-15
PTGER2__chr14	34.0997	3.34373	0.420283	2.11228e-16	1.79699e-15
RIMS2__chr8	11.8109	-3.4418	0.442528	2.14416e-16	1.82312e-15
OAF__chr11	100.651	-1.73702	0.219541	2.15537e-16	1.83165e-15
EPB41L4A__chr5	280.06	1.16849	0.144191	2.22257e-16	1.88773e-15
EVA1B__chr1	207.526	-1.04365	0.128098	2.25945e-16	1.91801e-15
C21orf2__chr21	61.3494	1.28332	0.158119	2.27368e-16	1.92904e-15
SYT7__chr11	113.394	1.45284	0.18097	2.31239e-16	1.96082e-15
ABCC6__chr16	43.0284	3.91242	0.505073	2.36154e-16	2.00141e-15
SLC41A2__chr12	13.6501	4.22537	0.522707	2.38424e-16	2.01956e-15
STEAP4__chr7	63.1114	3.33204	0.453849	2.46834e-16	2.08966e-15
FBRS__chr16	351.893	0.786631	0.0962702	2.49298e-16	2.10937e-15
IFT43__chr14	278.367	1.42128	0.178471	2.65446e-16	2.24479e-15
KLHDC9__chr1	409.116	2.66422	0.363614	2.66953e-16	2.25631e-15
IFI27__chr14	524.738	1.55186	0.194014	2.69195e-16	2.27402e-15
ANKRD36C__chr2	15.9036	3.85292	0.480634	2.69949e-16	2.27917e-15
SUB1__chr5	1125.35	-0.637939	0.0784612	2.71645e-16	2.29224e-15
IAH1__chr2	78.5703	-0.949948	0.117536	2.80502e-16	2.36571e-15
SLC6A14__chrX	536.456	2.88176	0.390243	2.82485e-16	2.38114e-15
BOLA3__chr2	280.893	-0.756547	0.0931014	2.86822e-16	2.41639e-15
LITAF__chr16	3572.08	0.552639	0.0676292	2.91554e-16	2.45494e-15
PIP4K2B__chr17	406.075	-0.936051	0.116156	2.94529e-16	2.47865e-15
CACNG4__chr17	15.4017	5.93655	0.864938	3.04084e-16	2.55768e-15
JMJD7__chr15	192.579	-0.842493	0.103752	3.05654e-16	2.5695e-15
SYTL2__chr11	154.547	1.76175	0.221598	3.07361e-16	2.58246e-15
IRF1__chr5	448.045	2.24964	0.291705	3.20807e-16	2.69399e-15
GRN__chr17	9524.04	-0.776389	0.0955853	3.21079e-16	2.69482e-15
KIAA0513__chr16	310.189	1.63782	0.208015	3.39607e-16	2.84879e-15
PTPN21__chr14	45.7002	1.49055	0.186244	3.40231e-16	2.8525e-15
FRMD4A__chr10	12.8656	-3.50378	0.451959	3.46123e-16	2.90033e-15
RNASET2__chr6	227.727	-0.997686	0.123243	3.47044e-16	2.90649e-15
FLJ44635__chrX	245.678	-1.06417	0.132101	3.50457e-16	2.93351e-15
METAP2__chr12	438.968	-0.69102	0.0852129	3.52777e-16	2.95134e-15
CXCR2__chr2	19.1535	2.94171	0.374188	3.5676e-16	2.98306e-15
KLHDC7B__chr22	16.2097	5.87707	0.814053	3.69556e-16	3.0884e-15
PSD__chr10	32.1302	2.89448	0.371802	3.84755e-16	3.21371e-15
MSH6__chr2	71.3449	-1.16508	0.145198	3.90514e-16	3.26006e-15
RUSC1__chr1	461.01	-1.0418	0.129533	3.9504e-16	3.29608e-15
WDR49__chr3	22.5315	5.74531	0.816845	3.97187e-16	3.31222e-15
RGL1__chr1	55.0448	2.5643	0.33503	4.13003e-16	3.44228e-15
SPTAN1__chr9	428.57	1.07341	0.134191	4.13485e-16	3.44446e-15
USP2-AS1__chr11	18.4126	3.39091	0.425316	4.17987e-16	3.48011e-15
CCDC187__chr9	22.7184	4.74695	0.589783	4.26012e-16	3.54503e-15
ZNRF3__chr22	28.5042	-2.34762	0.300095	4.5842e-16	3.81268e-15
MYBL2__chr20	25.7794	-2.6736	0.344809	4.68179e-16	3.89177e-15
YAP1__chr11	236.572	-0.559054	0.0692172	4.74502e-16	3.94223e-15
TMEM62__chr15	74.2674	1.34572	0.168093	4.83943e-16	4.01853e-15
FHOD3__chr18	39.8191	-2.29014	0.293816	4.84969e-16	4.02491e-15
TK1__chr17	154.597	-2.12249	0.273945	4.88851e-16	4.05497e-15
SSBP2__chr5	351.041	1.28103	0.161182	4.89964e-16	4.06204e-15
TRIM31__chr6	74.3126	3.77614	0.510022	4.97231e-16	4.1201e-15
FBXO16__chr8	84.9708	2.35421	0.310308	5.26598e-16	4.36112e-15
FXYD1__chr19	29.5854	3.7912	0.507665	5.49704e-16	4.55007e-15
DYDC1__chr10	19.8261	4.98262	0.62694	5.58219e-16	4.61811e-15
TLDC1__chr16	226.095	-0.891975	0.110844	5.61121e-16	4.6372e-15
TTC12__chr11	114.055	1.37465	0.173519	5.60973e-16	4.6372e-15
SP100__chr2	167.574	0.833837	0.103567	5.62786e-16	4.6485e-15
SLC35E4__chr22	85.5909	2.28696	0.297359	5.7709e-16	4.76412e-15
DPY30__chr2	897.56	1.10263	0.13928	5.94237e-16	4.90308e-15
MCIDAS__chr5	18.7024	3.71574	0.483655	6.25306e-16	5.15671e-15
TMEM45B__chr11	172.723	2.58617	0.344622	6.28938e-16	5.18392e-15
MGAM__chr7	13.8053	4.98067	0.663266	6.33912e-16	5.22216e-15
RNF125__chr18	15.9687	-2.14078	0.273853	6.6147e-16	5.44631e-15
GSTZ1__chr14	97.091	-0.952339	0.118803	6.65428e-16	5.47313e-15
MPP7__chr10	44.9106	1.59289	0.201317	6.65283e-16	5.47313e-15
EMP3__chr19	319.918	-2.32546	0.308891	6.79305e-16	5.58433e-15
PLEKHG3__chr14	733.292	-1.77611	0.230898	6.80137e-16	5.58822e-15
ANXA7__chr10	409.247	0.652793	0.0813081	7.13979e-16	5.86319e-15
PAPOLA__chr14	482.415	0.563991	0.0700801	7.3657e-16	6.04553e-15
PLCH1__chr3	20.887	5.25883	0.679404	7.40563e-16	6.07511e-15
BEX3__chrX	2497.01	-1.23062	0.155747	7.50749e-16	6.15544e-15
FER1L5__chr2	13.062	6.64761	1.27959	7.74018e-16	6.34289e-15
PPM1N__chr19	11.3581	-2.46002	0.314223	7.75074e-16	6.34821e-15
ACKR4__chr3	18.8891	4.22858	0.533149	7.75663e-16	6.3497e-15
RANBP10__chr16	64.941	1.53153	0.195676	8.19558e-16	6.70551e-15
SLC16A12__chr10	22.8676	3.32833	0.431749	8.52732e-16	6.97328e-15
IMPA1__chr8	78.5189	1.11218	0.140005	8.55899e-16	6.99552e-15
ANK3__chr10	198.414	1.32048	0.16707	8.59047e-16	7.01758e-15
FBXO17__chr19	68.2049	-1.68134	0.215717	8.65944e-16	7.07022e-15
STK36__chr2	192.083	1.94536	0.253533	8.7939e-16	7.17625e-15
C17orf50__chr17	22.8327	4.63	0.588012	9.21801e-16	7.51841e-15
DLEU1__chr13	50.5249	-1.17731	0.148634	9.32688e-16	7.60323e-15
EIF3G__chr19	668.187	-0.575896	0.0722508	9.44363e-16	7.69439e-15
WASF2__chr1	1819.79	-0.577892	0.0723983	9.90889e-16	8.06926e-15
PYGB__chr20	511.327	-1.51802	0.196093	1.00396e-15	8.17145e-15
NRBP2__chr8	191.734	-1.02249	0.128994	1.01489e-15	8.25608e-15
ITGB4__chr17	2705.25	-1.06258	0.134594	1.09259e-15	8.88352e-15
SP110__chr2	53.6902	1.2638	0.159775	1.0979e-15	8.92209e-15
LOC145694__chr15	21.9148	3.59249	0.458145	1.10283e-15	8.95745e-15
KIAA2012__chr2	33.5906	4.74925	0.601766	1.12396e-15	9.12437e-15
VAV2__chr9	82.2929	-1.30706	0.166642	1.14165e-15	9.26312e-15
CNNM4__chr2	69.149	1.41534	0.180993	1.15845e-15	9.39458e-15
PDCD6IP__chr3	202.879	0.760694	0.0957787	1.21874e-15	9.87838e-15
C1orf87__chr1	14.8155	5.87627	0.970477	1.2422e-15	1.00633e-14
LOC105376575__chr11	46.8854	3.3048	0.439593	1.25249e-15	1.01414e-14
ZNF106__chr15	307.432	1.10892	0.141449	1.26178e-15	1.02113e-14
CDC25A__chr3	37.3091	-2.39241	0.310353	1.26699e-15	1.02431e-14
GADD45G__chr9	31.5148	4.61729	0.601507	1.26701e-15	1.02431e-14
LOC105376382__chr10	75.7796	-2.0637	0.271583	1.28401e-15	1.03751e-14
UQCRH__chr1	55.0844	-1.20413	0.152626	1.28574e-15	1.03837e-14
HDAC3__chr5	89.8824	-0.806656	0.101469	1.29126e-15	1.04229e-14
HPS5__chr11	94.894	1.32024	0.168732	1.31104e-15	1.05771e-14
LOC105369635__chr12	91.8446	-1.30874	0.167117	1.34334e-15	1.0832e-14
MLF2__chr12	3834.08	-0.64172	0.0807712	1.37565e-15	1.10869e-14
MAPK10__chr4	49.3837	1.59391	0.205085	1.4016e-15	1.12902e-14
LOC728175__chr4	22.7746	3.41534	0.442507	1.48268e-15	1.19371e-14
C17orf82__chr17	26.1002	4.71411	0.605399	1.4946e-15	1.20269e-14
GNE__chr9	46.7166	1.72063	0.22122	1.49778e-15	1.20463e-14
ZNF211__chr19	60.3942	2.23224	0.297998	1.50264e-15	1.20791e-14
PTPRN2__chr7	134.157	2.43957	0.331325	1.53087e-15	1.22997e-14
KIF3A__chr5	105.078	1.36816	0.174662	1.53413e-15	1.23196e-14
HHLA2__chr3	1020.43	2.1631	0.288498	1.54798e-15	1.24244e-14
BBS5__chr2	29.3186	1.93124	0.247786	1.56421e-15	1.25482e-14
SIGMAR1__chr9	565.237	-0.918838	0.116624	1.60949e-15	1.29049e-14
TP53INP2__chr20	121.776	1.48988	0.19242	1.68408e-15	1.3496e-14
RASSF8-AS1__chr12	19.808	-2.15265	0.280284	1.69911e-15	1.36094e-14
GPR39__chr2	61.8949	1.31148	0.167975	1.73733e-15	1.39084e-14
TUBGCP3__chr13	49.3264	-1.48818	0.191018	1.76917e-15	1.41561e-14
UBALD2__chr17	638.157	0.958636	0.122053	1.79096e-15	1.43231e-14
SFN__chr1	4144.09	-2.17276	0.292368	1.87928e-15	1.50217e-14
COL9A2__chr1	365.526	2.24896	0.308093	1.94409e-15	1.55319e-14
RTF1__chr15	287.001	-0.592336	0.0748802	1.95679e-15	1.56253e-14
SAC3D1__chr11	132.836	-1.27414	0.164241	1.9723e-15	1.57411e-14
PLPP2__chr19	276.986	0.849301	0.107869	2.00577e-15	1.6e-14
CARHSP1__chr16	192.374	0.847168	0.10788	2.01386e-15	1.60564e-14
ATXN10__chr22	1234.33	0.630463	0.0795582	2.02264e-15	1.61181e-14
SEMA3A__chr7	203.513	-1.47027	0.191057	2.02597e-15	1.61364e-14
NPM3__chr10	232.297	-1.0797	0.137973	2.05931e-15	1.63936e-14
BUB3__chr10	503.315	-0.576067	0.0727029	2.1403e-15	1.70297e-14
WDR60__chr7	197.36	1.71683	0.2252	2.17121e-15	1.72669e-14
SYS1__chr20	271.931	0.643037	0.0810412	2.1925e-15	1.74272e-14
MT1E__chr16	1110.25	-1.44222	0.187269	2.20664e-15	1.75307e-14
AGT__chr1	91.6015	3.29693	0.429465	2.24784e-15	1.78489e-14
CCAT1__chr8	36.2597	-2.60387	0.351589	2.27374e-15	1.80454e-14
CTNS__chr17	88.0505	1.45085	0.186948	2.31126e-15	1.83339e-14
CLEC7A__chr12	17.4318	3.09801	0.405181	2.38176e-15	1.88835e-14
CD55__chr1	486.424	1.88335	0.253355	2.39992e-15	1.90178e-14
ZC2HC1C__chr14	26.0875	4.0285	0.53077	2.44465e-15	1.93625e-14
DYRK1B__chr19	71.4871	1.99236	0.264922	2.45678e-15	1.94486e-14
NGFR__chr17	1002.53	-1.72328	0.226749	2.46486e-15	1.95027e-14
LEKR1__chr3	21.1561	4.29385	0.555854	2.49322e-15	1.97171e-14
VNN1__chr6	28.1792	3.72831	0.503094	2.51293e-15	1.9863e-14
BCLAF1__chr6	591.279	0.558298	0.0711907	2.51933e-15	1.99035e-14
SAMD9L__chr7	21.6237	3.00914	0.39891	2.58248e-15	2.03921e-14
PRDM7__chr16	124.568	1.81247	0.237188	2.59202e-15	2.04571e-14
SREBF1__chr17	151.984	-1.07897	0.138594	2.67042e-15	2.10652e-14
LIFR__chr5	20.5131	2.81082	0.369195	2.6784e-15	2.11174e-14
ARRDC3__chr5	154.65	1.51076	0.196409	2.75604e-15	2.17186e-14
CAPS2__chr12	22.8179	4.00963	0.529211	2.76707e-15	2.17945e-14
TRAK2__chr2	135.04	0.81625	0.104218	2.87552e-15	2.26373e-14
TEAD1__chr11	249.521	0.761369	0.0970294	2.97516e-15	2.34099e-14
BACH2__chr6	13.1846	-2.75501	0.363102	3.04352e-15	2.39357e-14
WNK2__chr9	13.9942	3.37792	0.435443	3.09686e-15	2.43429e-14
KIAA1804__chr1	18.059	-2.65851	0.352893	3.11688e-15	2.4488e-14
PPP4R3B__chr2	1287.37	1.34059	0.174685	3.14437e-15	2.46915e-14
CLSTN1__chr1	1106.28	-0.759375	0.0970041	3.4146e-15	2.68e-14
IQCH__chr15	30.1584	2.70828	0.359893	3.45726e-15	2.71213e-14
CCNJL__chr5	39.2396	2.17422	0.283742	3.52266e-15	2.76204e-14
MYLK__chr3	49.3107	3.44137	0.479216	3.56252e-15	2.7919e-14
PHLDA3__chr1	787.239	-1.26823	0.166325	3.57649e-15	2.80144e-14
CBX3__chr7	1086.46	-0.757459	0.096643	3.61135e-15	2.82732e-14
ICK__chr6	60.7365	1.30023	0.168086	3.64012e-15	2.84842e-14
OXA1L__chr14	707.046	-0.64275	0.0818828	3.73301e-15	2.91964e-14
IGSF3__chr1	89.5333	-1.64637	0.217025	3.89211e-15	3.04255e-14
CCDC137__chr17	284.319	-0.805249	0.103213	3.98656e-15	3.11482e-14
LDLRAP1__chr1	393.682	-1.11236	0.144123	4.05577e-15	3.16731e-14
[truncated: 17,844 more rows]

## Sheet: b. ALI-diff vs BCs
Gene_chromosome	baseMean	log2FoldChange	lfcSE	pvalue	padj
RRAD__chr16	1715.55	6.68855	0.176789	0	0
GDF15__chr19	2339.97	5.09359	0.137196	5.38757e-304	4.30898e-300
LRRC46__chr17	1009.84	6.01169	0.182619	2.47995e-240	1.32231e-236
DNAAF3__chr19	2879.6	5.88701	0.18145	1.60986e-232	6.43784e-229
CAPS__chr19	4226.87	5.55965	0.172264	1.80296e-231	5.76804e-228
TSPAN1__chr1	5992.42	3.78577	0.117752	9.18017e-230	2.44743e-226
C20orf85__chr20	3674.23	7.06903	0.22126	1.71579e-229	3.92083e-226
FOXJ1__chr17	2786.11	7.62892	0.24114	2.38799e-226	4.77478e-223
WDR38__chr9	1126.47	6.23987	0.199277	1.38104e-218	2.45457e-215
RSPH1__chr21	1477.28	6.63846	0.21247	9.97063e-217	1.5949e-213
TMC5__chr16	682.744	5.84804	0.187694	3.44468e-216	5.00919e-213
SMIM22__chr16	836.803	4.51432	0.145253	1.6375e-215	2.18279e-212
CLDN3__chr7	1957.39	6.54094	0.214377	7.75649e-210	9.54406e-207
TPPP3__chr16	17431.4	6.24467	0.204241	6.56124e-208	7.49668e-205
C9orf24__chr9	9618.68	6.46725	0.212255	9.84449e-208	1.04982e-204
C9orf116__chr9	3649.52	5.84225	0.193156	7.80947e-204	7.80752e-201
TUBA1A__chr12	963.752	5.92969	0.196405	1.18347e-203	1.11358e-200
SLC44A4__chr6	784.248	3.27148	0.108151	5.36904e-203	4.77129e-200
CAPSL__chr5	979.142	6.81761	0.226704	4.34341e-201	3.6567e-198
CCDC17__chr1	2254.4	6.57933	0.219736	7.93242e-200	6.34435e-197
TEKT1__chr17	731.867	6.41629	0.213821	8.98783e-200	6.84616e-197
BPIFB1__chr20	4884	6.47291	0.218085	1.43565e-199	1.04385e-196
ROPN1L__chr5	608.273	6.40043	0.219022	8.5779e-189	5.96574e-186
CCDC170__chr6	1452.78	6.51552	0.226775	4.57066e-186	3.04635e-183
FAM81B__chr5	602.158	6.84725	0.237434	7.17167e-185	4.58872e-182
C9orf135__chr9	1092.98	6.86897	0.239537	2.80237e-183	1.72411e-180
UBL3__chr13	466.769	2.23565	0.0778398	3.08494e-182	1.82766e-179
B3GNT7__chr2	1384	4.14426	0.145847	2.4975e-181	1.42679e-178
C1orf194__chr1	1983.83	6.29084	0.222818	3.54826e-180	1.95717e-177
MUC4__chr3	395.731	6.14132	0.215992	1.26e-179	6.71832e-177
CFAP126__chr1	1103.65	7.30908	0.260087	1.53541e-177	7.92273e-175
DNAI1__chr9	2012.04	6.68415	0.239801	9.82888e-175	4.91321e-172
PSENEN__chr19	5540.55	3.73447	0.133713	3.987e-173	1.93261e-170
LYPD2__chr8	5161.72	5.63923	0.205062	3.22509e-171	1.51731e-168
DNALI1__chr1	1623.53	5.4218	0.196348	2.06797e-170	9.4512e-168
C5orf49__chr5	1054.13	6.62392	0.240988	4.30602e-169	1.91331e-166
CTXN1__chr19	4560.31	5.19312	0.188923	5.30602e-169	2.29392e-166
CFAP73__chr12	537.745	6.13767	0.223362	3.45771e-168	1.45552e-165
LRRC10B__chr11	560.252	6.48199	0.236274	6.72473e-168	2.75817e-165
MUC20__chr3	2870.65	4.52769	0.167633	4.65964e-165	1.86339e-162
PLEKHB1__chr11	944.246	6.15524	0.228627	3.93152e-164	1.53387e-161
RBPMS__chr8	1840.3	1.59924	0.0588571	1.16192e-163	4.42524e-161
PLAC8__chr4	641.698	5.83176	0.217092	2.21967e-163	8.25716e-161
RSPH9__chr6	492.912	6.66408	0.250025	2.56834e-159	9.3371e-157
ODF3B__chr22	1113.62	5.1934	0.195612	8.10613e-158	2.88146e-155
CDHR3__chr7	619.844	6.38899	0.244309	4.42858e-154	1.53999e-151
MORN2__chr2	1264.07	4.07562	0.155107	5.52417e-154	1.8801e-151
RPL29__chr3	5383.26	-1.76717	0.0670755	6.31229e-154	2.10357e-151
UCP2__chr11	3993.55	5.27584	0.202489	8.8257e-154	2.88114e-151
ZMYND10__chr3	1608.48	6.07519	0.23729	2.01267e-150	6.43894e-148
CFAP161__chr15	475.791	6.06005	0.233971	3.00669e-150	9.4304e-148
EFCAB1__chr8	639.369	5.8315	0.225662	7.59473e-150	2.33626e-147
AKAP14__chrX	570.413	6.40623	0.248199	1.30832e-149	3.94867e-147
C11orf88__chr11	1215.49	6.5626	0.255117	2.95339e-149	8.74861e-147
VWA3B__chr2	566.306	6.91812	0.267752	6.07272e-149	1.76617e-146
CA12__chr15	4302.41	-4.60234	0.180559	6.12975e-147	1.75092e-144
FAM92B__chr16	493.464	6.3931	0.251948	4.94651e-145	1.38815e-142
CDS1__chr4	570.679	2.85218	0.112273	5.79786e-144	1.59901e-141
PROM1__chr4	466.099	6.6939	0.265365	9.02894e-144	2.44791e-141
FAM183A__chr1	892.582	6.31314	0.25025	3.49911e-143	9.32863e-141
CTSS__chr1	406.948	4.64261	0.183996	8.81655e-143	2.31196e-140
RPL22__chr1	2482.75	-1.37723	0.0549856	7.26622e-139	1.87469e-136
PIFO__chr1	819.89	5.75342	0.231663	4.14278e-138	1.05187e-135
PACRG__chr6	378.494	5.36912	0.216291	1.16034e-137	2.90012e-135
CFAP53__chr18	489.869	6.00575	0.243139	1.64333e-137	4.0441e-135
GAS2L2__chr17	434.436	6.15637	0.24917	5.60232e-137	1.3578e-134
CRTAP__chr3	2850.77	-2.6916	0.108895	1.37067e-136	3.27243e-134
LRRC23__chr12	596.421	5.28337	0.214744	2.71283e-136	6.38154e-134
RPL12__chr9	7119.91	-1.84828	0.0753506	8.85006e-135	2.05167e-132
FAM216B__chr13	790.607	6.58252	0.272029	5.63286e-133	1.28719e-130
ALDH3B1__chr11	5367.28	4.63479	0.193357	1.36357e-131	3.07207e-129
SNTN__chr3	858.493	6.18066	0.257929	1.61595e-131	3.59011e-129
SNHG7__chr9	355.944	-2.28165	0.0939424	2.23756e-131	4.90301e-129
GABRP__chr5	691.988	5.43489	0.227667	1.24364e-129	2.68828e-127
RPL31__chr2	3981.4	-1.53724	0.063694	3.38e-129	7.20885e-127
RPL11__chr1	9706.5	-1.64753	0.0684414	4.4802e-129	9.42965e-127
DRC3__chr17	534.315	6.14734	0.258482	2.5656e-128	5.32979e-126
TSPAN3__chr15	2098.51	1.72773	0.0720036	1.74872e-127	3.58621e-125
EIF4B__chr12	4636.49	-1.58023	0.066052	1.94827e-127	3.94487e-125
BBOF1__chr14	410.734	4.97534	0.209888	3.78266e-126	7.56343e-124
MUC12__chr7	264.493	6.50923	0.273497	1.82667e-125	3.60734e-123
RPS28__chr19	10843.9	-1.57155	0.066312	4.2788e-125	8.3468e-123
LDHB__chr12	1551.5	-1.46435	0.0619802	1.13584e-123	2.18903e-121
HLA-DRB1__chr6	524.357	5.01311	0.215075	1.70348e-123	3.24392e-121
WFDC2__chr20	14771.9	3.20398	0.137057	4.16748e-123	7.84272e-121
CCDC40__chr17	383.872	7.04609	0.299747	5.40153e-123	1.00468e-120
APOD__chr3	2002.3	5.28153	0.230543	1.75063e-122	3.21874e-120
RSPH4A__chr6	579.275	6.84502	0.295412	3.76383e-122	6.84163e-120
SPA17__chr11	1855.72	4.31685	0.185255	6.96025e-122	1.25097e-119
NCF2__chr1	268.755	5.17584	0.224889	5.19887e-119	9.24013e-117
MAP1A__chr15	525.835	5.80823	0.253634	6.13866e-119	1.07905e-116
LTBP4__chr19	802.41	-2.17843	0.0945589	6.99945e-119	1.21699e-116
SPAG6__chr10	424.658	7.01296	0.30447	9.39696e-119	1.61628e-116
NWD1__chr19	450.119	5.63215	0.246013	3.17804e-118	5.40807e-116
TMEM125__chr1	211.877	4.84385	0.211722	8.56487e-118	1.44214e-115
UBA52__chr19	12374.4	-1.28134	0.055907	7.53223e-117	1.25506e-114
CFAP45__chr1	342.33	6.2561	0.275166	1.70903e-116	2.81831e-114
CCDC65__chr12	408.27	6.8393	0.301454	8.95025e-116	1.4609e-113
PIGR__chr1	1560.6	5.17179	0.228195	2.13439e-115	3.44865e-113
KCNE1__chr21	283.277	6.58035	0.292179	6.63894e-114	1.06197e-111
TNFAIP8L1__chr19	871.208	4.42541	0.197348	1.25205e-113	1.98295e-111
CCDC96__chr4	203.906	5.19991	0.231751	7.06692e-113	1.10826e-110
EIF3E__chr8	563.037	-1.55992	0.0694106	1.93512e-112	3.00526e-110
CERCAM__chr9	178.516	-3.58754	0.160101	2.56469e-112	3.94469e-110
RPL18__chr19	4463.86	-1.43744	0.064041	3.46977e-112	5.28594e-110
STOML3__chr13	397.423	6.66375	0.301323	4.51237e-111	6.80942e-109
TMEM231__chr16	649.424	4.57395	0.205599	4.55762e-111	6.81342e-109
RPS11__chr19	8579.29	-1.13886	0.050985	5.19218e-111	7.69019e-109
WDR86-AS1__chr7	433.93	6.76987	0.305972	7.60451e-111	1.11598e-108
RPL13__chr16	13160.8	-1.28407	0.0578143	7.5405e-110	1.09653e-107
RPS3__chr11	4327.67	-1.91554	0.0865298	1.55072e-109	2.23471e-107
UBXN10__chr1	567.467	5.93172	0.269721	2.61772e-109	3.73867e-107
RPS4X__chrX	2968.47	-1.37869	0.0622561	5.88672e-109	8.33309e-107
LYNX1__chr8	1695.19	4.75268	0.216479	6.98799e-109	9.80526e-107
RARRES1__chr3	456.957	5.09217	0.231901	9.03949e-109	1.25735e-106
ARHGAP18__chr6	311.134	3.89286	0.177873	1.83926e-108	2.53628e-106
ENKUR__chr10	456.474	6.5671	0.300683	5.21359e-108	7.12791e-106
LRTOMT__chr11	1278.46	4.13771	0.190096	1.43429e-107	1.94431e-105
RPS18__chr6	404.35	-1.92246	0.0877561	2.78622e-107	3.74525e-105
SAXO2__chr15	387.037	5.80977	0.268087	6.2454e-107	8.32511e-105
SORBS2__chr4	363.352	3.66248	0.168565	1.33301e-106	1.76222e-104
RPS15__chr19	7904.02	-1.46146	0.0671841	3.16682e-106	4.15217e-104
CCDC60__chr12	576.284	5.1652	0.238142	8.5512e-106	1.11207e-103
DNAJA4__chr15	1620.82	4.77577	0.222506	1.37942e-105	1.77945e-103
DNAH12__chr3	257.926	6.7797	0.314395	2.37129e-105	3.03449e-103
GOLM1__chr9	1477.88	2.2452	0.103803	7.56901e-105	9.60903e-103
RPL4__chr15	13137.4	-1.55342	0.0717354	8.26866e-105	1.04146e-102
TMPRSS2__chr21	368.686	4.19489	0.196305	1.74742e-104	2.18373e-102
APOBEC4__chr1	268.459	6.863	0.318586	3.09917e-104	3.84297e-102
MLF1__chr3	495.26	4.50176	0.210986	3.58741e-104	4.41417e-102
RPS5__chr19	14501.2	-1.65637	0.0767906	5.87377e-104	7.17228e-102
CCDC80__chr3	993.202	4.15727	0.195221	6.59379e-104	7.99047e-102
GSTA1__chr6	516.316	5.92371	0.282251	8.39901e-104	1.01015e-101
BPIFA2__chr20	827.984	5.2753	0.249982	2.10941e-103	2.51807e-101
RARRES3__chr11	1610.28	2.40186	0.11212	3.8605e-103	4.57426e-101
DRC1__chr2	356.139	6.96496	0.327488	6.18854e-103	7.27882e-101
GPR162__chr12	268.878	6.02262	0.282741	1.23166e-102	1.43807e-100
PPIL6__chr6	395.791	4.83475	0.227645	1.69015e-102	1.95911e-100
NBEA__chr13	314.392	3.89054	0.182958	1.81669e-102	2.09063e-100
CALML4__chr15	215.979	3.83388	0.179699	2.55254e-102	2.91646e-100
INHBB__chr2	307.56	5.93539	0.282261	4.39106e-102	4.98152e-100
CRIP1__chr14	808.94	5.00128	0.235431	6.29976e-102	7.09655e-100
RPS6KA2__chr6	631.546	2.53794	0.119224	1.21185e-101	1.35557e-99
MS4A8__chr11	171.274	6.75861	0.315912	1.47269e-101	1.63592e-99
MUC16__chr19	159.022	5.65857	0.266509	4.87589e-101	5.37894e-99
LRRC75A-AS1__chr17	2765.24	-2.46835	0.116768	5.22929e-101	5.7293e-99
PIH1D2__chr11	225.969	4.6364	0.219196	6.63284e-101	7.21762e-99
C1orf189__chr1	208.12	6.65518	0.314835	1.03612e-100	1.11984e-98
CNIH2__chr11	314.582	5.10773	0.243648	7.99097e-100	8.57876e-98
TTC25__chr17	451.851	5.81415	0.278555	1.61763e-99	1.72504e-97
PRR15__chr7	492.164	3.24682	0.155478	3.32358e-99	3.52079e-97
RPL39__chrX	4243.98	-1.5521	0.0738851	4.79683e-99	5.04803e-97
IMPDH2__chr3	613.055	-2.3999	0.114652	8.27536e-99	8.65181e-97
MAP6__chr11	391.125	5.69373	0.275761	1.3162e-98	1.36714e-96
DNAAF1__chr16	571.45	6.38785	0.311717	1.93041e-98	1.99219e-96
ASRGL1__chr11	446.799	5.72117	0.279622	2.74106e-98	2.81064e-96
UFC1__chr1	1177.43	3.08811	0.148092	4.35418e-98	4.43627e-96
SYT5__chr19	296.536	5.40653	0.259368	5.59381e-98	5.6632e-96
RPS27__chr1	34417.1	-1.36368	0.0655192	3.75798e-97	3.78067e-95
XBP1__chr22	658.194	1.77588	0.0855388	2.05091e-96	2.0504e-94
RPS10__chr6	599.509	-1.62582	0.0784782	7.13434e-96	7.08825e-94
FOXN4__chr12	339.784	6.45924	0.312956	7.62931e-96	7.53324e-94
CLMN__chr14	489.577	2.52658	0.122568	1.02143e-95	1.00238e-93
VGLL1__chrX	1001.65	4.43088	0.216536	1.18228e-95	1.15315e-93
RPL5__chr1	14673.4	-1.72564	0.0832203	1.29515e-95	1.25559e-93
RPL37A__chr2	8082.73	-1.41886	0.0687101	5.66264e-95	5.4566e-93
OR7E47P__chr12	340.752	6.69168	0.329318	6.91036e-95	6.61905e-93
DYDC2__chr10	328.883	6.40541	0.31575	9.61258e-95	9.15255e-93
DYNLRB2__chr16	394.109	6.83991	0.334992	1.86376e-94	1.76407e-92
IQCK__chr16	553.121	3.49508	0.172518	2.15456e-94	2.02731e-92
GAS5__chr1	612.891	-3.01616	0.148567	4.5121e-94	4.22079e-92
LRRC18__chr10	248.561	7.26189	0.356345	1.8214e-93	1.6939e-91
ADH1C__chr4	327.255	6.82521	0.340816	2.69263e-93	2.48967e-91
LOC101927416__chr3	643.012	7.24104	0.360776	3.74157e-93	3.43966e-91
LDLRAD1__chr1	478.845	4.50662	0.223177	3.97646e-93	3.63472e-91
ZNF503__chr10	544.881	-2.94103	0.145312	4.014e-93	3.64818e-91
RIBC1__chrX	193.545	5.51115	0.271441	4.28576e-93	3.87316e-91
HRASLS2__chr11	198.677	5.59805	0.278261	7.142e-93	6.41817e-91
SNHG6__chr8	1398.62	-1.57016	0.0771578	7.32467e-93	6.54555e-91
TSPAN6__chrX	1359.5	2.72838	0.135361	2.17012e-92	1.92851e-90
MBOAT1__chr6	170.366	4.06749	0.200565	2.55282e-92	2.25607e-90
TAX1BP1__chr7	1143.47	1.39453	0.0689831	4.61857e-92	4.05926e-90
LRRC71__chr1	226.477	6.3267	0.315801	5.14093e-92	4.49368e-90
RPS8__chr1	6287.09	-1.49197	0.0737254	8.60869e-92	7.48395e-90
TJP3__chr19	304.718	4.93327	0.247957	1.04822e-91	9.06341e-90
SPACA9__chr9	622.869	3.94564	0.197138	2.21107e-91	1.90152e-89
ABHD2__chr15	400.73	2.62843	0.131139	3.60125e-91	3.08052e-89
PLA2G16__chr11	131.997	3.46935	0.172308	4.6057e-91	3.91876e-89
CD4__chr12	386.493	5.69373	0.286527	6.51857e-91	5.51698e-89
FANK1__chr10	224.568	4.82949	0.241734	7.34218e-91	6.18134e-89
C1orf158__chr1	310.946	6.66195	0.332834	1.14071e-90	9.55334e-89
RFX3__chr9	232.053	5.02327	0.252392	2.59835e-90	2.16475e-88
ZDHHC1__chr16	1342.36	4.2276	0.213019	2.77131e-90	2.29688e-88
RPL7A__chr9	3724.92	-1.67084	0.0834598	8.04633e-90	6.63449e-88
PRR29__chr17	242.813	6.85558	0.343811	1.19511e-89	9.80361e-88
AKNA__chr9	204.522	4.44403	0.223668	1.55302e-89	1.26745e-87
CCDC114__chr19	421.434	5.23442	0.264625	1.66157e-89	1.34916e-87
RNF103__chr2	505.273	1.54856	0.0778243	5.8667e-89	4.73958e-87
CLIC6__chr21	329.577	5.68092	0.292438	1.92615e-88	1.54828e-86
MORN5__chr9	215.811	6.58553	0.333019	2.21423e-88	1.77094e-86
TEKT2__chr1	155.536	5.74544	0.291122	2.9862e-88	2.37648e-86
KIF21A__chr12	235.925	2.84587	0.143891	3.41663e-88	2.70556e-86
CFAP77__chr9	406.634	7.10071	0.36353	4.30405e-88	3.39151e-86
FAM65B__chr6	325.348	5.76023	0.297296	6.19511e-88	4.85769e-86
LRRC6__chr8	185.727	5.34913	0.271589	7.29426e-88	5.69166e-86
MXRA7__chr17	658.75	-1.6645	0.0843483	1.70999e-87	1.32782e-85
HLA-DRA__chr6	959.459	5.17045	0.268873	1.99628e-86	1.54263e-84
CFAP65__chr2	311.252	6.5224	0.335047	3.56017e-86	2.73791e-84
RPL36__chr19	4359.09	-1.58847	0.0811391	3.61193e-86	2.76443e-84
B9D2__chr19	115.491	3.79605	0.194615	5.23843e-86	3.99019e-84
TTLL10__chr1	213.094	6.61083	0.339792	6.51547e-86	4.9394e-84
MAPK15__chr8	348.836	4.40561	0.227127	7.0576e-86	5.32516e-84
CP__chr3	451.983	5.1285	0.267576	8.69709e-86	6.53139e-84
AK7__chr14	446.767	4.82702	0.2497	9.73344e-86	7.27552e-84
NOS1__chr12	165.369	-7.03188	0.362432	2.11755e-85	1.57546e-83
SLC27A2__chr15	177.461	4.11473	0.213432	2.24874e-85	1.66532e-83
MOK__chr14	384.75	2.45246	0.126133	2.57081e-85	1.89505e-83
WDR78__chr1	485.349	5.36537	0.28133	2.78742e-85	2.0453e-83
LCN2__chr9	36887	3.94802	0.204085	2.84904e-85	2.08097e-83
CCDC103__chr17	168.191	4.87115	0.251541	3.44393e-85	2.50405e-83
SPAG1__chr8	1412.8	3.10766	0.161671	5.94967e-85	4.30637e-83
TMEM190__chr19	1110.66	5.78515	0.308637	6.20836e-85	4.47338e-83
FAM229B__chr6	247.414	4.188	0.216374	7.90994e-85	5.67387e-83
RPL28__chr19	5426	-1.2815	0.0660802	1.32309e-84	9.44825e-83
ATF3__chr1	378.654	5.34409	0.284191	1.85473e-84	1.31859e-82
KIF9__chr3	210.537	3.50063	0.181592	2.25165e-84	1.59369e-82
SCGB2A1__chr11	231.536	6.752	0.35033	3.04675e-84	2.14695e-82
ZMYND12__chr1	141.367	4.81838	0.250136	3.40623e-84	2.38974e-82
RPL37__chr5	10320.5	-1.46737	0.0759267	6.53449e-84	4.56444e-82
TUBA4B__chr2	280.655	6.15288	0.322879	1.2519e-83	8.70668e-82
KIF19__chr17	166.006	6.30304	0.327833	1.37582e-83	9.5271e-82
CFAP43__chr10	194.29	6.75638	0.353142	2.99002e-83	2.06157e-81
CFAP61__chr20	241.767	6.54565	0.343334	8.10854e-83	5.5667e-81
RPL7__chr8	3072.01	-1.34869	0.0701511	8.38453e-83	5.73158e-81
FAM47E__chr4	255.123	5.63956	0.295466	1.09884e-82	7.47959e-81
EEF1G__chr11	3062.65	-1.14859	0.0597999	1.44243e-82	9.77675e-81
CYP26B1__chr2	495.657	5.77395	0.305052	1.52332e-82	1.02815e-80
CCDC69__chr5	178.99	3.36609	0.177449	3.31526e-82	2.22819e-80
OLA1__chr2	1197.06	-1.55847	0.0815924	4.91925e-82	3.2924e-80
BPGM__chr7	747.139	2.80731	0.14844	5.70658e-82	3.80344e-80
RPL32__chr3	4783.17	-1.74279	0.0913774	6.1925e-82	4.11017e-80
TCTEX1D4__chr1	194.437	7.11071	0.372115	6.92592e-82	4.57798e-80
RPL26__chr17	5009.81	-1.75108	0.0914782	8.69709e-82	5.72504e-80
TGM2__chr20	215.758	4.7114	0.250896	7.29182e-81	4.78032e-79
UNC93B1__chr11	2024.13	2.47824	0.131737	9.01468e-81	5.88567e-79
FBLN5__chr14	146.85	4.92786	0.260628	1.52801e-80	9.93581e-79
RPL36A__chrX	538.942	-1.81585	0.0962544	2.37229e-80	1.53632e-78
ARMC4__chr10	154.641	6.53206	0.348051	6.28534e-80	4.05404e-78
CFAP52__chr17	270.53	6.98632	0.375203	1.33283e-79	8.5622e-78
SLC6A9__chr1	736.173	3.02724	0.162325	1.91202e-79	1.22339e-77
APOO__chrX	355.336	2.19545	0.117147	2.76676e-79	1.76323e-77
CHST9__chr18	358.77	4.17311	0.227118	6.16066e-79	3.91055e-77
MAPRE3__chr2	420.156	2.52672	0.135284	7.65961e-79	4.84281e-77
C22orf23__chr22	214.507	6.21683	0.334047	2.04637e-78	1.28873e-76
KRT5__chr12	14454.9	-4.98336	0.276596	2.5847e-78	1.62137e-76
MNS1__chr15	329.198	5.40755	0.293866	2.71821e-78	1.69846e-76
RAB11FIP1__chr8	1446.56	2.99422	0.163491	3.63629e-78	2.26327e-76
CLDN4__chr7	2128.68	3.234	0.176437	3.69431e-78	2.29047e-76
PKIG__chr20	447.806	3.13469	0.169074	7.56048e-78	4.6694e-76
TMPRSS3__chr21	174.741	4.36718	0.237134	1.02659e-77	6.31592e-76
ENO4__chr10	215.312	6.12608	0.331583	1.07663e-77	6.59839e-76
LXN__chr3	316.212	3.14333	0.17018	1.16567e-77	7.1168e-76
SLC34A2__chr4	163.674	4.14633	0.225425	1.19626e-77	7.27584e-76
PLA2G10__chr16	199.219	4.18059	0.22788	2.07145e-77	1.25511e-75
CCDC153__chr11	210.998	4.7022	0.255689	2.84466e-77	1.7171e-75
DNAH5__chr5	144.735	7.11207	0.38157	3.3701e-77	2.02662e-75
LOC100506990__chr8	1351.88	3.34178	0.182277	4.46878e-77	2.67725e-75
ERICH3__chr1	173.95	6.64253	0.361725	9.95556e-77	5.94213e-75
EIF3H__chr8	612.419	-1.44868	0.0787377	1.0194e-76	6.06182e-75
NEBL__chr10	134.389	3.74445	0.204667	2.00538e-76	1.18808e-74
RPL3__chr22	5944.62	-1.393	0.0757243	2.49259e-76	1.47127e-74
KIAA1211L__chr2	296.89	5.60915	0.309982	2.90627e-76	1.70915e-74
SH3BGRL2__chr6	311.581	3.39926	0.186891	3.1264e-76	1.83186e-74
NQO1__chr16	1514.48	2.57833	0.140793	3.31532e-76	1.93547e-74
MX1__chr21	524.069	3.12342	0.171669	7.45802e-76	4.33813e-74
DSC3__chr18	225.25	-2.9004	0.159818	1.75052e-75	1.01454e-73
IGFBP3__chr7	1249.23	4.53249	0.254548	1.94399e-75	1.1226e-73
IQCG__chr3	242.568	4.95263	0.274752	3.35066e-75	1.92795e-73
C11orf70__chr11	331.543	4.21591	0.233796	4.10064e-75	2.35103e-73
KRT80__chr12	227.357	4.06928	0.225773	5.37238e-75	3.06917e-73
RPL6__chr12	4345.36	-1.42637	0.0782481	8.737e-75	4.97356e-73
PGM2L1__chr11	221.261	4.20387	0.23309	1.24687e-74	7.07268e-73
NME5__chr5	176.526	4.00712	0.221536	1.44049e-74	8.14205e-73
AK1__chr9	578.389	2.81389	0.156084	1.77147e-74	9.97759e-73
CNDP2__chr18	328.176	1.5105	0.0832804	4.40177e-74	2.47055e-72
UBXN11__chr1	136.189	4.46447	0.247763	5.82061e-74	3.25547e-72
DNAJB13__chr11	137.093	5.56125	0.307952	6.09123e-74	3.39496e-72
CDHR4__chr3	241.379	7.17035	0.399609	6.8053e-74	3.77978e-72
SLC51A__chr3	84.391	4.12699	0.229306	8.8811e-74	4.91564e-72
RPL10__chrX	11436.2	-1.4626	0.0805108	1.82056e-73	1.00419e-71
CYP26A1__chr10	613.831	4.26174	0.245027	1.56593e-72	8.60779e-71
ALOX15__chr17	1674.61	1.83015	0.102429	2.20043e-72	1.20541e-70
RPS15A__chr16	6320.2	-1.57611	0.0882058	2.60123e-72	1.42011e-70
RPGR__chrX	110.681	4.49345	0.252521	3.03399e-72	1.65074e-70
EPB41L4A-AS1__chr5	479.348	-2.17528	0.122462	3.41049e-72	1.84929e-70
SPEF1__chr20	149.002	6.25532	0.349941	4.01174e-72	2.16796e-70
ODF2L__chr1	204.141	3.24441	0.182399	4.60549e-72	2.48045e-70
TSPAN15__chr10	249.697	2.32273	0.130392	4.62658e-72	2.48345e-70
STOX1__chr10	132.293	5.80064	0.326283	5.48082e-72	2.93215e-70
MPZL3__chr11	210.411	2.44844	0.138117	1.67974e-71	8.92662e-70
CASC1__chr12	122.383	6.32325	0.354936	1.67472e-71	8.92662e-70
RPL36A-HNRNPH2__chrX	312.449	-1.8137	0.102329	3.00446e-71	1.59137e-69
SNHG8__chr4	1433.25	-2.01385	0.113646	3.04714e-71	1.60865e-69
PLP2__chrX	418.778	-2.26931	0.127742	3.79076e-71	1.99464e-69
RPL15__chr3	16443	-1.16911	0.0656323	5.12709e-71	2.68895e-69
CCDC33__chr15	141.845	6.2141	0.353682	1.00119e-70	5.23368e-69
GM2A__chr5	864.021	-2.38908	0.136211	1.15873e-70	6.03748e-69
RPS24__chr10	9488.63	-1.36338	0.0771171	1.37102e-70	7.12042e-69
RPS19__chr19	4887.04	-1.68476	0.0959072	1.85582e-70	9.60701e-69
FAM213A__chr10	772.43	-1.69979	0.096445	1.88503e-70	9.72673e-69
RASEF__chr9	134.156	2.33796	0.132589	2.23395e-70	1.14901e-68
STMND1__chr6	172.917	6.56808	0.374024	2.97985e-70	1.52775e-68
LOC102724094__chr7	116.259	6.30194	0.356349	3.01594e-70	1.54131e-68
SLC43A2__chr17	168.483	3.25018	0.184969	3.71024e-70	1.8901e-68
GRN__chr17	9524.04	-1.687	0.0958338	4.74545e-70	2.40979e-68
BASP1__chr5	1764.3	2.62129	0.150625	9.57699e-70	4.8479e-68
SLC18B1__chr6	209.809	1.62995	0.0927313	1.24079e-69	6.26111e-68
CD74__chr5	7533.51	3.34664	0.195344	2.86761e-69	1.44246e-67
BCAS1__chr20	196.919	3.83633	0.222271	2.99415e-69	1.50139e-67
LRRIQ1__chr12	178.759	6.84359	0.393058	3.52512e-69	1.76212e-67
TUBB4B__chr9	1966.53	2.44908	0.141156	3.54239e-69	1.76524e-67
DNAL1__chr14	356.646	2.58697	0.148618	3.63703e-69	1.80677e-67
ZNF581__chr19	213.395	-2.07934	0.119444	7.89064e-69	3.9077e-67
PLEKHS1__chr10	191.828	5.93868	0.345783	8.40242e-69	4.14831e-67
TTC29__chr4	130.542	6.67807	0.384187	1.1217e-68	5.52084e-67
VSTM2L__chr20	265.411	4.65199	0.270651	1.30872e-68	6.42155e-67
CYBA__chr16	807.468	1.55867	0.0895124	1.80331e-68	8.82134e-67
RFX2__chr19	609.294	4.29665	0.252576	1.90585e-68	9.29453e-67
NECTIN1__chr11	382.914	-1.89999	0.109981	3.11678e-68	1.51538e-66
CD164L2__chr1	496.778	4.33739	0.250577	3.53595e-68	1.71397e-66
DZIP3__chr3	427.905	4.38741	0.257699	3.94795e-68	1.9079e-66
CC2D2A__chr4	415.618	3.87931	0.22637	5.65323e-68	2.72377e-66
GLB1L__chr2	161.925	3.32813	0.193794	1.05513e-67	5.06843e-66
POR__chr7	973.576	1.47678	0.0853928	1.54924e-67	7.41966e-66
RIIAD1__chr1	143.944	6.59388	0.384786	1.73291e-67	8.27451e-66
SPATA18__chr4	579.497	4.21608	0.247336	2.3208e-67	1.10486e-65
DRC7__chr16	252.152	6.15553	0.363228	2.63311e-67	1.24983e-65
VWA5A__chr11	554.319	2.02429	0.117864	2.71869e-67	1.28663e-65
ENPP4__chr6	86.7317	5.43471	0.314974	3.01109e-67	1.42081e-65
ABHD12B__chr14	125.476	6.05902	0.354268	3.136e-67	1.4754e-65
RPS17__chr15	3759.93	-1.50133	0.0873119	4.37391e-67	2.05176e-65
RPL13A__chr19	6971.42	-1.66701	0.0971556	4.7745e-67	2.23312e-65
BICD2__chr9	185.369	-1.89526	0.110229	4.91459e-67	2.29195e-65
EPPIN__chr20	167.856	5.42794	0.324297	5.19248e-67	2.4145e-65
RACK1__chr5	5632.64	-1.4247	0.0828653	5.7938e-67	2.68631e-65
UMODL1-AS1__chr21	89.9077	6.04835	0.350206	6.63242e-67	3.06625e-65
GALC__chr14	515.087	2.36077	0.138716	1.52337e-66	7.02242e-65
SLC12A7__chr5	502.867	2.12406	0.12414	1.66334e-66	7.64564e-65
ARMC3__chr10	157.169	6.67142	0.393141	2.15218e-66	9.86428e-65
CCDC146__chr7	586.041	4.93043	0.29761	6.75491e-66	3.08719e-64
NRM__chr6	290.311	-2.41601	0.142687	7.41647e-66	3.37988e-64
PPP1R32__chr11	277.646	5.41553	0.325973	1.09478e-65	4.97504e-64
GAMT__chr19	170.56	-2.22027	0.130819	1.50155e-65	6.80418e-64
CCDC181__chr1	203.619	5.13959	0.307023	1.81074e-65	8.18208e-64
ELF3__chr1	4952.66	4.09881	0.247271	1.89041e-65	8.51805e-64
CCDC173__chr2	135.11	6.81732	0.401592	2.11431e-65	9.50016e-64
COLCA1__chr11	148.311	3.57014	0.212764	2.31723e-65	1.03827e-63
CASC4__chr15	425.45	1.4533	0.0859176	3.01335e-65	1.34641e-63
LINC00284__chr13	238.742	5.2358	0.316488	4.52355e-65	2.01556e-63
FAM179A__chr2	205.352	7.8093	0.463981	4.81492e-65	2.13943e-63
C21orf58__chr21	534.194	5.24058	0.318784	5.50946e-65	2.44126e-63
FBXW9__chr19	188.162	2.57351	0.152635	6.43064e-65	2.84156e-63
C20orf96__chr20	237.052	4.08339	0.24331	7.93326e-65	3.49588e-63
COL4A6__chrX	79.5842	-2.97786	0.177229	1.22283e-64	5.37372e-63
CXCL17__chr19	7173.76	2.92107	0.174484	1.33971e-64	5.87123e-63
SEL1L3__chr4	280.26	2.03841	0.121085	1.56289e-64	6.83059e-63
ALPL__chr1	342.98	5.92101	0.367107	1.74864e-64	7.62158e-63
RARRES2__chr7	112.974	5.64118	0.334351	4.25033e-64	1.84751e-62
ZBBX__chr3	179.283	7.24641	0.431352	5.29301e-64	2.2945e-62
CCDC151__chr19	143.739	5.91854	0.357218	8.14093e-64	3.51952e-62
HSP90AA1__chr14	7070.35	1.38938	0.0832244	1.21856e-63	5.23982e-62
C2orf73__chr2	173.195	5.85695	0.354025	1.21712e-63	5.23982e-62
RPS21__chr20	3886.91	-1.79078	0.107412	1.40843e-63	6.04003e-62
RPL8__chr8	4117.91	-1.31529	0.0788105	1.44597e-63	6.18441e-62
METTL7A__chr12	8469.77	2.67	0.160854	1.48838e-63	6.34885e-62
DHRS1__chr14	736.537	-1.46069	0.0872901	1.51367e-63	6.43953e-62
SHROOM3__chr4	116.711	3.35617	0.202286	2.5416e-63	1.07839e-61
SPAG8__chr9	119.96	5.45085	0.328035	2.83767e-63	1.20083e-61
KIF3B__chr20	506.082	1.87161	0.112324	3.11704e-63	1.31557e-61
EIF2S3__chrX	1015.8	-1.22641	0.0733682	3.55463e-63	1.49631e-61
ERICH5__chr8	128.368	5.84313	0.355266	3.67004e-63	1.54084e-61
RIN1__chr11	117.712	-2.25797	0.135737	3.98284e-63	1.66779e-61
RPS13__chr11	7370.5	-1.22271	0.0731979	4.11713e-63	1.71952e-61
TNFAIP2__chr14	549.062	3.28195	0.199919	4.25737e-63	1.77346e-61
FHAD1__chr1	93.0259	5.63714	0.33975	4.36597e-63	1.81397e-61
AK8__chr9	190.243	4.42899	0.269884	7.76993e-63	3.21989e-61
C10orf107__chr10	142.87	6.43187	0.388933	8.22753e-63	3.40071e-61
SH2D4A__chr8	359.022	1.96657	0.118677	9.49497e-63	3.91447e-61
SLC2A4RG__chr20	220.502	-2.06024	0.124331	1.05592e-62	4.34203e-61
TMC4__chr19	2411.62	1.63576	0.0985512	1.07087e-62	4.39223e-61
CCNA1__chr13	279.611	3.73703	0.229736	1.11998e-62	4.5819e-61
RPL27A__chr11	7382.46	-1.4028	0.0847678	2.21137e-62	9.02373e-61
KRT19__chr17	15952.7	-1.49798	0.0905566	3.43501e-62	1.39813e-60
BICDL2__chr16	84.4987	2.96286	0.179527	3.57202e-62	1.45021e-60
CYB5D1__chr17	500.922	2.47428	0.14999	4.25764e-62	1.72418e-60
CST6__chr11	291.725	5.08264	0.313267	4.68768e-62	1.89145e-60
CFAP221__chr2	130.441	6.63247	0.401235	4.69432e-62	1.89145e-60
RPL23__chr17	3772.83	-1.28788	0.0772582	5.97603e-62	2.40182e-60
RPL17__chr18	1905.86	-1.4723	0.0891525	6.18303e-62	2.47879e-60
LRRC34__chr3	107.45	6.34053	0.384457	6.20538e-62	2.48153e-60
SMAP2__chr1	732.784	1.7065	0.103839	7.75471e-62	3.09337e-60
IDS__chrX	510.643	1.67645	0.101844	8.14475e-62	3.24088e-60
SOX15__chr17	805.827	-2.29919	0.140179	8.53786e-62	3.38887e-60
RAB11FIP4__chr17	138.749	1.83541	0.111427	1.12057e-61	4.4368e-60
ALPK3__chr15	93.6653	5.17077	0.314551	1.24801e-61	4.92917e-60
TRIAP1__chr12	834.045	-1.01887	0.0616821	1.47451e-61	5.80944e-60
IRF9__chr14	416.406	2.47004	0.151352	1.48844e-61	5.84989e-60
CRACR2B__chr11	260.181	2.97149	0.182032	1.75167e-61	6.86757e-60
RPL38__chr17	5710.92	-1.26525	0.076882	1.79569e-61	7.02295e-60
PPP1R15A__chr19	1003.45	2.54054	0.155983	2.47195e-61	9.64423e-60
NHLRC4__chr16	128.445	6.22184	0.381802	2.94187e-61	1.14497e-59
NPTN__chr15	1129.33	0.982423	0.0597376	3.09303e-61	1.20088e-59
SPATA33__chr16	308.315	3.04985	0.186811	3.13385e-61	1.21378e-59
EIF3L__chr22	1785.11	-1.05936	0.0644703	3.9684e-61	1.5333e-59
PLCB4__chr20	78.2021	4.87937	0.298856	5.00185e-61	1.92794e-59
B4GALNT4__chr11	72.3392	-4.60566	0.284832	5.13244e-61	1.97352e-59
MRPL30__chr2	626.033	-1.24928	0.0761346	5.72868e-61	2.19751e-59
BIRC3__chr11	286.004	3.46619	0.214095	6.73224e-61	2.57629e-59
FAAP20__chr1	295.813	-1.17875	0.0717368	6.93798e-61	2.64869e-59
MX2__chr21	110.302	4.47161	0.27591	8.20913e-61	3.12651e-59
TEKT4__chr2	134.059	6.56727	0.405013	8.65072e-61	3.28686e-59
HSPBP1__chr19	2918.34	2.4585	0.150991	9.72438e-61	3.68605e-59
MIR205HG__chr1	1840.78	-1.22344	0.0749665	1.12167e-60	4.24168e-59
STOM__chr9	1955.64	2.04359	0.126237	1.73088e-60	6.52997e-59
RPS14__chr5	4168.28	-1.40625	0.0863134	2.32335e-60	8.74455e-59
MAP3K19__chr2	138.191	7.26046	0.444316	2.46403e-60	9.25226e-59
CCDC113__chr16	294.886	3.94225	0.244434	2.76692e-60	1.03652e-58
RPS16__chr19	11075	-1.28356	0.0787686	2.83955e-60	1.06125e-58
ANKRD13A__chr12	361.117	1.71125	0.105499	5.52581e-60	2.06039e-58
TMEM232__chr5	93.1945	5.49982	0.339625	6.91833e-60	2.57362e-58
C21orf59__chr21	601.568	2.48098	0.153478	7.11987e-60	2.64245e-58
ICA1L__chr2	136.779	3.44948	0.214177	8.3486e-60	3.0913e-58
LGR6__chr1	211.408	-6.81857	0.441803	9.75865e-60	3.60506e-58
FAM3B__chr21	105.567	6.09318	0.381769	1.13408e-59	4.1799e-58
ANKRD37__chr4	131.916	3.62664	0.226405	1.24943e-59	4.59447e-58
MAATS1__chr3	125.641	6.29713	0.392303	1.76513e-59	6.47591e-58
RPL34__chr4	8126.77	-1.28698	0.0791379	1.88171e-59	6.88784e-58
PABPC1__chr8	4820.87	-1.51003	0.0933862	2.20388e-59	8.04867e-58
RPLP0__chr12	2016.14	-1.40296	0.0868336	2.43061e-59	8.8565e-58
RAB36__chr22	309.693	2.988	0.186192	3.04768e-59	1.10797e-57
C15orf48__chr15	224.841	4.62321	0.288541	4.2413e-59	1.53841e-57
KCNK5__chr6	88.1926	3.46507	0.216694	4.43682e-59	1.60569e-57
RUVBL2__chr19	776.488	1.88138	0.116382	4.46289e-59	1.61148e-57
SLC46A3__chr13	219.562	4.18779	0.265812	4.91012e-59	1.76897e-57
IFT22__chr7	3030.62	3.15112	0.197762	5.01526e-59	1.80279e-57
CEP126__chr11	245.572	4.36106	0.274514	6.02377e-59	2.16045e-57
TSKU__chr11	370.357	-1.90138	0.118542	8.51092e-59	3.04565e-57
IK__chr5	827.53	2.07788	0.129446	8.5736e-59	3.06124e-57
SLC37A1__chr21	88.1535	2.4207	0.150683	1.024e-58	3.64808e-57
MFSD6__chr2	224.61	1.57816	0.0984594	1.35739e-58	4.82506e-57
TJP2__chr9	174.476	2.24422	0.14026	1.48282e-58	5.25923e-57
HLA-C__chr6	3002.78	1.5129	0.0944128	1.64601e-58	5.82514e-57
SPEF2__chr5	120.847	5.07707	0.319214	1.73199e-58	6.11587e-57
FBXO36__chr2	153.016	2.83656	0.178302	2.26407e-58	7.97712e-57
SNRPD2__chr19	1103.64	-1.15676	0.0722721	4.19092e-58	1.47336e-56
DYNLT1__chr6	1891.68	1.74339	0.109483	4.50097e-58	1.57889e-56
CCDC157__chr22	137.445	3.70123	0.23438	5.73599e-58	2.00772e-56
RPS2__chr16	13569.3	-2.00085	0.126072	6.65897e-58	2.3257e-56
LRP11__chr6	261.336	2.64501	0.166741	6.75833e-58	2.35525e-56
LOC101927596__chr2	119.576	6.51855	0.41191	7.48099e-58	2.60143e-56
PLSCR1__chr3	133.561	2.15796	0.135508	8.45833e-58	2.93491e-56
DEGS2__chr14	308.784	4.1125	0.26692	8.79145e-58	3.0439e-56
DNAI2__chr17	107.819	6.40589	0.401935	9.54367e-58	3.2972e-56
C20orf195__chr20	120.293	5.36667	0.34418	1.37244e-57	4.73136e-56
RPL10A__chr6	8022.36	-1.48091	0.0940742	1.51479e-57	5.21087e-56
GLIS3__chr9	88.1231	5.50721	0.347337	1.53012e-57	5.2523e-56
EPCAM__chr2	265.291	2.62513	0.166622	1.9305e-57	6.61248e-56
TIMM9__chr14	192.504	-1.689	0.106384	2.29596e-57	7.84748e-56
C4orf19__chr4	125.537	5.48446	0.347516	2.43086e-57	8.29084e-56
CYSTM1__chr5	1274.09	2.1067	0.13345	2.62515e-57	8.93446e-56
SLC4A8__chr12	81.7125	5.11626	0.323624	2.85099e-57	9.68248e-56
C14orf142__chr14	147.707	3.44836	0.218926	3.02809e-57	1.02622e-55
TSNAXIP1__chr16	96.3796	5.21824	0.330776	3.07228e-57	1.03899e-55
MORN1__chr1	112.449	4.51367	0.287702	3.43845e-57	1.16037e-55
NPHP1__chr2	69.1935	3.45638	0.219393	4.61011e-57	1.55249e-55
ERN2__chr16	148.312	3.82523	0.246122	5.58696e-57	1.8775e-55
GGT6__chr17	90.9887	2.97458	0.188545	5.69952e-57	1.91131e-55
NEK11__chr3	87.246	4.30077	0.273991	6.62854e-57	2.2182e-55
HES6__chr2	85.0973	3.5762	0.227552	7.23774e-57	2.41701e-55
KNDC1__chr10	107.51	5.20476	0.328753	8.11238e-57	2.70345e-55
MAK__chr6	77.008	5.35795	0.34146	8.35201e-57	2.77752e-55
CDKN1A__chr6	2708.57	1.93716	0.123222	9.80972e-57	3.25553e-55
DZANK1__chr20	124.74	3.75774	0.240514	9.94518e-57	3.29365e-55
SMPD2__chr6	178.569	2.46855	0.157369	1.26763e-56	4.18948e-55
CISD1__chr10	530.743	0.887624	0.0561291	1.39094e-56	4.58752e-55
PIH1D3__chrX	117.386	6.80587	0.433988	1.57509e-56	5.18419e-55
CETN2__chrX	8496.35	2.87022	0.18336	2.24062e-56	7.35954e-55
MORN3__chr12	99.6378	4.82876	0.309847	2.68612e-56	8.80474e-55
DAW1__chr2	94.7609	5.94142	0.378937	3.69152e-56	1.20756e-54
C6orf48__chr6	462.744	-1.97573	0.126786	4.92615e-56	1.60814e-54
RPS12__chr6	9441.85	-1.44092	0.0920025	5.1117e-56	1.66531e-54
COL18A1__chr21	66.282	-4.27023	0.275024	5.15916e-56	1.67736e-54
DFNA5__chr7	236.603	-2.58724	0.166751	5.40024e-56	1.75218e-54
PHB2__chr12	2107.14	-1.06043	0.0674465	6.80998e-56	2.20511e-54
PIK3R3__chr1	186.526	2.95647	0.191137	8.54214e-56	2.76041e-54
RNASE1__chr14	159.08	7.26179	0.470428	8.81796e-56	2.84379e-54
CCDC78__chr16	100.962	5.11089	0.33109	9.98705e-56	3.21434e-54
DAAM1__chr14	441.669	1.53967	0.0985425	1.16563e-55	3.74408e-54
B9D1__chr17	483.812	2.88967	0.187305	1.31633e-55	4.21964e-54
RPL19__chr17	3216.45	-1.03094	0.0662316	1.41295e-55	4.52033e-54
DNER__chr2	67.2476	5.53907	0.353564	2.2162e-55	7.07592e-54
ANKRD66__chr6	105.236	7.23461	0.461612	4.578e-55	1.45876e-53
STS__chrX	204.715	2.97955	0.193098	6.54366e-55	2.08096e-53
AGT__chr1	91.6015	6.5093	0.424732	7.07246e-55	2.24466e-53
RRAS__chr19	751.168	-1.78612	0.115658	8.58607e-55	2.71966e-53
KIF13B__chr8	89.5509	2.25011	0.145459	9.13339e-55	2.88731e-53
PLD3__chr19	539.748	-1.27168	0.0822768	9.40193e-55	2.96634e-53
CLCA2__chr1	223.847	-4.75363	0.321523	1.49454e-54	4.70605e-53
CLIC5__chr6	156.301	6.64285	0.425276	1.69147e-54	5.31567e-53
GCLM__chr1	436.816	2.08779	0.135821	2.12655e-54	6.66987e-53
GPNMB__chr7	1613.11	-3.61699	0.241046	2.76804e-54	8.66489e-53
C2orf70__chr2	84.5929	5.88276	0.379983	2.84571e-54	8.89063e-53
SPOCK2__chr10	890.789	3.94739	0.261275	2.90417e-54	9.05559e-53
RPS6__chr9	19305.1	-1.3521	0.0887074	3.05281e-54	9.50052e-53
GPRC5B__chr16	87.6779	3.78289	0.247588	3.81775e-54	1.1858e-52
MDH1B__chr2	106.354	5.53932	0.364033	4.83538e-54	1.49897e-52
RPLP2__chr11	6211.8	-1.41306	0.0916893	5.55762e-54	1.71953e-52
USP2__chr11	109.442	6.07949	0.401879	6.12476e-54	1.89135e-52
DKK3__chr11	147.642	-3.91245	0.260594	6.79227e-54	2.09343e-52
GBP3__chr1	100.522	2.65677	0.173268	7.19348e-54	2.21282e-52
OR7E14P__chr11	443.134	3.22462	0.215028	7.99854e-54	2.45575e-52
CFAP57__chr1	102.078	6.93474	0.449913	8.1412e-54	2.49476e-52
RAMP1__chr2	113.299	4.82463	0.317746	9.68854e-54	2.96325e-52
LLGL2__chr17	460.639	1.72785	0.113171	1.03103e-53	3.1474e-52
PEAK1__chr15	218.132	2.20951	0.144848	1.07293e-53	3.26906e-52
TTC26__chr7	82.3577	3.20859	0.210441	1.14606e-53	3.48523e-52
BMP7__chr20	405.408	-2.60718	0.172575	1.16167e-53	3.52601e-52
RIBC2__chr22	179.355	5.45186	0.360629	1.18944e-53	3.60348e-52
PHLPP1__chr18	456.078	1.99444	0.130973	1.56689e-53	4.738e-52
GSTA2__chr6	891.963	6.61571	0.46746	1.60451e-53	4.8426e-52
LOXL4__chr10	366.393	2.35916	0.155517	1.74805e-53	5.26589e-52
MDM2__chr12	329.588	1.58576	0.103562	1.83741e-53	5.52467e-52
CYP2B7P__chr19	1374.28	4.57477	0.31381	1.94904e-53	5.84931e-52
HNRNPC__chr14	5688.9	-0.91745	0.060119	1.98487e-53	5.94568e-52
KCNRG__chr13	119.013	5.18217	0.344813	2.05553e-53	6.14583e-52
CCNB1IP1__chr14	218.883	-1.88203	0.123438	2.14825e-53	6.41108e-52
ZFYVE21__chr14	424.697	-1.15938	0.0757184	2.40681e-53	7.16934e-52
HCG14__chr6	71.6281	4.85384	0.320216	2.57899e-53	7.66795e-52
IFT57__chr3	552.884	2.54174	0.16745	2.58603e-53	7.67461e-52
ARFGEF3__chr6	263.799	2.78714	0.18475	2.94285e-53	8.71738e-52
C10orf95__chr10	121.083	4.16369	0.275548	3.19988e-53	9.46122e-52
RPS9__chr19	3193.86	-1.32591	0.0869838	3.3952e-53	1.00202e-51
SLPI__chr20	11958.5	2.88306	0.191531	3.60996e-53	1.06344e-51
MT1X__chr16	2518.62	-3.19325	0.211958	6.02003e-53	1.77015e-51
WDR63__chr1	169.525	5.48863	0.369227	6.20012e-53	1.81976e-51
GALNS__chr16	211.829	1.9862	0.130977	6.73942e-53	1.97443e-51
DERL3__chr22	195.873	4.07768	0.274802	7.21913e-53	2.1111e-51
GSR__chr8	546.103	-1.11811	0.0733984	7.99234e-53	2.33295e-51
SGPP1__chr14	68.8276	-2.82448	0.187022	1.05673e-52	3.07895e-51
MYH14__chr19	951.716	3.7065	0.252942	1.27939e-52	3.72094e-51
DPCD__chr10	303.113	2.35647	0.155951	1.3451e-52	3.90495e-51
HERC6__chr4	292.013	2.57486	0.172167	1.56664e-52	4.53984e-51
ANKUB1__chr3	64.5611	5.57328	0.366775	1.69903e-52	4.9146e-51
STK38__chr6	936.8	1.49781	0.098832	1.80251e-52	5.2045e-51
CCDC89__chr11	78.2787	5.68266	0.376877	1.89633e-52	5.46553e-51
DNAH6__chr2	90.6213	6.43072	0.422132	1.99318e-52	5.73434e-51
C11orf97__chr11	110.45	7.21814	0.473806	2.69761e-52	7.74704e-51
GLIPR2__chr9	86.2542	5.17735	0.348426	3.28179e-52	9.4078e-51
EPS8__chr12	109.383	1.73717	0.114892	3.31819e-52	9.49511e-51
SHANK2__chr11	91.7034	3.87348	0.258846	3.41353e-52	9.75052e-51
NXN__chr17	685.606	-1.24309	0.0821152	4.56871e-52	1.30269e-50
NUCB2__chr11	339.147	3.52707	0.240522	5.75283e-52	1.63741e-50
SLC15A2__chr3	412.92	2.27041	0.151985	8.33189e-52	2.36726e-50
VRK3__chr19	624.368	2.36585	0.159182	9.55683e-52	2.71048e-50
LOC388780__chr20	98.6052	6.64862	0.440869	1.01557e-51	2.87524e-50
MTMR2__chr11	320.526	1.63273	0.108763	1.11734e-51	3.15776e-50
ATG9B__chr7	103.61	5.03188	0.338924	1.30066e-51	3.66936e-50
C22orf15__chr22	99.6485	6.65243	0.441133	1.49012e-51	4.19648e-50
MED25__chr19	630.266	2.33636	0.156249	1.57244e-51	4.42053e-50
C2orf81__chr2	284.567	4.56186	0.311081	2.08726e-51	5.85752e-50
SAPCD1-AS1__chr6	132.8	3.80247	0.256763	2.91139e-51	8.15597e-50
ADIRF__chr10	3690.3	-3.23533	0.218676	3.15292e-51	8.81715e-50
ANKMY1__chr2	176.182	4.67768	0.318353	4.64188e-51	1.29584e-49
DSCAML1__chr11	85.3336	6.06953	0.406562	4.67331e-51	1.30234e-49
FBXO15__chr18	129.153	5.46401	0.37575	6.01216e-51	1.67253e-49
MUC1__chr1	1618.2	3.27728	0.223982	6.40793e-51	1.77954e-49
CYP2F1__chr19	1237.04	6.1227	0.419634	6.64098e-51	1.84106e-49
WBSCR27__chr7	204.399	2.89601	0.195397	6.7527e-51	1.86879e-49
RPL30__chr8	5343.4	-1.38724	0.0931168	6.99271e-51	1.93187e-49
IFT122__chr3	173.641	3.50433	0.237231	7.54022e-51	2.07954e-49
LRG1__chr19	583.344	1.28646	0.0863798	8.45258e-51	2.32715e-49
ECT2L__chr6	77.1902	6.46399	0.433563	1.08514e-50	2.98246e-49
NEDD9__chr6	135.938	2.61854	0.177053	1.7944e-50	4.92337e-49
KIF24__chr9	152.211	4.13539	0.281587	2.49971e-50	6.84681e-49
HS3ST6__chr16	97.4617	6.8413	0.466522	2.53193e-50	6.92319e-49
RRAGD__chr6	139.862	2.69472	0.182781	3.34877e-50	9.14112e-49
RBM47__chr4	910.862	1.90773	0.129397	3.98844e-50	1.08687e-48
TSGA10__chr2	565.36	4.45156	0.311241	5.41475e-50	1.47303e-48
TPM2__chr9	466.133	-2.34839	0.160679	5.53143e-50	1.50222e-48
RNF144B__chr6	281.875	2.18511	0.148604	5.5904e-50	1.51566e-48
CLIP1__chr12	1006.78	1.20787	0.0817768	6.60177e-50	1.78683e-48
CFAP44__chr3	116.126	4.53789	0.314725	7.82489e-50	2.11431e-48
KIAA0895__chr7	109.597	2.88652	0.197117	8.19578e-50	2.21079e-48
ADGRF1__chr6	636.87	3.18881	0.221159	1.37706e-49	3.70832e-48
LRRC49__chr15	73.2988	3.47606	0.237002	1.55055e-49	4.16852e-48
SPAG17__chr1	131.89	6.88276	0.470512	1.63738e-49	4.39456e-48
CFAP157__chr9	114.636	6.31752	0.432508	1.89731e-49	5.08364e-48
TMEM67__chr8	231.733	3.11383	0.213478	2.4377e-49	6.52064e-48
RPS29__chr14	4230.97	-1.26852	0.0868605	2.47013e-49	6.59637e-48
DENND6B__chr22	276.705	3.09706	0.214967	3.50374e-49	9.34096e-48
PHTF1__chr1	104.327	2.55518	0.175182	4.62286e-49	1.2304e-47
C20orf27__chr20	232.307	-1.59638	0.109333	4.88072e-49	1.29688e-47
RPLP1__chr15	12533.8	-1.24653	0.0853926	5.49837e-49	1.45857e-47
SLC35A2__chrX	325.521	1.45899	0.0996919	5.86514e-49	1.55329e-47
APOBEC3C__chr22	2052.21	-1.80188	0.124884	7.21619e-49	1.90794e-47
LRGUK__chr7	90.3226	6.53427	0.448055	7.24346e-49	1.91199e-47
SSBP4__chr19	350.741	1.97071	0.135125	7.28651e-49	1.92018e-47
EEF1B2__chr2	3744.96	-1.34671	0.0921901	7.82364e-49	2.05834e-47
CYB5B__chr16	1093.09	-1.45454	0.100026	8.64569e-49	2.27088e-47
PPP1R36__chr14	74.4375	4.87381	0.335315	9.7263e-49	2.55052e-47
USP54__chr10	132.991	2.61758	0.18012	9.75491e-49	2.55384e-47
LTB4R__chr14	97.1496	-3.55123	0.248282	1.13932e-48	2.97788e-47
FAM127B__chrX	929.308	-1.17952	0.0810655	1.60486e-48	4.18781e-47
ARL4C__chr2	922.585	-4.06428	0.286947	1.6398e-48	4.27203e-47
MYB__chr6	192.695	4.22107	0.294234	2.16279e-48	5.62536e-47
DNAJC10__chr2	422.226	1.87775	0.129437	2.20345e-48	5.72181e-47
FAU__chr11	4185.36	-0.80834	0.0555647	2.45869e-48	6.37427e-47
CD24__chr6	32460.8	2.03369	0.141116	2.58273e-48	6.68501e-47
RSPH14__chr22	132.457	4.04627	0.283217	2.7424e-48	7.08682e-47
CSPP1__chr8	150.012	2.68513	0.186339	3.01093e-48	7.76821e-47
LRRC56__chr11	71.2917	3.91516	0.272202	3.97068e-48	1.02279e-46
EFCAB12__chr3	96.4846	6.09043	0.421685	4.1088e-48	1.05666e-46
HIST1H1C__chr6	407.35	2.2635	0.157831	4.26102e-48	1.09405e-46
LOC389906__chrX	125.885	-2.2355	0.155585	4.41614e-48	1.13206e-46
HLA-B__chr6	4294.4	2.16092	0.151543	5.4391e-48	1.39206e-46
BMP3__chr4	108.513	3.32245	0.231512	6.05345e-48	1.54682e-46
WFDC21P__chr17	262.68	4.27364	0.303417	6.95899e-48	1.77537e-46
GNAI2__chr3	1066.74	-1.10923	0.0767934	8.18796e-48	2.08558e-46
SLC22A4__chr5	79.53	5.72504	0.399725	8.36426e-48	2.1271e-46
KLHL5__chr4	461.166	1.80355	0.125482	8.80023e-48	2.23442e-46
PNKD__chr2	954.258	1.32193	0.091632	9.18066e-48	2.32732e-46
MRPS34__chr16	624.812	-1.07646	0.0745288	1.12584e-47	2.84952e-46
CCDC85B__chr11	129.857	-2.15144	0.150206	1.49043e-47	3.76634e-46
APOL6__chr22	390.667	1.89105	0.132151	1.53865e-47	3.88205e-46
LOC101928075__chr14	87.6794	6.36661	0.44564	1.5473e-47	3.89774e-46
MYO5C__chr15	146.369	1.9827	0.138061	1.5879e-47	3.99372e-46
SPATS1__chr6	74.1243	6.66074	0.460031	1.79128e-47	4.49817e-46
CDK4__chr12	591.55	-1.68232	0.11762	1.97083e-47	4.94129e-46
GNG12__chr1	898.902	1.0493	0.0725724	2.4394e-47	6.10652e-46
AGR3__chr7	114.142	7.78973	0.537685	2.72841e-47	6.81931e-46
DTHD1__chr4	66.9641	5.72141	0.40377	3.4e-47	8.48462e-46
IGFBP5__chr2	85.7316	4.78929	0.334457	3.52625e-47	8.78597e-46
SKIL__chr3	94.0431	2.47874	0.173887	3.89737e-47	9.69553e-46
SSH3__chr11	614	-1.09324	0.0764067	4.12479e-47	1.02454e-45
RBKS__chr2	142.066	3.16772	0.224006	4.76211e-47	1.181e-45
NUDC__chr1	3410.68	1.42736	0.0996291	5.45445e-47	1.35061e-45
CIB1__chr15	4352.95	1.96192	0.137832	5.51423e-47	1.3633e-45
DST__chr6	326.129	-2.28183	0.160425	5.65044e-47	1.39482e-45
C19orf48__chr19	195.423	-2.53813	0.179307	7.26271e-47	1.79005e-45
NMU__chr4	212.759	-2.38348	0.168283	7.27663e-47	1.79072e-45
SRD5A3__chr4	949.267	1.78648	0.125845	9.91375e-47	2.43595e-45
C17orf97__chr17	810.933	3.79511	0.273147	1.00132e-46	2.4566e-45
CD38__chr4	86.1853	3.1895	0.225526	1.10507e-46	2.70701e-45
CFI__chr4	96.2438	2.3896	0.167913	1.17398e-46	2.8714e-45
PSMB10__chr16	419.961	1.79561	0.126404	1.28191e-46	3.13061e-45
HCFC1R1__chr16	228.221	-1.96327	0.138389	1.37417e-46	3.3508e-45
EEF1D__chr8	767.855	-1.32872	0.0932783	1.58302e-46	3.85419e-45
RPS23__chr5	7710.34	-1.55871	0.109813	1.61597e-46	3.92843e-45
C16orf54__chr16	63.4785	5.80733	0.4154	1.69607e-46	4.1169e-45
CCDC81__chr11	80.9627	6.41191	0.452772	1.78804e-46	4.33357e-45
CAPNS2__chr16	52.7826	-5.36694	0.383429	2.12717e-46	5.14769e-45
KATNAL2__chr18	127.58	3.80125	0.272908	2.22744e-46	5.38219e-45
NSA2__chr5	644.988	-0.955721	0.0670305	2.25718e-46	5.44583e-45
CH17-340M24.3__chrX	97.0285	3.62364	0.257911	2.46694e-46	5.94294e-45
GSDMB__chr17	288.443	3.1847	0.230611	2.71712e-46	6.53581e-45
ADGRE5__chr19	223.582	2.83927	0.204008	3.33964e-46	8.02116e-45
STK33__chr11	88.3447	4.91492	0.352228	3.42581e-46	8.21577e-45
CLDN1__chr3	1266.12	2.07529	0.148063	4.43658e-46	1.06239e-44
CDIP1__chr16	195.684	-2.3094	0.164191	4.66498e-46	1.11541e-44
TMEM212__chr3	78.6365	3.53172	0.253438	5.28176e-46	1.261e-44
RPS7__chr2	3319.94	-1.14138	0.0806408	5.30053e-46	1.2636e-44
ZNF664__chr12	2198.87	1.29738	0.0916678	6.02526e-46	1.43423e-44
RHPN2__chr19	557.076	2.67238	0.192287	7.19987e-46	1.71128e-44
TTC21A__chr3	66.4249	5.41397	0.38503	8.73218e-46	2.0724e-44
GDA__chr9	89.9166	5.37398	0.388776	1.02317e-45	2.42469e-44
GOLPH3L__chr1	449.745	2.63608	0.189743	1.03354e-45	2.44563e-44
CMAHP__chr6	59.9174	4.47917	0.321118	1.10462e-45	2.60997e-44
NDUFAF3__chr3	536.051	1.29121	0.0921428	1.37126e-45	3.23044e-44
PRDX5__chr11	14550.8	1.37748	0.0973503	1.37077e-45	3.23044e-44
EFHB__chr3	144.746	5.92413	0.438482	1.53729e-45	3.61625e-44
TRIM2__chr4	303.919	2.34762	0.168999	1.81578e-45	4.26508e-44
MSLN__chr16	323.561	3.97229	0.290721	2.26439e-45	5.31102e-44
COL17A1__chr10	500.351	-2.9057	0.212012	2.58204e-45	6.04719e-44
SEZ6L2__chr16	183.729	-1.80547	0.128906	2.68038e-45	6.26834e-44
IFT172__chr2	159.042	3.15434	0.227671	2.78095e-45	6.49402e-44
EP300-AS1__chr22	74.6196	2.59906	0.185828	2.8458e-45	6.63577e-44
GATS__chr7	144.052	4.64758	0.344364	2.92128e-45	6.80187e-44
NOB1__chr16	231.396	-1.3431	0.0955343	3.57711e-45	8.31677e-44
ABHD11__chr7	293.54	1.79325	0.128554	4.36543e-45	1.01349e-43
PPP1R7__chr2	1238.77	1.6835	0.119798	4.40937e-45	1.02221e-43
RPL23A__chr17	1277.29	-1.56165	0.112079	5.06337e-45	1.17212e-43
GSTO2__chr10	209.635	-2.53436	0.183116	7.01755e-45	1.62215e-43
ENPP5__chr6	89.836	3.22902	0.234238	7.61338e-45	1.75734e-43
POLR2I__chr19	987.395	1.72679	0.123839	7.90475e-45	1.82196e-43
RPL35A__chr3	3775.67	-1.08292	0.0774902	8.38384e-45	1.92961e-43
ZFAS1__chr20	678.74	-1.68134	0.121163	8.50571e-45	1.95485e-43
CAPN13__chr2	237.442	3.74433	0.274923	9.53054e-45	2.18724e-43
RPL14__chr3	28082	-1.7291	0.124481	1.14419e-44	2.62214e-43
MUCL1__chr12	54.2972	4.05186	0.294363	1.25812e-44	2.8791e-43
C2CD2L__chr11	90.6702	2.8429	0.205452	1.35808e-44	3.10341e-43
OSCP1__chr1	339.904	3.82363	0.283324	1.40186e-44	3.19888e-43
ZFAND5__chr9	699.009	1.03773	0.0735692	1.47353e-44	3.35764e-43
SYTL3__chr6	111.287	4.01625	0.293117	1.50465e-44	3.42368e-43
ALOX15B__chr17	297.045	-3.63018	0.267027	1.50739e-44	3.42503e-43
SPSB1__chr1	791.753	2.05506	0.149362	2.30757e-44	5.23572e-43
SELENBP1__chr1	1405.91	2.19933	0.160473	2.50551e-44	5.67678e-43
RPL9__chr4	9607.22	-1.35946	0.09818	2.50926e-44	5.67725e-43
CRKL__chr22	424.368	-1.30472	0.0944327	3.24477e-44	7.33097e-43
LY6G5C__chr6	217.135	3.6396	0.270576	3.71921e-44	8.39105e-43
TMA7__chr3	1472.48	-0.795616	0.0571725	3.7767e-44	8.50874e-43
MYO1D__chr17	160.198	1.53072	0.110506	4.15202e-44	9.34117e-43
CASP7__chr10	241.995	1.69874	0.12321	5.16306e-44	1.15995e-42
IL13RA1__chrX	124.786	1.6048	0.116024	5.66505e-44	1.27094e-42
FABP6__chr5	71.4923	6.93109	0.501543	6.3855e-44	1.43057e-42
SLC22A17__chr14	72.6581	-2.89462	0.212342	7.31922e-44	1.63746e-42
C11orf16__chr11	86.3646	6.79787	0.491903	8.07347e-44	1.80368e-42
SYT8__chr11	4116.17	2.84032	0.212409	8.36982e-44	1.86728e-42
CYP27A1__chr2	136.223	4.87621	0.363354	8.90145e-44	1.98311e-42
FAM214A__chr15	262.965	2.63609	0.19491	9.6442e-44	2.1456e-42
GMPPB__chr3	97.3279	2.55079	0.185857	9.96086e-44	2.21297e-42
AK9__chr6	59.2418	3.83877	0.281302	1.02629e-43	2.27691e-42
LRRC74B__chr22	132.708	5.17503	0.392302	1.25711e-43	2.78515e-42
DNAH3__chr16	50.3453	5.43821	0.394925	1.46483e-43	3.24086e-42
KRT4__chr12	2688.01	5.80603	0.452238	1.50007e-43	3.31424e-42
C12orf75__chr12	117.518	2.34408	0.171342	1.55385e-43	3.42834e-42
ESPN__chr1	444.09	-1.36495	0.0994089	1.61366e-43	3.55538e-42
WDR92__chr2	148.244	2.19313	0.160626	2.08232e-43	4.58168e-42
CCDC39__chr3	73.1468	6.61762	0.479205	2.1686e-43	4.76497e-42
NLGN2__chr17	125.076	-2.47628	0.182584	2.18164e-43	4.78704e-42
FAM127A__chrX	537.412	-1.8419	0.133977	2.28862e-43	5.01491e-42
HYDIN__chr16	95.0023	6.76407	0.494567	2.9834e-43	6.52838e-42
CATSPERD__chr19	84.196	6.60792	0.487173	2.99433e-43	6.54334e-42
RPS14P3__chr1	87.3612	-1.50737	0.110254	4.41857e-43	9.6425e-42
ENAH__chr1	832.614	1.45177	0.106278	4.8816e-43	1.06384e-41
RPL27__chr17	1753.07	-1.32332	0.0969315	7.00334e-43	1.52416e-41
C5AR1__chr19	307.332	3.23634	0.24192	7.76494e-43	1.68761e-41
SPON2__chr4	256.544	3.25898	0.24634	7.86683e-43	1.70743e-41
ANKRD54__chr22	167.659	2.45085	0.181742	9.7124e-43	2.10514e-41
LKAAEAR1__chr20	98.1156	5.99427	0.464484	9.74589e-43	2.10954e-41
VWA3A__chr16	103.351	6.85445	0.505743	1.0333e-42	2.23361e-41
NR4A2__chr2	63.2564	3.77567	0.282526	1.13035e-42	2.44008e-41
IDH2__chr15	831.399	1.98671	0.146915	1.26552e-42	2.72821e-41
TTC39A__chr1	55.9005	4.27641	0.316967	1.59241e-42	3.42828e-41
TLE4__chr9	153.496	1.89671	0.140229	1.60543e-42	3.45168e-41
WRB__chr21	834.204	2.44998	0.182681	2.03672e-42	4.37308e-41
NRAV__chr12	82.7686	2.95208	0.219148	2.31534e-42	4.96464e-41
EFHC1__chr6	723.849	3.69042	0.277708	2.34047e-42	5.0118e-41
FUT2__chr19	147.076	2.40579	0.179005	2.40386e-42	5.14065e-41
WDR54__chr2	638.1	2.62611	0.196144	2.47011e-42	5.27529e-41
MKX__chr10	74.8619	6.60844	0.484722	2.48355e-42	5.29691e-41
MEIG1__chr10	59.9974	3.72251	0.275777	2.51366e-42	5.35399e-41
LTA4H__chr12	608.62	-1.59567	0.118055	2.61901e-42	5.57096e-41
CNTRL__chr9	83.6233	3.42195	0.253801	2.73198e-42	5.80355e-41
WWP2__chr16	212.465	1.35891	0.10029	3.0168e-42	6.40009e-41
TRMT112__chr11	3804.5	-1.08419	0.0799286	3.18165e-42	6.74087e-41
GAPVD1__chr9	367.439	1.69501	0.125971	3.19801e-42	6.76659e-41
COG7__chr16	99.6081	1.41006	0.104153	3.43572e-42	7.25994e-41
BTBD9__chr6	146.621	2.14754	0.159935	3.84428e-42	8.11256e-41
ORAI2__chr7	149.273	2.29178	0.170677	4.37646e-42	9.22343e-41
LINC01279__chr3	64.6197	4.94033	0.36737	4.51315e-42	9.499e-41
ARL3__chr10	1184.61	1.78092	0.13252	6.32627e-42	1.32976e-40
UCKL1-AS1__chr20	88.7548	5.75684	0.441933	7.25445e-42	1.52286e-40
DNAH9__chr17	52.79	5.87999	0.437249	7.86826e-42	1.64955e-40
TMEM110__chr3	171.567	1.75652	0.131209	8.62195e-42	1.80519e-40
SNHG25__chr17	70.0051	-1.78157	0.132852	1.41028e-41	2.94888e-40
SPATA17__chr1	88.365	5.41339	0.407048	1.48581e-41	3.10275e-40
NOS3__chr7	101.283	3.56918	0.270486	1.74809e-41	3.6457e-40
HSPB11__chr1	607.074	1.77552	0.132697	1.76879e-41	3.68405e-40
PLPPR3__chr19	50.0889	5.71414	0.425977	2.13104e-41	4.43278e-40
RAB7B__chr1	89.5733	-2.70579	0.204138	2.19982e-41	4.56991e-40
WRAP53__chr17	118.522	2.59034	0.194734	2.30103e-41	4.77396e-40
SAMHD1__chr20	47.4737	4.09246	0.308925	2.3647e-41	4.8997e-40
CYB561__chr17	253.79	1.57549	0.117979	2.55608e-41	5.28939e-40
ZAK__chr2	267.693	-1.07649	0.0802891	2.88359e-41	5.95941e-40
NPC2__chr14	1869.92	-1.22883	0.0920153	2.91263e-41	6.01167e-40
GK__chrX	47.4053	3.87033	0.290823	3.56839e-41	7.35567e-40
EIF3F__chr11	993.335	-1.17864	0.0876269	3.57642e-41	7.36274e-40
MYO6__chr6	379.064	1.21731	0.0909743	5.12508e-41	1.05374e-39
HDAC9__chr7	67.8321	2.7653	0.208833	5.7683e-41	1.18446e-39
CATIP__chr2	71.3868	6.41448	0.483746	6.12312e-41	1.25571e-39
DYNLL1__chr12	5788.9	1.85752	0.140122	6.26348e-41	1.28285e-39
ETV6__chr12	472.898	1.49306	0.112655	6.56602e-41	1.34138e-39
IFT27__chr22	298.363	2.45447	0.186611	6.55921e-41	1.34138e-39
SHC1__chr1	461.308	-2.24767	0.171786	8.32751e-41	1.69907e-39
C1orf233__chr1	203.173	-1.68752	0.127513	8.73395e-41	1.77972e-39
OTUD6B-AS1__chr8	209.523	1.8462	0.139742	9.08888e-41	1.84969e-39
ETV4__chr17	128.015	-3.92896	0.302799	9.67827e-41	1.96714e-39
FARP1__chr13	274.2	2.08294	0.157432	1.11851e-40	2.27053e-39
SPATA4__chr4	63.7606	6.79046	0.50986	1.157e-40	2.34568e-39
LGALS1__chr22	1484.24	-4.46615	0.364663	1.2038e-40	2.43747e-39
POLR1E__chr9	77.3697	-2.40332	0.182812	1.23683e-40	2.50118e-39
KIAA0930__chr22	407.022	-1.2937	0.0975763	1.24243e-40	2.50932e-39
TWIST2__chr2	64.7555	-5.39375	0.415336	1.27721e-40	2.57632e-39
MFSD1__chr3	169.869	1.47213	0.111185	1.34853e-40	2.71677e-39
DAPL1__chr2	170.039	-2.94664	0.226144	1.49769e-40	3.01347e-39
CHST6__chr16	177.963	4.75326	0.371908	1.51039e-40	3.03521e-39
CIPC__chr14	111.162	1.84704	0.139825	1.69172e-40	3.39532e-39
DLEC1__chr3	77.8409	6.25365	0.477153	1.71791e-40	3.44357e-39
TP53INP2__chr20	121.776	2.49617	0.190231	1.76413e-40	3.5318e-39
CALM2__chr2	5285.44	1.211	0.0914269	1.87931e-40	3.75768e-39
ANKRD45__chr1	51.6745	5.71546	0.432289	1.96235e-40	3.91882e-39
ALDH1A1__chr9	2023.54	2.51875	0.195828	2.35541e-40	4.69789e-39
EPB41L4B__chr9	117.701	2.91836	0.224539	2.37328e-40	4.72765e-39
EHD3__chr2	66.6738	-2.96636	0.228524	3.41882e-40	6.80192e-39
CFAP70__chr10	132.167	3.56809	0.276261	3.43685e-40	6.82929e-39
RAB37__chr17	57.3311	4.41953	0.338221	3.51231e-40	6.97058e-39
MEIS3P1__chr17	258.458	1.93762	0.148205	3.53932e-40	7.01548e-39
STEAP3__chr2	291.087	2.84869	0.221052	4.38656e-40	8.68409e-39
C2__chr6	59.4441	3.4179	0.260275	4.67063e-40	9.23502e-39
LOC100506844__chr12	164.106	4.35876	0.3422	4.77603e-40	9.43178e-39
NAP1L1__chr12	1186.96	-1.14553	0.0871359	4.78848e-40	9.44471e-39
IL5RA__chr3	78.4069	6.70639	0.509294	5.04348e-40	9.9354e-39
TMF1__chr3	276.721	1.25972	0.095814	5.37623e-40	1.05779e-38
PARD6G__chr18	63.5859	-1.82453	0.139311	5.60781e-40	1.102e-38
DCDC2B__chr1	63.6871	6.72172	0.507897	5.88449e-40	1.15495e-38
CFAP206__chr6	83.7581	6.84236	0.524297	6.11702e-40	1.19912e-38
CLINT1__chr5	1598.52	1.27326	0.097121	7.23203e-40	1.41596e-38
MRC2__chr17	50.2371	-3.05845	0.235381	7.37931e-40	1.44302e-38
ZNF69__chr19	98.8502	3.68821	0.286976	7.53783e-40	1.47222e-38
MTURN__chr7	373.186	1.64567	0.126141	7.76534e-40	1.51481e-38
CCDC3__chr10	97.9563	-4.31782	0.340417	8.19035e-40	1.59577e-38
RASGEF1B__chr4	53.8041	4.97054	0.38256	8.37271e-40	1.62932e-38
FMO3__chr1	254.604	3.31012	0.259829	1.01358e-39	1.97001e-38
SORD__chr15	896.936	1.45883	0.111642	1.29339e-39	2.5108e-38
GPX1__chr3	3154.19	-0.961576	0.0736213	1.46088e-39	2.83251e-38
IFT46__chr11	194.927	2.54733	0.196423	1.47138e-39	2.84943e-38
SDCBP__chr8	706.619	1.24955	0.0954944	1.50621e-39	2.91333e-38
IFI6__chr1	349.887	2.91138	0.227029	1.51491e-39	2.92662e-38
IQCE__chr7	218.083	1.91461	0.147074	1.64449e-39	3.17312e-38
NME7__chr1	112.207	2.36133	0.181842	1.7928e-39	3.45514e-38
LRRC73__chr6	69.3142	3.11825	0.241702	1.9576e-39	3.76819e-38
IQUB__chr7	62.8875	6.43611	0.489453	2.11108e-39	4.05875e-38
MPV17__chr2	1149.2	-0.844501	0.0644699	2.26363e-39	4.34683e-38
AHCY__chr20	499.884	-1.83497	0.142353	2.46003e-39	4.71831e-38
HIPK1__chr1	149.236	2.31819	0.179549	2.7836e-39	5.33251e-38
IQCD__chr12	66.4148	5.88195	0.455422	2.85098e-39	5.45505e-38
TC2N__chr14	173.353	1.78679	0.137655	2.96603e-39	5.66841e-38
RPL35__chr9	12481.2	-1.77912	0.138874	3.40302e-39	6.49579e-38
GSN__chr9	1220.84	1.42224	0.10976	3.42672e-39	6.53323e-38
CD9__chr12	1628.78	-1.3732	0.106051	3.56202e-39	6.78311e-38
GRAMD1C__chr3	54.8275	5.0593	0.39255	4.62737e-39	8.80136e-38
FAIM__chr3	109.772	2.18616	0.169496	4.99612e-39	9.49143e-38
ALDH3A2__chr17	758.721	-1.18112	0.0910552	5.01753e-39	9.52081e-38
FAM174B__chr15	60.4839	3.66574	0.286773	5.24458e-39	9.93984e-38
SHOC2__chr10	574.922	0.78415	0.0602687	5.33876e-39	1.01064e-37
EFHC2__chrX	89.4014	4.28513	0.337416	5.53582e-39	1.0467e-37
NIPSNAP1__chr22	294.041	-1.5974	0.123711	6.39676e-39	1.20806e-37
SARAF__chr8	380.887	1.10164	0.0848011	6.41861e-39	1.21076e-37
MCM6__chr2	48.7792	-3.23912	0.253984	6.85308e-39	1.29119e-37
GULP1__chr2	40.8395	3.80408	0.293745	7.91192e-39	1.48893e-37
ALDH4A1__chr1	103.106	-2.52321	0.198119	8.08346e-39	1.51942e-37
ULK4__chr3	45.9601	4.3662	0.338444	8.67769e-39	1.62921e-37
CFAP74__chr1	79.6951	7.29358	0.562335	9.35285e-39	1.75391e-37
RPS27A__chr2	16374.4	-1.03168	0.0793965	9.42285e-39	1.76496e-37
FYB__chr5	171.366	-2.16274	0.169277	9.64391e-39	1.80426e-37
IQCA1__chr2	482.151	3.63631	0.290539	9.96311e-39	1.8618e-37
SPATA6L__chr9	51.3118	4.71234	0.366449	1.00689e-38	1.87937e-37
EFCAB2__chr1	389.738	2.79867	0.21998	1.03291e-38	1.92569e-37
NEK6__chr9	189.096	-2.27019	0.178455	1.14703e-38	2.13596e-37
SYNGAP1__chr6	124.478	2.74664	0.214812	1.16965e-38	2.17554e-37
RPS25__chr11	6634.25	-1.30257	0.101193	1.21739e-38	2.26172e-37
SLC22A18__chr11	251.641	-1.45671	0.112968	1.2376e-38	2.29659e-37
NFATC2__chr20	57.8712	6.78443	0.520455	1.32203e-38	2.45042e-37
WFDC6__chr20	50.467	5.99062	0.468596	1.36197e-38	2.52153e-37
MB__chr22	44.0232	5.81657	0.447686	1.80463e-38	3.33722e-37
CRNDE__chr16	389.496	2.07535	0.162066	1.81227e-38	3.34747e-37
CLU__chr8	8780.51	2.14204	0.168838	1.92812e-38	3.55734e-37
SPATA6__chr1	100.943	3.04794	0.240391	1.97178e-38	3.63371e-37
NAV2__chr11	136.345	3.38473	0.269949	2.01202e-38	3.7036e-37
STMN3__chr20	267.004	-2.71246	0.214789	2.32575e-38	4.27617e-37
MCM7__chr7	926.377	-1.59768	0.124898	2.41259e-38	4.43074e-37
SCIN__chr7	67.7211	4.9524	0.390756	2.64135e-38	4.84529e-37
SEC14L1__chr17	889.503	1.63657	0.128232	2.98742e-38	5.47386e-37
PCYT2__chr17	344.602	1.59472	0.124066	3.0922e-38	5.65936e-37
PPOX__chr1	110.141	3.24165	0.255789	3.32326e-38	6.07529e-37
PPP1R10__chr6	223.648	1.63455	0.127953	3.38351e-38	6.17837e-37
KALRN__chr3	163.444	3.62128	0.291616	3.39515e-38	6.19258e-37
ARMC2__chr6	46.6394	5.34962	0.417889	3.40452e-38	6.20259e-37
STAM2__chr2	423.93	1.31823	0.102913	3.85588e-38	7.0169e-37
ANKRD28__chr3	72.3653	1.74491	0.136311	4.24034e-38	7.70778e-37
MTHFD1__chr14	242.561	-1.16031	0.0902707	4.26276e-38	7.73973e-37
SPNS2__chr17	162.147	4.74896	0.385039	4.32461e-38	7.84313e-37
ARMC9__chr2	71.6041	2.6314	0.206635	4.79504e-38	8.68645e-37
MRPL24__chr1	542.34	-1.10119	0.0857467	4.87731e-38	8.8255e-37
KIAA1841__chr2	62.0382	3.63269	0.286645	4.96191e-38	8.96844e-37
NCBP2-AS2__chr3	1405.9	-0.987	0.0769062	5.1301e-38	9.26198e-37
HES2__chr1	61.1075	-1.73156	0.135454	5.49166e-38	9.90356e-37
JAG2__chr14	729.248	-1.73335	0.136481	6.5564e-38	1.18104e-36
ZNF440__chr19	76.898	2.44449	0.193043	6.96203e-38	1.2527e-36
HNRNPA1__chr12	1819.83	-1.2714	0.0997019	7.16055e-38	1.28697e-36
AGBL2__chr11	88.9222	4.35513	0.351518	7.93994e-38	1.42545e-36
LRP2BP__chr4	51.8695	4.87995	0.383509	8.56623e-38	1.53616e-36
MAP1B__chr5	81.2638	5.9071	0.481073	1.17943e-37	2.11267e-36
LDLRAD4__chr18	60.5873	6.28276	0.4964	1.67754e-37	3.00156e-36
DUSP18__chr22	58.996	2.91346	0.231279	1.94025e-37	3.46773e-36
CDC42__chr1	2646.9	0.787909	0.0614876	1.97049e-37	3.51785e-36
SAMD9__chr7	182.576	1.75594	0.13895	1.98076e-37	3.53225e-36
CCDC190__chr1	56.4269	7.15179	0.557818	2.66386e-37	4.74511e-36
PKP1__chr1	173.596	-3.31648	0.267033	2.69802e-37	4.80061e-36
BTF3__chr5	1529.6	-0.938326	0.0738916	3.3878e-37	6.02125e-36
RAB17__chr2	62.1001	3.54974	0.282793	4.13995e-37	7.3499e-36
FAM174A__chr5	416.429	2.59186	0.209485	4.34496e-37	7.70533e-36
MSI2__chr17	384.743	1.3139	0.104452	4.43141e-37	7.84993e-36
MVP__chr16	473.461	1.15907	0.0915386	4.68901e-37	8.29705e-36
KIAA0556__chr16	79.6838	2.72756	0.218207	5.59391e-37	9.88731e-36
FBL__chr19	1013.63	-1.30442	0.104646	6.22482e-37	1.09903e-35
C9orf72__chr9	93.3635	3.48426	0.282579	6.50049e-37	1.14644e-35
VSIG2__chr11	55.4275	3.7747	0.303092	8.39945e-37	1.47971e-35
MUC5AC__chr11	80.7749	4.34074	0.352163	8.69967e-37	1.53091e-35
ARL6__chr3	84.5207	2.91398	0.233826	9.45961e-37	1.66281e-35
KATNB1__chr16	231.994	2.17579	0.174773	9.90891e-37	1.73988e-35
TXNRD1__chr12	502.123	2.53967	0.204752	1.07575e-36	1.88681e-35
LRWD1__chr7	91.0159	2.83596	0.228502	1.10207e-36	1.93085e-35
SRI__chr7	745.395	1.26704	0.100858	1.10728e-36	1.93785e-35
C10orf54__chr10	567.641	1.72174	0.137862	1.30381e-36	2.27932e-35
SAA2__chr11	302.322	4.30121	0.35823	1.39317e-36	2.43287e-35
SH3GL3__chr15	51.0732	3.68454	0.295506	1.46471e-36	2.55501e-35
BAIAP3__chr16	86.4594	4.76887	0.386048	1.72952e-36	3.01366e-35
TAPBP__chr6	1538.57	1.00679	0.080213	2.10145e-36	3.65775e-35
C11orf74__chr11	115.308	2.95612	0.239479	2.20531e-36	3.83437e-35
STX18__chr4	280.852	1.57542	0.12614	2.38511e-36	4.14248e-35
RPL41__chr12	45777.3	-0.977749	0.0780634	2.47087e-36	4.28677e-35
DBNDD1__chr16	239.757	2.61071	0.211229	2.84128e-36	4.92406e-35
MAPK3__chr16	842.126	1.14118	0.0909056	2.87653e-36	4.97976e-35
HSBP1__chr16	2396.29	1.02609	0.08186	3.07024e-36	5.30936e-35
TMEM25__chr11	103.405	-1.77913	0.143464	3.07614e-36	5.31382e-35
MAP9__chr4	225.027	2.56729	0.208779	3.24108e-36	5.5927e-35
SLC25A14__chrX	106.289	2.38559	0.192953	3.35079e-36	5.77579e-35
RPP38__chr10	1068.75	1.00042	0.0798543	3.54255e-36	6.09975e-35
TTLL9__chr20	77.9583	6.35278	0.510333	3.93603e-36	6.76997e-35
ERICH6-AS1__chr3	50.8596	3.51847	0.286467	4.34478e-36	7.465e-35
ALDH7A1__chr5	1061.05	-1.48334	0.120126	4.6587e-36	7.99577e-35
SGSM3__chr22	149.229	1.5266	0.123005	4.73954e-36	8.1258e-35
RHBDD2__chr7	3212.13	0.87466	0.0698892	5.81462e-36	9.95832e-35
AP2S1__chr19	2443.47	-0.853565	0.0683896	6.69385e-36	1.14519e-34
ARHGAP32__chr11	350.846	1.03018	0.0828112	7.48641e-36	1.27941e-34
LSM7__chr19	391.296	-0.919243	0.0737748	7.60542e-36	1.29836e-34
SORT1__chr1	445.105	2.51749	0.208607	9.6896e-36	1.6524e-34
TRAF3IP1__chr2	258.001	1.8979	0.154383	9.80028e-36	1.66949e-34
LEF1__chr4	165.317	-3.71164	0.308183	1.02853e-35	1.74849e-34
CYTH2__chr19	703.781	1.1612	0.093813	1.02859e-35	1.74849e-34
S100A14__chr1	1586.96	-2.90536	0.24132	1.05286e-35	1.78784e-34
ZSCAN5A__chr19	78.4664	2.37836	0.193326	1.0691e-35	1.81351e-34
PCYOX1__chr2	544.3	-1.13178	0.0911501	1.11216e-35	1.88454e-34
LRP10__chr14	2594.92	0.963932	0.0776937	1.25075e-35	2.11714e-34
GALNT12__chr9	148.198	1.38728	0.112096	1.52913e-35	2.58561e-34
TGFBR2__chr3	144.982	-1.97173	0.16125	1.6351e-35	2.76188e-34
C4orf22__chr4	38.6401	4.528	0.369179	1.84822e-35	3.11858e-34
BBS9__chr7	216.069	2.11308	0.172883	2.52399e-35	4.25435e-34
MRPL10__chr17	165.2	-1.16982	0.0950154	3.18901e-35	5.36963e-34
PKN1__chr19	151.567	1.53563	0.124935	3.20475e-35	5.39045e-34
F12__chr5	43.4066	-2.61264	0.21448	3.35467e-35	5.63276e-34
C15orf57__chr15	303.777	1.4291	0.116307	3.35585e-35	5.63276e-34
COL21A1__chr6	56.4899	3.49836	0.287769	3.4224e-35	5.73844e-34
AQP5__chr12	231.924	4.41036	0.371691	3.69861e-35	6.19507e-34
PTRF__chr17	256.223	-2.33894	0.1927	3.79922e-35	6.35693e-34
PYCARD__chr16	1188.85	-1.59417	0.130241	3.87663e-35	6.47968e-34
C11orf63__chr11	37.5411	3.63752	0.297353	4.13001e-35	6.89599e-34
LZTFL1__chr3	158.933	2.48061	0.203721	4.17169e-35	6.95833e-34
C10orf67__chr10	38.3005	5.37845	0.434534	4.17689e-35	6.95975e-34
DTNA__chr18	44.547	6.05257	0.49424	4.60968e-35	7.67289e-34
NACA__chr12	691.978	-1.10164	0.0897913	4.8054e-35	7.99036e-34
STX2__chr12	102.208	2.84765	0.235489	5.41591e-35	8.99615e-34
NSUN7__chr4	43.5406	4.14533	0.342749	6.02522e-35	9.99786e-34
CDK20__chr9	36.4685	3.11012	0.255802	6.91492e-35	1.14623e-33
CYB561A3__chr11	437.812	1.97192	0.162198	7.15499e-35	1.1848e-33
CSE1L__chr20	882.754	-1.20726	0.098751	7.40573e-35	1.22505e-33
LOC100506885__chr6	48.2615	5.06298	0.420926	9.47516e-35	1.56575e-33
ACTR3C__chr7	49.9683	4.41154	0.366195	9.82635e-35	1.62211e-33
SNX29__chr16	44.0627	2.62254	0.216241	1.02489e-34	1.69011e-33
ZNF3__chr7	347.503	1.77235	0.14557	1.06304e-34	1.75122e-33
CAPN5__chr11	102.419	2.05778	0.170163	1.23095e-34	2.02574e-33
DLG5-AS1__chr10	41.7996	2.80537	0.231452	1.34776e-34	2.2157e-33
RPL18A__chr19	29422.7	-1.13539	0.0933344	1.47165e-34	2.4169e-33
CDCA4__chr14	368.797	-2.42061	0.202226	1.48079e-34	2.42692e-33
VAMP3__chr1	541.471	-0.861373	0.0705366	1.48073e-34	2.42692e-33
CTNNBIP1__chr1	281.552	-1.43663	0.11819	1.67247e-34	2.73827e-33
PITPNM1__chr11	207.828	1.82228	0.150904	1.91997e-34	3.13706e-33
LOC101929767__chr17	143.011	2.18009	0.181358	1.91921e-34	3.13706e-33
GPX3__chr5	879.868	-1.83559	0.152332	1.95961e-34	3.19857e-33
MLLT4__chr6	476.419	1.79738	0.148995	2.0733e-34	3.38068e-33
C4orf47__chr4	48.2599	5.39937	0.447281	2.17702e-34	3.54619e-33
ERICH2__chr2	246.802	3.86871	0.336324	2.23125e-34	3.63083e-33
CALM1__chr14	9531.03	1.71048	0.142122	2.36552e-34	3.84542e-33
CCDC125__chr5	87.6379	2.7307	0.227129	2.42571e-34	3.93925e-33
LOC101927267__chr12	53.688	6.39165	0.523771	2.54918e-34	4.13556e-33
C2CD3__chr11	136.18	2.35248	0.195368	2.82623e-34	4.58039e-33
HLA-DPA1__chr6	145.187	5.05229	0.43374	2.85638e-34	4.62455e-33
MUC15__chr11	46.9199	5.71874	0.475994	2.93865e-34	4.75294e-33
GPC1__chr2	1009.35	-1.88047	0.156883	3.03893e-34	4.91017e-33
SNHG19__chr16	102.132	-2.12292	0.177049	3.46294e-34	5.58962e-33
PLEKHA6__chr1	51.318	3.26589	0.273845	3.82496e-34	6.16775e-33
CYB5R1__chr1	279.488	1.05237	0.0868209	4.09939e-34	6.60361e-33
SPOCK1__chr5	28.0502	3.69351	0.306974	4.13659e-34	6.65683e-33
FAM179B__chr14	449.624	2.35641	0.197127	4.45926e-34	7.16888e-33
FGFR1__chr8	29.9937	-3.536	0.295278	4.60612e-34	7.39754e-33
CFAP100__chr3	60.6235	6.17311	0.518487	4.63123e-34	7.43041e-33
CACNG6__chr19	67.0119	6.00973	0.51039	4.89706e-34	7.84904e-33
MTA1__chr14	144.038	-1.10957	0.0919549	5.42272e-34	8.68287e-33
SPTSSA__chr14	252.692	-1.85084	0.154302	5.86064e-34	9.37468e-33
CEP97__chr3	59.7466	2.42068	0.202398	5.88438e-34	9.40325e-33
BDH1__chr3	124.447	2.63817	0.222561	6.51506e-34	1.04007e-32
KLHL6__chr3	37.8022	4.94777	0.414706	7.24022e-34	1.15468e-32
SSR3__chr3	329.989	-1.01446	0.0841775	8.58633e-34	1.368e-32
COQ4__chr9	537.823	1.73291	0.145084	8.63562e-34	1.37448e-32
GNS__chr12	665.012	1.00362	0.0831293	8.79914e-34	1.39912e-32
CKB__chr14	2831.08	2.20902	0.187097	8.8402e-34	1.40425e-32
INSR__chr19	446.083	2.45923	0.2085	8.95237e-34	1.42066e-32
KRT31__chr17	51.93	-4.71305	0.405255	9.46097e-34	1.49988e-32
PHPT1__chr9	874.669	-1.22946	0.102351	9.80506e-34	1.55289e-32
GAS7__chr17	64.6828	4.49346	0.376624	1.02936e-33	1.62865e-32
DNAH10__chr12	59.5028	7.21744	0.608774	1.06321e-33	1.68054e-32
NTN1__chr17	59.307	3.00122	0.252154	1.09412e-33	1.7277e-32
LTBP3__chr11	242.523	-1.13398	0.0945613	1.11429e-33	1.75772e-32
CEACAM6__chr19	773.024	3.9367	0.3395	1.11533e-33	1.75772e-32
ZFHX2__chr14	99.7707	4.42693	0.384239	1.61144e-33	2.53706e-32
CFAP46__chr10	62.5401	7.14062	0.597164	1.76005e-33	2.76832e-32
ABHD17C__chr15	270.525	-0.93937	0.0783757	1.76468e-33	2.77286e-32
PCSK1N__chrX	425.382	2.78324	0.238488	1.87682e-33	2.94618e-32
AMTN__chr4	55.3498	5.80461	0.496654	2.06615e-33	3.24021e-32
NONO__chrX	1468.84	-0.698182	0.0579582	2.09606e-33	3.28389e-32
PCYT1B__chrX	39.0785	5.72477	0.479133	3.03968e-33	4.7576e-32
SMIM14__chr4	827.567	1.88935	0.160492	3.51995e-33	5.50393e-32
GBP1__chr1	40.782	2.77457	0.233626	3.54269e-33	5.53407e-32
ZNF750__chr17	87.9477	2.64365	0.226489	3.87916e-33	6.05376e-32
CIT__chr12	92.2461	2.26346	0.192911	4.46783e-33	6.96564e-32
STX11__chr6	34.2105	3.55877	0.299959	5.05448e-33	7.87259e-32
STRBP__chr9	334.461	1.89832	0.160674	5.08346e-33	7.91002e-32
KRT15__chr17	4982.49	-2.82316	0.24754	5.09429e-33	7.91917e-32
PRKAR2B__chr7	72.2206	4.94931	0.436583	5.14274e-33	7.98673e-32
TCTEX1D1__chr1	77.7483	7.39657	0.626499	5.28867e-33	8.2054e-32
VKORC1__chr16	634.738	-1.06568	0.0905314	5.66869e-33	8.78647e-32
WDR83OS__chr19	638.593	-0.704535	0.0590147	5.9457e-33	9.20691e-32
P4HTM__chr3	364.829	2.19971	0.188044	6.3206e-33	9.77799e-32
ODF2__chr9	410.564	1.64832	0.13957	6.99792e-33	1.08153e-31
REPIN1__chr7	590.282	2.4428	0.210149	7.4164e-33	1.1451e-31
TCTN2__chr12	97.3866	1.86443	0.158077	7.60307e-33	1.17279e-31
TPPP__chr5	63.7632	3.49705	0.299831	7.87773e-33	1.21399e-31
RPS3A__chr4	6514.08	-1.40339	0.118617	8.49008e-33	1.3071e-31
SYTL2__chr11	154.547	2.58161	0.224707	8.94479e-33	1.37578e-31
AKR1A1__chr1	2661.07	1.0514	0.0891968	1.02896e-32	1.58111e-31
TTC12__chr11	114.055	2.02488	0.173045	1.15746e-32	1.77685e-31
SGPP2__chr2	794.651	1.70921	0.145741	1.4565e-32	2.23376e-31
FSCN1__chr7	5005.86	-2.89532	0.25864	1.55748e-32	2.38634e-31
IFT88__chr13	70.4316	2.55882	0.219205	1.57172e-32	2.40586e-31
FAM127C__chrX	151.553	-1.40261	0.119262	1.60481e-32	2.45417e-31
FAM81A__chr15	29.3051	4.55235	0.385366	1.76765e-32	2.7006e-31
C2orf54__chr2	310.959	3.51463	0.314425	1.80835e-32	2.76015e-31
VPS13D__chr1	979.746	3.00345	0.260261	1.94683e-32	2.96868e-31
SSUH2__chr3	123.79	5.78527	0.501124	1.97941e-32	3.01548e-31
C6orf118__chr6	63.1892	7.29841	0.620764	1.99973e-32	3.04354e-31
FSTL1__chr3	223.54	2.06965	0.177561	2.31969e-32	3.52717e-31
NEDD4L__chr18	944.193	1.62853	0.139494	2.83206e-32	4.29807e-31
DIXDC1__chr11	183.275	3.18717	0.278115	2.83173e-32	4.29807e-31
RABGAP1L__chr1	285.802	2.3854	0.206086	2.86046e-32	4.33705e-31
MROH9__chr1	55.1456	6.76487	0.579542	2.89706e-32	4.38838e-31
RHOU__chr1	47.7968	6.25998	0.531941	2.90521e-32	4.39657e-31
SOAT1__chr1	193.725	2.02153	0.174812	3.15965e-32	4.77711e-31
TM9SF2__chr13	432.409	1.03156	0.0878125	3.25959e-32	4.92355e-31
DNAJB2__chr2	164.111	1.51861	0.129796	3.3327e-32	5.02923e-31
MARVELD1__chr10	154.871	-1.83623	0.158125	3.52343e-32	5.31204e-31
EEF2__chr19	5983.73	-1.35201	0.115871	3.70231e-32	5.57648e-31
KIFAP3__chr1	173.974	1.93879	0.167006	3.74542e-32	5.6361e-31
SLC26A6__chr3	50.0477	-2.04348	0.175484	3.90298e-32	5.86768e-31
KDELR1__chr19	885.628	-0.895328	0.0763835	4.01636e-32	6.03246e-31
NPM1__chr5	2240.84	-1.55317	0.133845	4.11105e-32	6.16889e-31
HEXB__chr5	137.263	-1.11204	0.0947422	4.1961e-32	6.29061e-31
RPL24__chr3	1470.37	-1.01753	0.0868408	4.79865e-32	7.18719e-31
SMIM5__chr17	47.8549	5.44051	0.468209	5.37572e-32	8.04397e-31
ZNF474__chr5	95.5591	6.27152	0.555745	5.62769e-32	8.41313e-31
JMJD8__chr16	581.849	0.890033	0.0757576	5.77385e-32	8.62358e-31
LBH__chr2	229.832	3.9819	0.369039	5.79853e-32	8.65236e-31
USP18__chr22	60.2239	3.50217	0.303994	6.07532e-32	9.05692e-31
NUBP2__chr16	1300.48	-0.635699	0.0540627	6.23984e-32	9.29352e-31
TFAP2A__chr6	393.077	-0.902599	0.0770526	6.3634e-32	9.46873e-31
ADRB1__chr10	34.4447	4.25302	0.369968	6.3825e-32	9.48833e-31
MRGBP__chr20	182.924	-1.42819	0.122331	6.93275e-32	1.02968e-30
MITF__chr3	258.044	3.11516	0.277615	7.48805e-32	1.11112e-30
ACBD6__chr1	770.369	-1.12459	0.0964502	8.09612e-32	1.20024e-30
ACAA2__chr18	42.3981	3.56653	0.309194	9.29443e-32	1.37661e-30
IFT140__chr16	710.879	2.6276	0.2301	9.30843e-32	1.37741e-30
RCAN3__chr1	174.259	1.73698	0.150122	9.36832e-32	1.38499e-30
PCM1__chr8	432.4	1.95934	0.169806	9.62791e-32	1.42205e-30
TMEM116__chr12	53.8474	2.66149	0.232631	1.01345e-31	1.4955e-30
EFCAB10__chr7	78.6394	7.59781	0.650915	1.0688e-31	1.57572e-30
KLF2__chr19	35.5467	5.25555	0.459161	1.07354e-31	1.58124e-30
CCDC24__chr1	229.73	2.49417	0.218252	1.11103e-31	1.63496e-30
IPO7__chr11	477.246	-0.971768	0.0837463	1.13851e-31	1.67387e-30
QDPR__chr4	154.711	-1.46342	0.126396	1.19689e-31	1.75647e-30
STATH__chr4	35.0253	5.50704	0.512687	1.19661e-31	1.75647e-30
CARS__chr11	497.283	1.5841	0.137911	1.68683e-31	2.47319e-30
TMEM63A__chr1	69.6105	1.63448	0.141291	1.73227e-31	2.5375e-30
CEMIP__chr15	31.1391	-4.86893	0.427103	1.73466e-31	2.53866e-30
AGR2__chr7	568.677	2.10596	0.184351	1.91593e-31	2.80139e-30
MORC4__chrX	30.7616	-2.16969	0.188459	2.4935e-31	3.63924e-30
DCDC5__chr11	33.5003	5.33272	0.462087	2.49226e-31	3.63924e-30
GPR160__chr3	31.5737	3.69135	0.322981	2.49815e-31	3.6427e-30
LOC730202__chr14	50.4911	3.71125	0.324526	2.67693e-31	3.89984e-30
TCTEX1D2__chr3	341.193	2.12459	0.185845	2.7083e-31	3.94194e-30
LYPD3__chr19	135.473	-3.11047	0.277241	2.79734e-31	4.06784e-30
PRRT3__chr3	77.3383	2.51816	0.222293	2.84929e-31	4.13962e-30
GPR153__chr1	424.446	-2.26284	0.20046	2.89011e-31	4.19511e-30
HIST2H2BE__chr1	114.622	1.79692	0.15662	3.03597e-31	4.40284e-30
ARHGAP39__chr8	154.983	2.40757	0.212204	3.12971e-31	4.53468e-30
WDR34__chr9	242.851	2.14233	0.188214	3.21125e-31	4.64861e-30
MARCH10__chr17	58.5302	5.77861	0.515918	3.25889e-31	4.71332e-30
TFF3__chr21	27.8366	3.61745	0.317633	4.08917e-31	5.90879e-30
BCL7C__chr16	110.662	-1.06112	0.0919749	4.4483e-31	6.42193e-30
VSNL1__chr2	124.743	-2.9445	0.266848	4.75648e-31	6.86065e-30
WDR93__chr15	37.2738	5.77604	0.500576	5.15446e-31	7.42799e-30
ENKD1__chr16	235.164	2.68819	0.239863	5.98041e-31	8.6105e-30
MUC2__chr11	84.9432	4.38276	0.400456	6.40293e-31	9.21054e-30
C21orf2__chr21	61.3494	1.80603	0.15799	6.44262e-31	9.25931e-30
GATSL2__chr7	149.586	1.48128	0.129379	6.63221e-31	9.52323e-30
GMDS__chr6	411.873	1.09921	0.0956523	6.96579e-31	9.99325e-30
MSH3__chr5	203.245	2.09523	0.18458	7.03613e-31	1.00851e-29
LRRC43__chr12	37.9295	5.87195	0.506385	7.08681e-31	1.01487e-29
KLHDC7A__chr1	26.7665	5.32301	0.463483	7.4783e-31	1.06997e-29
CAPG__chr2	305.882	-1.4565	0.127528	7.78583e-31	1.11298e-29
TRIM56__chr7	534.433	1.45831	0.127412	8.13782e-31	1.16226e-29
TTLL5__chr14	109.61	2.22954	0.196688	8.61492e-31	1.2293e-29
MYLK3__chr16	58.8625	4.90527	0.436746	9.60847e-31	1.36985e-29
GAS8__chr16	76.9964	2.55159	0.225685	1.01382e-30	1.44409e-29
NME4__chr16	541.441	-1.95235	0.173614	1.05512e-30	1.50157e-29
SRD5A2__chr2	54.9549	6.68986	0.580858	1.07947e-30	1.53487e-29
LOC105376575__chr11	46.8854	4.78958	0.43135	1.08232e-30	1.53754e-29
SFXN2__chr10	104.742	2.45951	0.219348	1.1649e-30	1.65339e-29
SLBP__chr4	213.179	-1.39265	0.122445	1.3132e-30	1.86223e-29
YIPF6__chrX	509.441	0.774482	0.0675574	1.34111e-30	1.90012e-29
TCTN1__chr12	1021.84	2.21929	0.198101	1.41006e-30	1.99605e-29
CBY1__chr22	761.074	1.87345	0.165286	1.41662e-30	2.00356e-29
CYB5R2__chr11	246.776	2.10099	0.186899	1.48791e-30	2.10252e-29
FAM166B__chr9	44.8766	9.05231	1.28885	1.51489e-30	2.13877e-29
LRRC61__chr7	417.921	3.29962	0.305821	1.75536e-30	2.47608e-29
TYMP__chr22	357.782	2.30926	0.204595	1.83378e-30	2.58441e-29
SF3A2__chr19	164.585	-1.2371	0.108966	2.08213e-30	2.93185e-29
LMNTD1__chr12	42.0821	4.01905	0.358946	2.43204e-30	3.42153e-29
FUT3__chr19	198.556	2.27765	0.203032	2.64418e-30	3.71673e-29
ACSBG1__chr15	54.0317	7.49783	0.679722	2.79613e-30	3.92686e-29
DNAH1__chr3	43.4464	4.37212	0.393328	3.15853e-30	4.43192e-29
TIMP4__chr3	40.5676	4.64468	0.421526	3.44141e-30	4.82461e-29
FAM102A__chr9	232.561	1.54774	0.137656	3.59873e-30	5.04075e-29
ST3GAL4__chr11	103.616	2.44165	0.220019	3.61323e-30	5.05663e-29
GNPDA1__chr5	442.744	-0.971021	0.0859585	3.73974e-30	5.22909e-29
TRIP13__chr5	49.4661	2.85147	0.254332	3.83697e-30	5.36036e-29
TRAPPC1__chr17	856.806	-0.738718	0.065062	3.88903e-30	5.42835e-29
GIPC2__chr1	56.4607	4.00115	0.361365	3.89606e-30	5.43342e-29
BPIFA1__chr20	33240.8	4.84477	0.47854	3.95869e-30	5.51596e-29
CCDC13__chr3	51.8956	6.38392	0.561524	4.06592e-30	5.66043e-29
MPC1__chr6	392.217	1.66172	0.148559	4.43215e-30	6.16492e-29
RALGPS1__chr9	47.281	2.64647	0.236607	5.28682e-30	7.34734e-29
ANK3__chr10	198.414	1.87655	0.168374	5.33064e-30	7.40181e-29
DBN1__chr5	255.38	-1.46523	0.13018	5.39132e-30	7.47958e-29
ERBB4__chr2	48.1106	5.91286	0.530129	6.45138e-30	8.94249e-29
NAT1__chr8	46.107	3.00687	0.271793	6.82045e-30	9.44588e-29
MIPEP__chr13	91.2123	1.79112	0.159416	6.93963e-30	9.60262e-29
SNHG5__chr6	610.772	-1.26562	0.11293	7.15043e-30	9.88577e-29
GNA14__chr9	36.0787	6.64319	0.58683	7.59866e-30	1.04964e-28
CYP4B1__chr1	1120.87	3.08216	0.291622	8.11954e-30	1.12062e-28
REC8__chr14	931.609	2.13727	0.193401	8.22491e-30	1.13419e-28
ETV5__chr3	37.4883	-4.00876	0.365205	8.37815e-30	1.15432e-28
CCNDBP1__chr15	238.926	1.39611	0.124449	9.22302e-30	1.26963e-28
TTC16__chr9	42.8752	6.60574	0.589477	9.55334e-30	1.31397e-28
MGEA5__chr10	150.398	-1.12063	0.0996059	1.15666e-29	1.58951e-28
GCNT3__chr15	268.898	3.96933	0.368068	1.22313e-29	1.67942e-28
DNAH2__chr17	34.7159	5.69659	0.51143	1.30691e-29	1.79291e-28
HEATR5A__chr14	87.3985	2.21814	0.200363	1.42941e-29	1.95929e-28
ANXA7__chr10	409.247	0.91751	0.081582	1.47184e-29	2.01571e-28
FOXD1__chr5	38.619	-3.78523	0.342365	1.50482e-29	2.05913e-28
TOMM20__chr1	1305.17	-1.09918	0.0978023	1.59795e-29	2.18469e-28
SLC25A1__chr22	3000.35	-0.980799	0.0876367	1.68072e-29	2.29588e-28
DUSP28__chr2	103.403	2.00556	0.180783	1.74266e-29	2.37847e-28
AZIN1__chr8	471.271	1.35845	0.121529	1.8833e-29	2.56822e-28
GLRB__chr4	43.9377	3.88485	0.351642	1.95434e-29	2.66284e-28
TGM3__chr20	43.6449	5.41696	0.494656	2.00348e-29	2.72747e-28
CTAGE5__chr14	82.2282	1.63058	0.146335	2.01418e-29	2.73969e-28
FAM227A__chr22	96.5261	3.83096	0.353144	2.03762e-29	2.76923e-28
TXNDC17__chr17	553.855	-1.42025	0.12765	2.0585e-29	2.79522e-28
TOP1MT__chr8	46.7411	-2.06078	0.18568	2.11518e-29	2.86975e-28
NINJ2__chr12	30.9107	5.72735	0.515682	2.18625e-29	2.96366e-28
SLC32A1__chr20	61.1386	6.2544	0.576406	2.30867e-29	3.12697e-28
EIF3D__chr22	473.728	-0.814958	0.0726721	2.41771e-29	3.27189e-28
CFAP54__chr12	40.5465	4.89377	0.447486	2.51979e-29	3.40715e-28
CD59__chr11	4439.58	1.14984	0.103468	2.52482e-29	3.41106e-28
TMEM138__chr11	906.789	1.48566	0.133539	2.63962e-29	3.56315e-28
CAPRIN2__chr12	134.146	-2.9671	0.278763	2.84255e-29	3.83384e-28
NAGA__chr22	182.119	1.11449	0.099951	3.17398e-29	4.27726e-28
SOX7__chr8	231.99	-2.03377	0.185621	3.19883e-29	4.30711e-28
TTLL12__chr22	562.228	-0.915405	0.0820325	3.20927e-29	4.31753e-28
FILIP1__chr6	37.0862	5.96036	0.534757	3.37814e-29	4.5409e-28
SAA1__chr11	477.702	3.76907	0.358946	4.11344e-29	5.52465e-28
LRP3__chr19	37.3959	-2.41536	0.219206	4.43145e-29	5.94676e-28
DGUOK__chr2	537.443	-0.730532	0.0654946	4.4622e-29	5.98302e-28
ASL__chr7	55.1436	1.96135	0.177579	4.5046e-29	6.0348e-28
HLA-DMA__chr6	162.789	2.2873	0.211074	5.12894e-29	6.86548e-28
ST6GALNAC6__chr9	140.561	1.91253	0.173865	5.35013e-29	7.15557e-28
SH3KBP1__chrX	98.0987	3.18194	0.290544	5.71801e-29	7.64122e-28
ATF7IP2__chr16	56.2039	3.39042	0.311106	6.25949e-29	8.35783e-28
BMP4__chr14	444.174	-2.47249	0.229341	6.37355e-29	8.50303e-28
NT5C3B__chr17	101.053	-1.27059	0.114695	6.4433e-29	8.58892e-28
POLD4__chr11	147.324	-1.59563	0.145065	7.31857e-29	9.74753e-28
DDAH1__chr1	654.887	2.06262	0.190584	7.94491e-29	1.05729e-27
REEP1__chr2	44.3837	5.93771	0.552564	8.40381e-29	1.11743e-27
CENPBD1P1__chr19	234.01	1.308	0.118806	8.49337e-29	1.12841e-27
TMEM39B__chr1	65.8159	-1.45935	0.132192	9.06801e-29	1.20375e-27
LOC100506100__chr9	67.6283	-1.95815	0.178514	9.40048e-29	1.24685e-27
CES4A__chr16	226.298	3.08784	0.289439	9.63086e-29	1.27635e-27
ZNF165__chr6	58.8825	2.06094	0.188761	1.01077e-28	1.33843e-27
ACBD7__chr10	81.5786	3.23173	0.301648	1.02062e-28	1.35036e-27
ICK__chr6	60.7365	1.83837	0.167614	1.05387e-28	1.3932e-27
LOC115110__chr1	57.4654	3.43109	0.320855	1.10411e-28	1.4584e-27
CNFN__chr19	151.529	-1.19323	0.108334	1.18231e-28	1.56042e-27
PTPN14__chr1	359.974	-1.53562	0.139799	1.19693e-28	1.57841e-27
UBALD2__chr17	638.157	1.33503	0.122452	1.31311e-28	1.73019e-27
PRDX1__chr1	4721.88	0.990029	0.0898374	1.36681e-28	1.79946e-27
SPIRE2__chr16	113.109	2.63362	0.244658	1.37072e-28	1.80312e-27
LDB1__chr10	40.42	-2.47228	0.228063	1.45349e-28	1.91043e-27
KLHL42__chr12	131.707	-1.8504	0.169387	1.57996e-28	2.07496e-27
CCDC191__chr3	65.8368	3.49091	0.326409	1.62424e-28	2.13136e-27
MRVI1-AS1__chr11	35.4363	3.32049	0.307782	1.69491e-28	2.22228e-27
AHCYL1__chr1	1158.26	0.915773	0.0825084	1.87215e-28	2.45266e-27
UBL4A__chrX	231.662	-1.32628	0.121088	1.88378e-28	2.46588e-27
ESYT2__chr7	1122.21	0.850047	0.0773276	2.13228e-28	2.78888e-27
GPR137__chr11	203.715	1.48942	0.136464	2.19144e-28	2.86392e-27
PTGER2__chr14	34.0997	4.51396	0.418398	2.36533e-28	3.08864e-27
RAB3IP__chr12	336.94	1.21997	0.1114	2.56539e-28	3.34714e-27
VNN3__chr6	43.8046	7.00101	0.645618	2.59852e-28	3.38761e-27
CNIH1__chr14	493.797	-1.03864	0.0951372	2.7782e-28	3.6189e-27
GRIN3B__chr19	31.0561	5.15293	0.468823	2.82043e-28	3.67091e-27
LOC284825__chr21	45.7473	5.95557	0.557889	2.85088e-28	3.70754e-27
DYNC2LI1__chr2	187.154	2.02994	0.187499	2.98959e-28	3.88477e-27
FOCAD__chr9	97.9696	2.44577	0.226743	3.03638e-28	3.94236e-27
TPT1__chr13	9916.94	-1.20463	0.11053	3.07272e-28	3.98631e-27
TTC9__chr14	265.978	1.77578	0.164191	3.31595e-28	4.29838e-27
VNN2__chr6	45.8666	6.31943	0.574701	3.41842e-28	4.42762e-27
SMYD2__chr1	523.092	1.70209	0.156234	3.86531e-28	4.99582e-27
SYBU__chr8	129.832	2.58785	0.241702	3.86132e-28	4.99582e-27
CFAP47__chrX	44.3873	6.63108	0.619289	3.86649e-28	4.99582e-27
AZU1__chr19	39.6462	6.57977	0.603331	3.97986e-28	5.13817e-27
FKBP1B__chr2	70.7725	-1.68581	0.155148	4.00282e-28	5.16364e-27
KIF3A__chr5	105.078	1.89261	0.175016	4.4782e-28	5.77222e-27
B3GNT5__chr3	199.75	1.43289	0.131294	4.56931e-28	5.88492e-27
ZBED2__chr3	112.745	-4.74464	0.460241	4.80085e-28	6.17815e-27
BCAT1__chr12	148.176	2.88166	0.269866	5.72811e-28	7.36551e-27
EML1__chr14	38.2389	4.49485	0.417902	6.44319e-28	8.27834e-27
TLR1__chr4	27.1476	5.2009	0.474615	6.5007e-28	8.34552e-27
LOC100130899__chr22	120.927	-1.68504	0.155896	6.71782e-28	8.61734e-27
GFM2__chr5	78.0863	1.64625	0.151962	6.8057e-28	8.72308e-27
SMPD3__chr16	38.0303	5.67966	0.535845	6.91082e-28	8.85072e-27
PROS1__chr3	37.6935	4.74871	0.445925	7.2893e-28	9.32797e-27
CEP41__chr7	289.857	2.08771	0.194517	8.07246e-28	1.03219e-26
SLC6A6__chr3	67.8605	1.71154	0.158577	8.88198e-28	1.13479e-26
TRAP1__chr16	424.26	-0.84678	0.0779224	9.08317e-28	1.15957e-26
LINC00678__chr11	52.164	3.30703	0.314069	1.08251e-27	1.38085e-26
MGST2__chr4	436.311	0.663234	0.0609588	1.13066e-27	1.44112e-26
DNAH7__chr2	43.3288	6.72163	0.620321	1.19858e-27	1.52647e-26
RB1CC1__chr8	194.538	1.45006	0.134191	1.39563e-27	1.77602e-26
GPR135__chr14	31.5722	4.90028	0.456202	1.4226e-27	1.8089e-26
POMGNT1__chr1	55.0615	-1.54903	0.144043	1.47478e-27	1.87375e-26
RGS22__chr8	40.3838	6.74461	0.635259	1.49345e-27	1.89597e-26
BSPRY__chr9	90.5161	2.66477	0.251035	1.57835e-27	2.00216e-26
CD44__chr11	716.125	-2.3287	0.222698	1.58084e-27	2.00373e-26
CACFD1__chr9	169.62	1.59291	0.14881	1.61624e-27	2.04698e-26
MT1E__chr16	1110.25	-1.99377	0.188786	1.69377e-27	2.14347e-26
POLR1D__chr13	384.387	-0.954651	0.0884468	1.71293e-27	2.16602e-26
ABCC6__chr16	43.0284	5.21598	0.500258	1.74415e-27	2.20375e-26
RSU1__chr10	856.161	0.723855	0.0668585	1.79403e-27	2.26498e-26
PDCD6IP__chr3	202.879	1.03848	0.0961209	1.81073e-27	2.28426e-26
SLFN13__chr17	125.327	2.55992	0.24089	1.86828e-27	2.355e-26
ATMIN__chr16	280.647	-0.901066	0.0834603	1.89974e-27	2.39277e-26
ITGAL__chr16	26.3646	5.46446	0.505365	2.25162e-27	2.83375e-26
LOC100506098__chr7	96.5318	2.52556	0.241308	2.42788e-27	3.05317e-26
PRR11__chr17	72.1062	-2.5589	0.245229	2.48515e-27	3.12274e-26
RHOC__chr1	682.879	-1.11192	0.104367	2.63278e-27	3.30565e-26
PPIA__chr7	15603.8	-0.74092	0.0687277	2.76389e-27	3.46754e-26
LOC100506548__chr5	64.6664	-2.32887	0.22129	2.87348e-27	3.6022e-26
C4orf48__chr4	1592.46	1.06289	0.099141	2.94213e-27	3.68537e-26
LINC01571__chr16	33.4495	7.07041	0.745011	3.19096e-27	3.99394e-26
CCL15__chr17	34.773	7.2189	0.739683	3.40276e-27	4.25571e-26
PABPC4__chr1	609.071	-0.876623	0.0816698	3.91382e-27	4.89106e-26
SECISBP2L__chr15	67.6285	1.76297	0.165588	4.32733e-27	5.40359e-26
TMEM37__chr2	214.117	3.40476	0.338308	4.561e-27	5.69094e-26
PLBD1__chr12	29.6128	3.44356	0.325559	5.42999e-27	6.76992e-26
BCAS3__chr17	168.852	1.99639	0.190195	5.79722e-27	7.22214e-26
PCDH20__chr13	30.7046	4.62344	0.433271	6.072e-27	7.55857e-26
TMEM144__chr4	45.912	2.62695	0.250691	6.09533e-27	7.58172e-26
PTPRN2__chr7	134.157	3.3145	0.328325	6.2385e-27	7.75377e-26
LRRC27__chr10	88.0786	2.64398	0.254184	6.28509e-27	7.80561e-26
CAP2__chr6	41.1089	2.57182	0.244089	6.41335e-27	7.95873e-26
TCTA__chr3	267.753	1.43675	0.135607	6.44121e-27	7.9871e-26
AIFM2__chr10	65.8844	2.00847	0.190035	6.77185e-27	8.39058e-26
SCD__chr10	1040.43	-3.37669	0.341853	7.66101e-27	9.48494e-26
PARP14__chr3	221.062	1.95902	0.185995	8.10176e-27	1.00229e-25
COL6A1__chr21	60.136	-2.90506	0.281708	8.78091e-27	1.08547e-25
CFAP69__chr7	48.8632	3.93674	0.380016	8.82117e-27	1.0896e-25
GALM__chr2	95.1869	2.21693	0.212319	8.88982e-27	1.09723e-25
KANK2__chr19	96.5992	1.83232	0.174066	9.03933e-27	1.11483e-25
TMEM173__chr5	1477.19	1.65524	0.157255	9.78707e-27	1.20612e-25
JHDM1D-AS1__chr7	143.714	1.81422	0.172743	1.00074e-26	1.23232e-25
DUSP22__chr6	333.506	1.06153	0.099899	1.00242e-26	1.23344e-25
NEK10__chr3	29.2873	7.63133	0.956368	1.03974e-26	1.27838e-25
TOMM6__chr6	2781.29	-0.671606	0.0629808	1.09399e-26	1.34404e-25
KIAA2012__chr2	33.5906	6.3688	0.60014	1.40573e-26	1.72571e-25
ADGB__chr6	43.7789	7.25255	0.734586	1.48167e-26	1.81754e-25
SRD5A1__chr5	50.1493	-1.59891	0.151721	1.60638e-26	1.96902e-25
TIGAR__chr12	194.212	-1.07728	0.101816	1.72486e-26	2.11262e-25
TMEM79__chr1	56.4247	-1.63629	0.15541	1.76445e-26	2.15946e-25
SCCPDH__chr1	155.64	1.63005	0.155385	1.78827e-26	2.18694e-25
MYL6B__chr12	130.063	-1.48329	0.141439	1.85969e-26	2.27255e-25
CDKL1__chr14	28.3627	3.71299	0.359165	1.88675e-26	2.30386e-25
HLA-DQA1__chr6	70.6109	7.18965	0.75317	1.94069e-26	2.3679e-25
HMGN4__chr6	277.476	-1.0851	0.103029	2.56044e-26	3.1217e-25
ANP32B__chr9	1348.52	-1.24979	0.11904	2.77397e-26	3.37947e-25
HACD1__chr10	44.3116	-1.95266	0.1872	2.87148e-26	3.49561e-25
PLEKHG7__chr12	32.8599	5.15138	0.493419	2.88257e-26	3.50644e-25
PACRGL__chr4	87.4139	1.58086	0.150663	2.96751e-26	3.60702e-25
BUB3__chr10	503.315	-0.785808	0.0743858	2.99676e-26	3.6398e-25
DAZAP2__chr12	1157.46	0.782034	0.0741869	3.04827e-26	3.69956e-25
BNC1__chr15	222.969	-2.65301	0.260694	3.09405e-26	3.75227e-25
CFB__chr6	1020.17	3.04898	0.298478	3.16725e-26	3.83813e-25
PHLDA3__chr1	787.239	-1.72766	0.166138	3.20522e-26	3.88121e-25
PDGFA__chr7	85.0577	-1.56638	0.15025	3.2534e-26	3.93657e-25
ADRB2__chr5	212.012	2.12258	0.206014	3.29903e-26	3.98876e-25
ALS2CR12__chr2	30.387	6.09725	0.578222	3.39392e-26	4.10039e-25
CCNO__chr5	201.384	2.81596	0.273349	4.01027e-26	4.84138e-25
C8orf59__chr8	149.72	-1.00384	0.0953728	4.1118e-26	4.96021e-25
PTDSS1__chr8	1315.78	-1.03106	0.0990468	4.58098e-26	5.52203e-25
IMPDH1__chr7	230.975	-1.52249	0.146582	5.10791e-26	6.15257e-25
CCP110__chr16	94.7327	2.36242	0.229056	5.61867e-26	6.7627e-25
CCDC74A__chr2	25.7748	4.1154	0.397411	6.03557e-26	7.25902e-25
KIAA0101__chr15	93.5917	-2.83464	0.283253	6.2106e-26	7.46392e-25
MGLL__chr3	90.0805	2.38059	0.232438	6.28058e-26	7.54236e-25
CDC20B__chr5	87.8863	7.70864	0.788887	6.36571e-26	7.63885e-25
ZBTB8A__chr1	49.0332	-1.7697	0.17066	6.99532e-26	8.38809e-25
DYX1C1__chr15	29.451	4.43813	0.427691	7.27244e-26	8.71385e-25
PLEKHG5__chr1	121.448	-1.32338	0.127249	7.47505e-26	8.94992e-25
MAGIX__chrX	37.4423	3.82513	0.375788	8.25384e-26	9.87498e-25
CD200R1__chr3	39.7417	6.74365	0.696038	8.60482e-26	1.02872e-24
PIR__chrX	479.963	1.21579	0.117078	8.82417e-26	1.05416e-24
IQCB1__chr3	50.0908	2.07935	0.201236	9.11253e-26	1.08779e-24
TSPO__chr22	838.739	-0.861083	0.0824212	9.18642e-26	1.09579e-24
LINC00326__chr6	33.8705	3.85587	0.377715	9.68531e-26	1.15444e-24
ATP1B3__chr3	2434.32	-1.44177	0.139411	9.7487e-26	1.16113e-24
TRIM31__chr6	74.3126	4.91759	0.497843	1.02581e-25	1.21999e-24
CES1__chr16	62.1507	5.1284	0.530921	1.02543e-25	1.21999e-24
SKAP2__chr7	228.972	1.73804	0.168618	1.15245e-25	1.36959e-24
NRBP2__chr8	191.734	-1.37461	0.13313	1.15571e-25	1.37243e-24
PPP1R18__chr6	610.121	-2.12256	0.210323	1.16181e-25	1.37866e-24
BEX3__chrX	2497.01	-1.5997	0.157096	1.28646e-25	1.52545e-24
FIGNL1__chr7	26.537	-2.22179	0.216173	1.33179e-25	1.57716e-24
NCALD__chr8	45.0459	4.46943	0.451805	1.33205e-25	1.57716e-24
IMPA1__chr8	78.5189	1.45354	0.140363	1.35039e-25	1.59769e-24
AKAP9__chr7	407.045	2.39343	0.239123	1.44572e-25	1.70922e-24
CUEDC2__chr10	196.213	-0.881174	0.0847299	1.46625e-25	1.73222e-24
SDK2__chr17	50.4495	-3.49308	0.35175	1.48165e-25	1.74911e-24
IFT43__chr14	278.367	1.81927	0.177303	1.51542e-25	1.78766e-24
FKBP10__chr17	32.9711	-4.61579	0.463925	1.62053e-25	1.91024e-24
SIGIRR__chr11	489.229	1.54601	0.150056	1.65944e-25	1.95466e-24
CASC2__chr10	76.9236	3.45526	0.34789	1.66488e-25	1.95964e-24
MLPH__chr2	224.858	2.42897	0.241896	1.8047e-25	2.12265e-24
BTBD2__chr19	627.727	-1.06912	0.103249	1.84772e-25	2.17164e-24
AMPD3__chr11	417.076	1.06262	0.102724	1.97588e-25	2.32058e-24
CRISPLD1__chr8	39.1233	3.60301	0.355209	2.08408e-25	2.44585e-24
LOC646029__chr11	50.49	4.69258	0.468753	2.10851e-25	2.47271e-24
SOX12__chr20	109.508	-1.86903	0.183355	2.14896e-25	2.5183e-24
FAT2__chr5	43.4433	-2.90032	0.286222	2.16043e-25	2.52989e-24
LOC100288798__chr12	42.5926	2.6963	0.265733	2.31896e-25	2.71354e-24
TMEM256__chr17	615.614	-1.04214	0.100793	2.39904e-25	2.80519e-24
MORF4L1__chr15	1589.75	0.55946	0.0540525	2.49369e-25	2.91374e-24
CFAP36__chr2	270.626	1.68775	0.165105	2.66443e-25	3.11096e-24
RHEBL1__chr12	31.7295	4.3099	0.421405	2.75429e-25	3.21354e-24
TLDC1__chr16	226.095	-1.17386	0.113895	2.80651e-25	3.27208e-24
CFAP58__chr10	32.0061	6.38745	0.629162	2.81243e-25	3.27659e-24
TNFAIP3__chr6	77.8535	2.14642	0.211412	3.07569e-25	3.5807e-24
DCBLD2__chr3	1527.1	-1.91179	0.190412	3.22164e-25	3.74789e-24
SLC9A3R2__chr16	177.932	1.3991	0.1369	3.46975e-25	4.03359e-24
PPP1R42__chr8	32.3572	6.0093	0.585181	3.67326e-25	4.26707e-24
DIAPH2__chrX	81.8052	2.4349	0.241014	3.71138e-25	4.30822e-24
RPAP2__chr1	64.3791	-1.49855	0.146224	3.77675e-25	4.38092e-24
NMB__chr15	177.471	1.70534	0.166894	3.78176e-25	4.38355e-24
ALCAM__chr3	2278.19	1.03382	0.100403	4.07908e-25	4.72476e-24
AMN__chr14	112.821	1.9728	0.194336	4.12084e-25	4.76967e-24
WDPCP__chr2	56.6095	2.21993	0.21953	4.15557e-25	4.8064e-24
NRXN3__chr14	49.2622	4.23661	0.422756	4.38171e-25	5.06429e-24
PLEK2__chr14	172.313	-1.83933	0.181616	4.49573e-25	5.19233e-24
MORF4L2__chrX	1325.58	0.815372	0.078952	4.63879e-25	5.35369e-24
HAGHL__chr16	77.9993	2.44744	0.242862	4.8133e-25	5.55108e-24
GFPT1__chr2	229.443	1.40427	0.137329	4.81921e-25	5.5539e-24
LYPD6B__chr2	51.9105	4.29611	0.440044	5.04794e-25	5.8133e-24
KIAA1143__chr3	260.729	-0.670847	0.0650947	5.05438e-25	5.81654e-24
ARSJ__chr4	32.4151	-1.95339	0.191835	5.22017e-25	6.00301e-24
MFSD4A__chr1	36.1427	3.24208	0.320771	5.40589e-25	6.21212e-24
SMIM6__chr17	22.5237	9.93237	2.62777	5.53567e-25	6.35668e-24
HN1L__chr16	1767.2	1.14466	0.111755	6.00892e-25	6.89517e-24
PPP6R1__chr19	367.485	1.11464	0.109053	6.05756e-25	6.946e-24
B2M__chr15	3833.01	1.77818	0.176853	6.19396e-25	7.09732e-24
TMEM158__chr3	116.223	-3.47114	0.359225	6.20135e-25	7.1007e-24
CYP2J2__chr1	30.0558	2.34595	0.230907	6.53732e-25	7.48004e-24
MPC2__chr1	352.456	1.22869	0.120567	6.62938e-25	7.57995e-24
LOC101060498__chr4	31.5661	6.11215	0.603881	6.71796e-25	7.67574e-24
ANKRD42__chr11	394.48	1.47655	0.145488	6.85183e-25	7.82312e-24
MED4__chr13	203.185	-0.822754	0.0802393	6.97238e-25	7.95508e-24
FUZ__chr19	26.1668	3.10231	0.30635	7.11181e-25	8.10838e-24
CLDN23__chr8	25.0109	4.99497	0.487204	7.14505e-25	8.14047e-24
LINC00908__chr18	26.1132	3.59133	0.357729	7.25122e-25	8.25555e-24
WDR90__chr16	207.959	2.31563	0.231759	8.22287e-25	9.35512e-24
NEURL3__chr2	36.2651	4.629	0.458505	8.78902e-25	9.99212e-24
DAPP1__chr4	121.672	1.92606	0.19194	9.27467e-25	1.05368e-23
HIST1H2BK__chr6	1606.19	0.917545	0.0898608	9.53914e-25	1.08295e-23
SLC25A25__chr9	122.24	1.97929	0.195979	1.0112e-24	1.14717e-23
RITA1__chr12	415.524	1.103	0.108469	1.05419e-24	1.1951e-23
LSM2__chr6	150.3	-1.29475	0.127388	1.12231e-24	1.27142e-23
IL32__chr16	152.426	3.10736	0.317572	1.24489e-24	1.40928e-23
DYRK2__chr12	92.2021	1.29755	0.127916	1.38373e-24	1.56536e-23
NCOA7__chr6	650.46	2.73183	0.277404	1.53801e-24	1.73866e-23
MYCBPAP__chr17	33.245	5.83066	0.587383	1.5596e-24	1.76182e-23
MARCH6__chr5	904.936	0.745072	0.073568	1.58131e-24	1.78508e-23
AURKB__chr17	110.476	-3.03683	0.315427	1.61578e-24	1.82271e-23
ACSS1__chr20	197.762	2.43547	0.248007	1.6728e-24	1.8857e-23
FSD1L__chr9	25.0226	3.36164	0.337287	1.75642e-24	1.97857e-23
UBP1__chr3	537.628	-1.15219	0.114495	1.81565e-24	2.04386e-23
DSC2__chr18	72.2211	-2.01722	0.202275	1.85192e-24	2.08321e-23
CREB3L1__chr11	290.191	2.68089	0.272613	1.88538e-24	2.11936e-23
ALMS1__chr2	33.6139	3.17728	0.318468	1.91653e-24	2.15287e-23
CCDC82__chr11	165.153	1.66357	0.165488	1.98491e-24	2.22811e-23
FGFR1OP__chr6	123.648	1.61874	0.161224	2.00313e-24	2.24699e-23
SUMO2__chr17	1775.29	-0.700369	0.0697363	2.03538e-24	2.28157e-23
COPS2__chr15	435.75	-0.864978	0.0854184	2.06121e-24	2.30728e-23
DFNB31__chr9	185.078	2.30602	0.232113	2.06038e-24	2.30728e-23
VTCN1__chr1	224.785	3.3136	0.342198	2.08236e-24	2.32933e-23
TRNP1__chr1	131.085	1.9729	0.198825	2.15874e-24	2.41308e-23
PDLIM7__chr5	346.908	-1.81955	0.182914	2.23211e-24	2.49335e-23
TMX4__chr20	565.778	0.959103	0.0948562	2.23843e-24	2.49867e-23
SH3YL1__chr2	230.615	-0.794988	0.0783061	2.24417e-24	2.50333e-23
JOSD2__chr19	309.215	1.57663	0.156097	2.24752e-24	2.50532e-23
SIGMAR1__chr9	565.237	-1.18816	0.118086	2.30842e-24	2.57141e-23
EEF1A1__chr6	15692.5	-1.0818	0.107339	2.34372e-24	2.60892e-23
LYPD1__chr2	48.3931	4.11508	0.418955	2.39713e-24	2.66652e-23
SAC3D1__chr11	132.836	-1.6871	0.168016	2.48266e-24	2.75974e-23
CNTD1__chr17	28.395	5.69095	0.577613	2.60164e-24	2.88999e-23
ATP2C2__chr16	289.507	1.9863	0.20204	2.64361e-24	2.93457e-23
FHL2__chr2	2954.85	-1.72118	0.172483	2.80473e-24	3.11126e-23
EXOSC5__chr19	142.742	-1.32865	0.131997	2.88853e-24	3.202e-23
PPM1J__chr1	49.5736	-1.90282	0.190548	2.99892e-24	3.32208e-23
PIGQ__chr16	167.126	1.48931	0.148808	3.06125e-24	3.38877e-23
MRPS31__chr13	62.4145	1.7947	0.179689	3.07207e-24	3.3984e-23
COX17__chr3	491.179	0.889142	0.0881095	3.14481e-24	3.47646e-23
IDNK__chr9	64.2652	2.80817	0.287135	3.27389e-24	3.61666e-23
MARCH2__chr19	261.114	1.28639	0.12816	3.31233e-24	3.6566e-23
AGPAT4__chr6	68.1772	2.3849	0.240408	3.33883e-24	3.68331e-23
KNCN__chr1	38.4313	6.91837	0.808074	3.46039e-24	3.81478e-23
MIR210HG__chr11	54.2449	-2.33201	0.236695	3.52163e-24	3.87961e-23
FBXL2__chr3	91.7619	2.11334	0.213253	3.67391e-24	4.04459e-23
SMIM3__chr5	98.4385	-1.18457	0.117911	3.81056e-24	4.19214e-23
UNC119B__chr12	555.246	1.62438	0.162901	3.86594e-24	4.25014e-23
NTSR1__chr20	16.3477	-8.33426	1.34224	4.26421e-24	4.68477e-23
CRABP2__chr1	340.757	-2.62669	0.271492	4.39338e-24	4.82337e-23
RNF7__chr3	327.382	-0.72273	0.0716662	4.70515e-24	5.16053e-23
SPNS3__chr17	31.1405	7.33305	0.979491	4.70693e-24	5.16053e-23
NSG1__chr4	43.3289	-2.36095	0.238145	4.7126e-24	5.1632e-23
GIPR__chr19	64.0631	3.14056	0.326495	4.88042e-24	5.34341e-23
LAP3__chr4	129.56	1.59922	0.160345	5.06253e-24	5.53901e-23
CGN__chr1	43.5711	2.47369	0.251436	5.28241e-24	5.77562e-23
LOC728175__chr4	22.7746	4.34218	0.439197	5.68028e-24	6.20641e-23
CPS1__chr2	25.0442	-3.25824	0.331525	5.88554e-24	6.42628e-23
APOE__chr19	41.1163	-3.43328	0.357058	5.99936e-24	6.54609e-23
NAE1__chr16	150.503	-1.00922	0.100569	6.30903e-24	6.87929e-23
LCA5__chr6	47.453	4.05257	0.420195	6.34882e-24	6.91797e-23
UPF1__chr19	557.119	1.38424	0.139011	6.47088e-24	7.04617e-23
HLA-J__chr6	118.853	4.4088	0.457456	6.55247e-24	7.13016e-23
LINC00963__chr9	45.8083	2.10328	0.213121	6.5946e-24	7.17112e-23
LINC00997__chr7	452.003	1.19366	0.120126	6.89718e-24	7.49506e-23
ABCA13__chr7	25.5582	3.51531	0.357446	6.90687e-24	7.50049e-23
GCNT2__chr6	35.953	3.14057	0.321973	7.08135e-24	7.68476e-23
PARP9__chr3	256.12	1.75031	0.178	7.41744e-24	8.04403e-23
PDE6B__chr4	54.5254	2.36689	0.240668	7.43981e-24	8.06281e-23
DYRK1A__chr21	857.19	0.734189	0.0742089	8.25346e-24	8.93855e-23
NGRN__chr15	668.496	0.99752	0.0996774	8.50853e-24	9.20856e-23
STK11IP__chr2	55.2839	1.69232	0.171033	8.54627e-24	9.24315e-23
OR7E91P__chr2	24.5595	5.09094	0.511948	8.88862e-24	9.60692e-23
BBOX1__chr11	24.1674	4.19802	0.420483	9.52997e-24	1.02931e-22
ZNF232__chr17	157.186	1.9387	0.197593	9.87259e-24	1.0656e-22
MYCT1__chr6	17.3775	8.23424	1.31726	1.02336e-23	1.10382e-22
MDM1__chr12	54.4866	3.19984	0.331045	1.10935e-23	1.19576e-22
SFXN1__chr5	162.599	-1.06781	0.107353	1.11877e-23	1.20511e-22
TMBIM6__chr12	4291.21	0.438319	0.0438155	1.13162e-23	1.21813e-22
PAPOLA__chr14	482.415	0.706119	0.0706685	1.14611e-23	1.2329e-22
PAIP2B__chr2	91.5312	2.66761	0.2744	1.16612e-23	1.25358e-22
MYLK__chr3	49.3107	4.41885	0.473919	1.19096e-23	1.27943e-22
PRDM7__chr16	124.568	2.30738	0.238946	1.21566e-23	1.30509e-22
C2orf40__chr2	141.478	4.1101	0.445362	1.29414e-23	1.3884e-22
WDR19__chr4	126.285	2.98469	0.311814	1.31938e-23	1.41453e-22
CCDC137__chr17	284.319	-1.0498	0.105847	1.35906e-23	1.4561e-22
C17orf50__chr17	22.8327	5.79581	0.586302	1.36363e-23	1.46001e-22
CCNG1__chr5	303.421	-1.41103	0.143546	1.39422e-23	1.49177e-22
STK36__chr2	192.083	2.43248	0.251411	1.52868e-23	1.63454e-22
LOC145694__chr15	21.9148	4.49586	0.456486	1.60548e-23	1.71552e-22
SLC16A7__chr12	85.5187	2.80501	0.292797	1.61924e-23	1.72906e-22
ERP27__chr12	64.5268	3.96368	0.405254	1.6676e-23	1.77952e-22
DMTN__chr8	197.635	1.56528	0.160071	1.75045e-23	1.86667e-22
NSF__chr17	95.1704	1.15722	0.116645	1.8139e-23	1.93306e-22
C7orf57__chr7	34.4327	6.53807	0.673122	1.83148e-23	1.95049e-22
TMEM97__chr17	369.394	-2.16509	0.223453	1.87854e-23	1.99928e-22
BEST4__chr1	58.7479	7.21365	0.76275	1.91577e-23	2.03755e-22
SLC45A3__chr1	55.7028	2.47333	0.253985	1.93055e-23	2.0519e-22
DNAJB9__chr7	145.46	1.19281	0.120878	1.98835e-23	2.11193e-22
TRIP6__chr7	816.268	-0.956025	0.0965546	1.99255e-23	2.11498e-22
SKI__chr1	449.772	-1.26539	0.128404	2.03311e-23	2.15661e-22
C17orf82__chr17	26.1002	5.93211	0.602324	2.16032e-23	2.29003e-22
VMO1__chr17	567.234	2.61649	0.277349	2.16997e-23	2.29873e-22
PRNP__chr20	191.123	-1.37567	0.139631	2.23892e-23	2.37021e-22
CXorf58__chrX	24.2742	4.90332	0.501507	2.24323e-23	2.37319e-22
FEN1__chr11	106.94	-1.76903	0.18178	2.30985e-23	2.44206e-22
CEP19__chr3	48.5132	2.59638	0.266239	2.48594e-23	2.6265e-22
FAM222A__chr12	22.7316	2.98959	0.306251	2.54979e-23	2.69218e-22
CMPK1__chr1	655.802	0.641927	0.0646803	2.58594e-23	2.72854e-22
EFNB1__chrX	150.288	-1.97917	0.205409	2.7371e-23	2.88613e-22
ATP5SL__chr19	2072.91	-0.935173	0.0946323	2.74341e-23	2.89089e-22
C16orf46__chr16	45.2823	2.54587	0.262196	2.87883e-23	3.03159e-22
ZNHIT2__chr11	134.754	1.34608	0.137382	2.94133e-23	3.09537e-22
FBXL13__chr7	20.2116	3.73866	0.382214	2.95005e-23	3.1025e-22
NCKIPSD__chr3	163.05	-1.35393	0.137974	2.98877e-23	3.14115e-22
DUSP1__chr5	158.493	2.67863	0.284145	3.04372e-23	3.1968e-22
INF2__chr14	208.668	-1.3772	0.140757	3.07212e-23	3.22452e-22
RGS10__chr10	204.946	-1.52864	0.157193	3.20126e-23	3.35786e-22
CD164__chr6	1041.95	0.740236	0.075097	3.27661e-23	3.43464e-22
BAMBI__chr10	24.4106	3.35954	0.346078	3.41693e-23	3.57939e-22
GMNN__chr6	81.8098	-1.97947	0.20484	3.75647e-23	3.93249e-22
TPP1__chr11	1156.11	-0.904293	0.0918682	4.46619e-23	4.67241e-22
ATP5G2__chr12	3460.14	-0.720929	0.0734019	4.54501e-23	4.75176e-22
CLDN7__chr17	1759.64	1.35743	0.139431	4.61816e-23	4.82509e-22
GYLTL1B__chr11	150.221	-2.10549	0.220085	4.68698e-23	4.8938e-22
FRY__chr13	32.4718	5.51642	0.5663	4.94792e-23	5.16287e-22
DPY19L2P2__chr7	26.777	4.65689	0.483558	5.30847e-23	5.53548e-22
EBPL__chr13	135.532	-1.06762	0.109015	5.44331e-23	5.67239e-22
SPPL2B__chr19	180.087	1.72445	0.177818	5.47576e-23	5.69878e-22
C1orf141__chr1	29.883	5.32886	0.559627	5.47268e-23	5.69878e-22
FAM114A1__chr4	128.846	1.03207	0.105632	5.59851e-23	5.82274e-22
EPB41L4A__chr5	280.06	1.4061	0.145056	5.80247e-23	6.03095e-22
PTPRT__chr20	14.0447	9.96416	2.7181	5.81779e-23	6.04295e-22
STPG1__chr1	61.8507	2.30251	0.238569	6.03195e-23	6.26133e-22
CCL28__chr5	128.367	1.991	0.207026	6.17851e-23	6.4093e-22
RHOBTB3__chr5	600.924	-2.05892	0.214852	6.57569e-23	6.8169e-22
CCDC184__chr12	69.9853	5.00406	0.545857	6.70487e-23	6.94631e-22
LCA5L__chr21	29.733	5.53566	0.578724	6.90555e-23	7.14959e-22
PHEX__chrX	42.3373	2.37264	0.246026	7.13176e-23	7.37902e-22
DPY30__chr2	897.56	1.34934	0.138538	7.39329e-23	7.64468e-22
RAB40B__chr17	65.7347	-1.45267	0.149257	7.5519e-23	7.80363e-22
LAPTM4A__chr2	665.279	0.641666	0.0655662	7.59811e-23	7.84632e-22
ACOT7__chr1	1184.71	-1.59791	0.165897	7.69465e-23	7.94088e-22
CD81__chr11	7717.34	-0.811906	0.0830249	7.73123e-23	7.97348e-22
GADD45G__chr9	31.5148	5.71655	0.599193	7.80298e-23	8.0423e-22
SCG3__chr15	26.2184	5.27997	0.547782	8.06649e-23	8.30854e-22
FAM149A__chr4	44.0137	4.04077	0.435615	8.19488e-23	8.43535e-22
APPL1__chr3	95.8066	-1.18074	0.121138	8.39993e-23	8.64085e-22
SND1__chr7	758.214	-0.786592	0.0803316	8.58876e-23	8.82942e-22
SLC7A2__chr8	18.9179	3.9906	0.408173	8.64103e-23	8.87745e-22
STRA13__chr17	344.822	-0.63263	0.0644626	8.67029e-23	8.90179e-22
TCF7L1__chr2	534.79	-1.49291	0.154389	8.82523e-23	9.05505e-22
PRICKLE1__chr12	30.5137	-2.90701	0.304175	8.93765e-23	9.16452e-22
SNHG1__chr11	1101.72	-1.71322	0.178179	9.09121e-23	9.31216e-22
MYO5B__chr18	269.996	2.50725	0.269664	9.09327e-23	9.31216e-22
TCF3__chr19	316.26	-1.20043	0.123649	9.22569e-23	9.44172e-22
ILF3__chr19	1049.36	-0.724025	0.0740966	9.5142e-23	9.73076e-22
COLCA2__chr11	38.2133	2.72148	0.28506	9.62762e-23	9.84047e-22
SORL1__chr11	83.37	1.76458	0.183383	1.00579e-22	1.02737e-21
ELOVL5__chr6	260.555	1.01242	0.103891	1.02016e-22	1.04138e-21
DDX55__chr12	128.672	-1.21035	0.124715	1.02163e-22	1.04222e-21
MAFB__chr20	69.988	-3.26087	0.348413	1.02698e-22	1.04701e-21
LOC101929697__chr3	39.8207	5.30821	0.561985	1.10021e-22	1.12095e-21
ITGB4__chr17	2705.25	-1.30434	0.135381	1.11018e-22	1.13039e-21
ADIPOR1__chr1	874.696	0.667381	0.0683171	1.13611e-22	1.15605e-21
KIAA0513__chr16	310.189	1.974	0.208343	1.18721e-22	1.20729e-21
HPGD__chr4	86.4937	2.79213	0.293625	1.19952e-22	1.21903e-21
CPPED1__chr16	82.1343	1.24016	0.128042	1.20802e-22	1.22688e-21
MTCL1__chr18	24.6341	-2.31781	0.241307	1.21892e-22	1.23717e-21
WDR31__chr9	44.4321	2.54324	0.267626	1.24311e-22	1.26092e-21
CEP112__chr17	31.3891	2.60952	0.271887	1.26961e-22	1.28699e-21
RBM24__chr6	27.4393	6.03443	0.632481	1.30593e-22	1.32296e-21
EGFR__chr7	116.5	-1.33244	0.137826	1.347e-22	1.3637e-21
MTF1__chr1	342.201	1.41344	0.147366	1.37259e-22	1.38874e-21
LASP1__chr17	2175.22	0.815177	0.0841748	1.52159e-22	1.53852e-21
C1orf228__chr1	35.1023	3.61958	0.386891	1.52896e-22	1.54499e-21
LOC728392__chr17	115.518	3.18242	0.346808	1.55481e-22	1.57013e-21
ZNF771__chr16	68.5018	-1.63407	0.170123	1.56895e-22	1.5834e-21
USP10__chr16	885.79	1.16738	0.120836	1.57476e-22	1.58826e-21
KLRC3__chr12	19.7343	-6.16519	0.669281	1.66959e-22	1.68285e-21
DLGAP1-AS1__chr18	74.3167	1.80876	0.189325	1.95554e-22	1.96983e-21
ICAM1__chr19	341.461	2.26525	0.24392	1.95886e-22	1.97192e-21
BTBD3__chr20	63.4173	1.48131	0.154172	1.9698e-22	1.98169e-21
ESRRG__chr1	25.6509	3.92437	0.414218	1.99238e-22	2.00315e-21
ENTPD3__chr3	64.7628	-1.46754	0.152328	2.01606e-22	2.02568e-21
SMIM10L2A__chrX	23.565	-3.50166	0.374175	2.06063e-22	2.06917e-21
SNRPD3__chr22	687.029	-0.576623	0.0591995	2.06369e-22	2.07094e-21
USP2-AS1__chr11	18.4126	4.07229	0.423473	2.18973e-22	2.19604e-21
WARS__chr14	966.351	1.3042	0.135463	2.2494e-22	2.25448e-21
GLCCI1__chr7	156.52	1.72894	0.181138	2.31875e-22	2.32253e-21
HYAL2__chr3	90.9173	-1.29748	0.134992	2.37603e-22	2.37841e-21
IRX3__chr16	444.733	1.43353	0.14998	2.3781e-22	2.37899e-21
WDR66__chr12	254.575	2.37529	0.252438	2.4104e-22	2.4098e-21
ZNF295-AS1__chr21	15.1348	9.98349	2.69198	2.66236e-22	2.66003e-21
CYP2A6__chr19	38.4675	7.00951	0.832835	2.73324e-22	2.72914e-21
STX6__chr1	258.618	-1.52473	0.159755	2.75839e-22	2.75254e-21
APH1B__chr15	85.1164	1.88621	0.199803	2.90008e-22	2.89213e-21
RAB13__chr1	290.83	-0.799393	0.0828185	2.93974e-22	2.92985e-21
SEPT10__chr2	85.424	-1.32785	0.138388	3.0599e-22	3.04581e-21
ATP10B__chr5	48.8838	2.8403	0.300824	3.05898e-22	3.04581e-21
VDAC2__chr10	1763.34	-0.814185	0.0843909	3.10436e-22	3.08815e-21
CMTM3__chr16	118.909	-1.71058	0.181464	3.12922e-22	3.11094e-21
FBRS__chr16	351.893	0.935026	0.096997	3.2078e-22	3.18708e-21
RUVBL1__chr3	370.754	1.29814	0.135361	3.47761e-22	3.453e-21
PPIH__chr1	156.565	-0.93949	0.0977212	3.53087e-22	3.50371e-21
BBS12__chr4	35.3768	2.70953	0.285695	3.56396e-22	3.53435e-21
AADACP1__chr3	34.1841	3.48198	0.377506	3.65421e-22	3.62161e-21
ESD__chr13	1115.81	-0.813895	0.0845997	3.754e-22	3.7182e-21
ZFAND1__chr8	107.699	-1.01909	0.105882	3.89499e-22	3.85546e-21
IKZF2__chr2	75.9381	1.46898	0.153986	4.13873e-22	4.0942e-21
TOM1__chr22	282.247	1.4718	0.155217	4.17693e-22	4.12943e-21
SAMD15__chr14	35.6829	5.24968	0.556914	4.19842e-22	4.14811e-21
PACSIN3__chr11	100.594	-1.51045	0.15852	4.22841e-22	4.17516e-21
CXCL16__chr17	3127.6	1.07068	0.112155	4.79814e-22	4.73479e-21
PPP4R3B__chr2	1287.37	1.64413	0.172806	5.14259e-22	5.07157e-21
SH3BP1__chr22	230.869	-1.6062	0.17046	5.31837e-22	5.24169e-21
GBP6__chr1	97.8411	-2.07501	0.220253	5.44294e-22	5.36116e-21
DPP9__chr19	446.993	-0.959498	0.100489	5.4818e-22	5.39611e-21
SLC13A4__chr7	21.433	7.94421	1.29456	5.75131e-22	5.65793e-21
ANXA4__chr2	497.114	0.784965	0.0822804	5.79283e-22	5.69527e-21
SPATA24__chr5	35.7146	2.39261	0.254073	5.79846e-22	5.69731e-21
TNFSF10__chr3	271.472	3.06586	0.346154	5.9206e-22	5.81375e-21
KLHL32__chr6	19.3928	7.07993	0.97412	6.24277e-22	6.12634e-21
CLNS1A__chr11	730.693	-0.790328	0.0825681	6.82352e-22	6.69215e-21
ANXA11__chr10	9851.13	0.89779	0.0941229	7.0966e-22	6.95572e-21
ZC2HC1C__chr14	26.0875	4.92303	0.524739	7.21126e-22	7.06377e-21
C6orf52__chr6	43.9352	2.51955	0.271136	7.27813e-22	7.12491e-21
RALGAPA2__chr20	228.316	1.89688	0.202245	7.45239e-22	7.29103e-21
ATP5D__chr19	645.839	-0.826117	0.0864357	7.49827e-22	7.33144e-21
CAV1__chr7	2685.78	-2.62866	0.288558	7.50736e-22	7.33584e-21
HECTD1__chr14	291.785	0.860187	0.0900155	7.56075e-22	7.3835e-21
LOC100505841__chr5	17.8063	7.6332	1.27606	7.80466e-22	7.61704e-21
PLPP5__chr8	266.619	1.12532	0.11824	7.92639e-22	7.73113e-21
DZIP1L__chr3	24.8522	6.88678	0.838073	8.22879e-22	8.02119e-21
IL20RB__chr3	221.854	-1.40403	0.147716	8.24591e-22	8.03298e-21
CD19__chr16	22.7592	7.67672	1.28212	9.00206e-22	8.76427e-21
HIST1H2BD__chr6	131.757	1.78948	0.190075	9.09121e-22	8.84568e-21
TMEM45B__chr11	172.723	3.08417	0.349305	9.14078e-22	8.88851e-21
AHI1__chr6	132.359	1.75116	0.186676	9.5053e-22	9.23735e-21
FLNA__chrX	393.436	-1.84538	0.19832	1.03101e-21	1.00134e-20
SPG20__chr13	156.535	0.871274	0.0915132	1.04984e-21	1.01865e-20
H2AFJ__chr12	1188.93	0.982418	0.103474	1.05011e-21	1.01865e-20
METTL12__chr11	79.7183	-1.21268	0.1279	1.05086e-21	1.01876e-20
KLF13__chr15	434.111	-1.70828	0.182845	1.05742e-21	1.0245e-20
SIX3-AS1__chr2	74.0251	2.20717	0.238289	1.09993e-21	1.06504e-20
TNS4__chr17	2315.29	-3.02712	0.327272	1.10928e-21	1.07344e-20
MRLN__chr10	22.6099	7.17531	0.984943	1.19911e-21	1.15967e-20
MRPS26__chr20	337.19	-0.797732	0.0839802	1.2177e-21	1.17694e-20
RAC3__chr17	25.8669	-2.29564	0.246307	1.24586e-21	1.20342e-20
HSPA1L__chr6	64.8618	2.79041	0.300828	1.34707e-21	1.30041e-20
BCL2L1__chr20	2048.23	0.964488	0.101874	1.41881e-21	1.36883e-20
PPFIBP1__chr12	65.3899	-1.62267	0.172937	1.43375e-21	1.38241e-20
SEMA3A__chr7	203.513	-1.79702	0.19361	1.47557e-21	1.42188e-20
LAMB1__chr7	98.2211	-2.38755	0.260948	1.49376e-21	1.43855e-20
CCDC187__chr9	22.7184	5.59196	0.58711	1.51571e-21	1.45881e-20
FAHD1__chr16	236.534	-1.0674	0.113051	1.52543e-21	1.46728e-20
WDR49__chr3	22.5315	6.75811	0.821305	1.58786e-21	1.52641e-20
KCNE3__chr11	158.422	3.35859	0.377655	1.63088e-21	1.56682e-20
TM9SF1__chr14	811.408	1.05334	0.111569	1.65138e-21	1.58556e-20
SMARCD1__chr12	462.049	-0.961648	0.100426	1.65583e-21	1.58888e-20
IDH3A__chr15	560.059	1.03767	0.109413	1.75041e-21	1.67863e-20
GINS1__chr20	30.9453	-2.25537	0.242057	1.75513e-21	1.68215e-20
POLR2G__chr11	404.181	-0.677031	0.0714216	1.87372e-21	1.79474e-20
ARRB2__chr17	403.578	1.24129	0.132081	1.95618e-21	1.8726e-20
CMTM6__chr3	1208.27	0.693104	0.0732436	2.09314e-21	2.0025e-20
YPEL2__chr17	28.6382	3.13894	0.338958	2.12568e-21	2.03242e-20
NECTIN4__chr1	58.9594	2.17495	0.236036	2.32045e-21	2.21732e-20
GNAQ__chr9	372.071	0.795137	0.0841972	2.33406e-21	2.22899e-20
WDR35__chr2	55.5052	1.66709	0.178511	2.36318e-21	2.25546e-20
CTDSP1__chr2	203.64	-1.07768	0.114586	2.45912e-21	2.34562e-20
RNF19A__chr8	218.499	1.52388	0.164385	2.4634e-21	2.3483e-20
SYS1__chr20	271.931	0.775342	0.0819793	2.60603e-21	2.48279e-20
DPYSL2__chr8	72.6644	-1.82095	0.196356	2.66776e-21	2.54009e-20
RTF1__chr15	287.001	-0.728998	0.0771432	2.68874e-21	2.55854e-20
SPAG16__chr2	117.362	1.79724	0.193578	2.74202e-21	2.60769e-20
SDK1__chr7	16.8662	3.94745	0.423677	2.79964e-21	2.66091e-20
ARHGDIB__chr12	1080.63	1.84058	0.199066	2.9112e-21	2.7653e-20
SYAP1__chrX	448.991	0.693329	0.0734234	2.95002e-21	2.80051e-20
SMARCA1__chrX	177.147	-1.11751	0.119179	3.08588e-21	2.92775e-20
RWDD1__chr6	321.969	-0.905269	0.0965634	3.15463e-21	2.99119e-20
HEBP1__chr12	91.3027	-1.12289	0.119813	3.19916e-21	3.03162e-20
CDK6__chr7	93.6413	-1.58035	0.17056	3.21955e-21	3.04914e-20
DNAH11__chr7	18.8384	5.22221	0.555645	3.25482e-21	3.08072e-20
CAPS2__chr12	22.8179	4.83139	0.525851	3.36434e-21	3.18249e-20
CHST3__chr10	138.157	-1.70753	0.184804	3.37247e-21	3.1883e-20
GCC2__chr2	183.301	2.43723	0.272789	3.45127e-21	3.26087e-20
CAMTA1__chr1	521.294	-0.510362	0.0541797	3.54012e-21	3.34284e-20
LEKR1__chr3	21.1561	5.14952	0.55135	3.58126e-21	3.37969e-20
CDKL2__chr4	21.5861	5.40335	0.589292	3.85154e-21	3.63262e-20
TCEAL4__chrX	247.178	-0.83545	0.0889664	3.85546e-21	3.63418e-20
FHL3__chr1	65.571	-2.14617	0.233719	3.90464e-21	3.67836e-20
FBXO34__chr14	105.434	1.33565	0.143287	4.09398e-21	3.85447e-20
DDOST__chr1	81.3797	-1.14948	0.122924	4.36145e-21	4.10387e-20
LAMC1__chr1	397.247	-1.19255	0.128187	4.45027e-21	4.18498e-20
SPP1__chr4	24.0191	7.34096	0.925335	4.5097e-21	4.23837e-20
FGF14__chr13	23.9684	6.28628	0.732672	4.59251e-21	4.31367e-20
ZNF883__chr9	16.1845	-3.77426	0.415261	4.65495e-21	4.36975e-20
UNG__chr12	78.8236	-1.64688	0.179084	4.79495e-21	4.49854e-20
POC1B__chr12	130.399	1.17108	0.125911	4.84837e-21	4.54599e-20
TMEM98__chr17	286.107	1.37091	0.148161	4.86533e-21	4.55922e-20
SIX4__chr14	56.2558	1.99667	0.216431	4.89382e-21	4.58323e-20
RRM1__chr11	98.1385	-1.44277	0.15623	5.12109e-21	4.79326e-20
FA2H__chr16	57.2807	3.16742	0.355725	5.15263e-21	4.81997e-20
RNF181__chr2	2546.84	-0.627588	0.0668798	5.27528e-21	4.93182e-20
BCO2__chr11	44.0131	2.50669	0.27391	5.37963e-21	5.02644e-20
AP2M1__chr3	1383.87	-0.61255	0.0652464	5.41091e-21	5.05271e-20
KAT2A__chr17	79.8403	-1.4326	0.155284	5.52244e-21	5.15385e-20
REPS2__chrX	41.6777	1.7129	0.184949	5.73122e-21	5.34557e-20
CLDN9__chr16	57.1524	3.53952	0.392609	5.98081e-21	5.57512e-20
AMOTL1__chr11	198.796	-1.59507	0.173859	6.00904e-21	5.59817e-20
MPP7__chr10	44.9106	1.86496	0.202967	6.35485e-21	5.91689e-20
STYXL1__chr7	255.26	1.51672	0.164475	6.53341e-21	6.0796e-20
C8orf58__chr8	65.075	-1.61824	0.175542	6.79982e-21	6.32383e-20
WDR60__chr7	197.36	2.03587	0.223514	7.43717e-21	6.91255e-20
OXTR__chr3	65.7696	4.44604	0.524761	7.49156e-21	6.95906e-20
KTN1__chr14	802.66	0.804471	0.086381	8.11224e-21	7.53125e-20
KAZN__chr1	201.451	1.07124	0.115401	8.20858e-21	7.61627e-20
CITED2__chr6	102.474	1.78128	0.195939	8.60018e-21	7.97498e-20
SDC1__chr2	1444.94	-1.63715	0.179459	8.77269e-21	8.13024e-20
ARHGEF18__chr19	344.817	1.04614	0.112795	8.84515e-21	8.19265e-20
FAM13A__chr4	39.2179	2.69627	0.295316	8.86022e-21	8.20185e-20
M1AP__chr2	21.9961	3.70579	0.403008	8.88165e-21	8.21694e-20
PDIA5__chr3	89.561	-1.3725	0.149009	9.10329e-21	8.41712e-20
CLUAP1__chr16	394.754	2.09778	0.232744	1.00716e-20	9.30703e-20
IRF1__chr5	448.045	2.57923	0.29875	1.05873e-20	9.77793e-20
SMPDL3B__chr1	72.9627	1.72813	0.188489	1.06324e-20	9.81396e-20
DAP__chr5	252.019	0.99022	0.107164	1.13241e-20	1.04464e-19
LINC00958__chr11	47.6299	-1.87287	0.206271	1.16187e-20	1.0712e-19
CDC42EP3__chr2	756.926	1.12066	0.121339	1.17038e-20	1.07843e-19
MAP1LC3A__chr20	282.716	1.5283	0.167477	1.17327e-20	1.08046e-19
PLPP2__chr19	276.986	1.00388	0.108604	1.17508e-20	1.08151e-19
RNFT2__chr12	45.3464	2.39978	0.267305	1.179e-20	1.08449e-19
CCDC34__chr11	285.484	1.70196	0.186098	1.18281e-20	1.08737e-19
TFAP4__chr16	37.8168	-2.79215	0.31376	1.18829e-20	1.09178e-19
PHF19__chr9	55.1689	-2.26903	0.251842	1.23185e-20	1.13115e-19
MIR31HG__chr9	111.001	-1.16766	0.126759	1.24166e-20	1.1395e-19
CNN2__chr19	4152.38	-0.885086	0.0952119	1.34274e-20	1.23157e-19
DYRK4__chr12	138.672	-1.07413	0.116364	1.34923e-20	1.23681e-19
TRIM7__chr5	94.7792	-2.18134	0.241289	1.40581e-20	1.28794e-19
ORC5__chr7	264.578	-0.836404	0.09028	1.45052e-20	1.32814e-19
CLK3__chr15	130.64	-0.854923	0.0924001	1.45197e-20	1.3287e-19
ANKRD29__chr18	44.461	-2.3273	0.258882	1.47876e-20	1.35244e-19
CTDSPL__chr3	818.162	-0.955775	0.103947	1.48373e-20	1.35622e-19
WDR13__chrX	504.645	0.933869	0.101361	1.50487e-20	1.37475e-19
ZBTB18__chr1	79.9378	1.84962	0.203191	1.51836e-20	1.38628e-19
TMEM134__chr11	390.229	-0.881648	0.0956781	1.57214e-20	1.43457e-19
CCDC189__chr16	18.2372	3.95861	0.431429	1.67474e-20	1.52732e-19
SLC35B3__chr6	104.665	1.61613	0.176751	1.70701e-20	1.55586e-19
LGALS3BP__chr17	2844.96	-0.678464	0.0731237	1.71182e-20	1.55936e-19
C17orf89__chr17	274.299	-0.780653	0.0845844	1.75668e-20	1.59931e-19
DPH5__chr1	190.851	-1.5642	0.171379	1.77188e-20	1.61223e-19
MCM4__chr8	182.351	-1.11812	0.121989	1.79226e-20	1.62985e-19
GBP4__chr1	180.646	2.45486	0.275451	1.83212e-20	1.66515e-19
EFNA3__chr1	40.7824	-2.05815	0.226803	2.00263e-20	1.81908e-19
CDKN2A__chr9	752.772	1.20733	0.132166	2.15157e-20	1.95326e-19
TULP3__chr12	164.798	1.80583	0.199592	2.23375e-20	2.02672e-19
SCARF2__chr22	38.6466	2.92855	0.328992	2.24151e-20	2.03261e-19
KLHDC9__chr1	409.116	3.03008	0.352035	2.24646e-20	2.03594e-19
IGFBP6__chr12	278.67	-1.76884	0.197368	2.30748e-20	2.09006e-19
KYAT3__chr1	174.244	-0.892529	0.0971365	2.34408e-20	2.12201e-19
C15orf65__chr15	29.6072	2.72545	0.301147	2.46271e-20	2.22814e-19
IQCH__chr15	30.1584	3.19786	0.356172	2.5102e-20	2.26982e-19
IFI27L2__chr14	178.162	-1.08193	0.118435	2.56651e-20	2.31943e-19
ACAA1__chr3	276.796	-0.915094	0.100093	2.66815e-20	2.40992e-19
FYCO1__chr3	90.1828	1.33702	0.146815	2.73055e-20	2.46489e-19
VPS13C__chr15	166.428	1.19621	0.131318	2.74061e-20	2.47258e-19
IP6K3__chr6	33.9435	7.01967	0.899403	2.96205e-20	2.67085e-19
RHPN1__chr8	138.067	2.17772	0.243371	3.19063e-20	2.87534e-19
SAP18__chr13	2113.83	0.432944	0.0468283	3.25237e-20	2.92933e-19
LRPPRC__chr2	293.755	-0.849985	0.0929626	3.31357e-20	2.98277e-19
LIMCH1__chr4	27.0201	4.35235	0.481475	3.37198e-20	3.03364e-19
ATIC__chr2	269.976	-0.788159	0.0859149	3.50976e-20	3.15582e-19
KCNH3__chr12	20.2243	5.26361	0.58139	3.53868e-20	3.18004e-19
ACVR1__chr2	197.013	1.22771	0.135404	3.56875e-20	3.20526e-19
LINC00857__chr10	83.3567	1.75429	0.194177	3.81096e-20	3.42088e-19
RDH10__chr8	624.496	1.93376	0.214951	3.90397e-20	3.50241e-19
IKBIP__chr12	54.7775	-1.76412	0.196502	4.0525e-20	3.6329e-19
TRNAU1AP__chr1	90.5747	1.36239	0.150204	4.05396e-20	3.6329e-19
FGD3__chr9	202.019	3.6775	0.445041	4.21734e-20	3.77719e-19
SORCS2__chr4	36.3153	5.73625	0.671327	4.22858e-20	3.78513e-19
SGK223__chr8	352.326	-2.28325	0.261356	4.52422e-20	4.04751e-19
EXOSC7__chr3	185.389	-0.973662	0.107031	4.5863e-20	4.10075e-19
PTPRF__chr1	680.395	0.812436	0.0884763	4.61309e-20	4.1224e-19
AP3M1__chr10	288.008	-0.850333	0.0934964	4.99699e-20	4.46298e-19
LTB4R2__chr14	20.8203	-2.16559	0.241964	5.23859e-20	4.67614e-19
CSNK2A1__chr20	376.595	-0.741567	0.0815191	5.36381e-20	4.78525e-19
MACC1__chr7	176.263	1.95974	0.219681	5.39871e-20	4.8137e-19
MYL9__chr20	163.199	1.96871	0.220986	5.46927e-20	4.87389e-19
NAT14__chr19	295.078	2.00326	0.226555	5.50741e-20	4.90515e-19
TUBGCP3__chr13	49.3264	-1.80445	0.202092	5.83423e-20	5.19334e-19
FAM189B__chr1	82.6512	-1.09659	0.121172	6.47835e-20	5.7635e-19
DGKA__chr12	1143.32	-1.04055	0.115205	6.67093e-20	5.93153e-19
ICA1__chr7	55.6779	1.59903	0.177701	6.84911e-20	6.08658e-19
PLA1A__chr3	20.4193	6.49158	0.828501	6.95449e-20	6.17679e-19
C16orf74__chr16	215.766	-1.77711	0.200031	7.24406e-20	6.43041e-19
PSD__chr10	32.1302	3.2553	0.368789	7.49282e-20	6.64754e-19
CYB561D2__chr3	182.302	1.05077	0.116154	7.73848e-20	6.86168e-19
RETSAT__chr2	403.972	-1.07104	0.118671	7.93274e-20	7.03003e-19
C5orf15__chr5	337.449	1.35638	0.151252	8.01711e-20	7.10087e-19
SUPT16H__chr14	310.966	-0.859313	0.0950602	8.19651e-20	7.25575e-19
TKT__chr3	1228.41	-1.02474	0.113787	8.21474e-20	7.26786e-19
PPM1F__chr22	54.4182	-1.7159	0.192727	8.35424e-20	7.3872e-19
SCRIB__chr8	355.867	-0.851992	0.0935961	8.40094e-20	7.42439e-19
IFT81__chr12	90.4758	2.27259	0.257021	8.41136e-20	7.42949e-19
REEP4__chr8	902.245	-1.07173	0.118995	8.47486e-20	7.48145e-19
PRC1__chr15	30.8453	-2.31488	0.263218	8.6219e-20	7.60705e-19
CDH1__chr16	357.004	1.06136	0.11803	8.76744e-20	7.7312e-19
BCL2L13__chr22	271.751	0.959296	0.105544	8.91196e-20	7.8543e-19
ST5__chr11	509.85	1.40735	0.158208	9.17533e-20	8.08197e-19
TSPOAP1__chr17	42.456	3.41584	0.401276	9.37171e-20	8.25041e-19
SLC6A8__chrX	356.165	-1.78925	0.202995	9.86194e-20	8.6772e-19
PIAS3__chr1	325.729	1.00764	0.111754	9.89278e-20	8.69956e-19
MGAT4A__chr2	45.8588	3.12436	0.359534	1.03076e-19	9.05934e-19
CDKN3__chr14	33.7601	-2.71287	0.31437	1.04841e-19	9.20941e-19
P3H4__chr17	46.7052	-1.59917	0.17897	1.06844e-19	9.38025e-19
MESP1__chr15	46.4414	3.02049	0.345303	1.07049e-19	9.39308e-19
NEK1__chr4	57.0198	2.20982	0.250804	1.12398e-19	9.85701e-19
SSBP2__chr5	351.041	1.43539	0.162059	1.23935e-19	1.08628e-18
DEDD2__chr19	142.252	1.07922	0.120078	1.26755e-19	1.11039e-18
SMKR1__chr7	24.7576	4.36376	0.503549	1.31721e-19	1.15326e-18
RGL1__chr1	55.0448	2.86864	0.338466	1.36e-19	1.19007e-18
GTF2B__chr1	233.721	0.73529	0.0815729	1.38821e-19	1.2141e-18
PTPRH__chr19	20.6381	3.97091	0.44905	1.41265e-19	1.23479e-18
CCDC67__chr11	14.086	7.17351	1.27003	1.41853e-19	1.23926e-18
LINC01186__chrX	24.1205	4.15222	0.469583	1.47574e-19	1.28854e-18
DNAJC21__chr5	119.717	-0.873023	0.0970461	1.48481e-19	1.29575e-18
TP53I11__chr11	2506.98	1.35868	0.152544	1.48624e-19	1.29629e-18
LAPTM4B__chr8	633.975	-0.81202	0.0906018	1.49103e-19	1.29976e-18
SYNE1__chr6	19.9168	6.56956	0.849403	1.5858e-19	1.38161e-18
DMD__chrX	31.0169	3.28423	0.376248	1.61273e-19	1.40431e-18
RSL1D1__chr16	354.512	-1.24983	0.140702	1.6453e-19	1.43189e-18
ZDHHC14__chr6	47.8728	-1.78323	0.20229	1.65742e-19	1.44166e-18
CDKN2AIPNL__chr5	74.5939	-1.18796	0.1325	1.68534e-19	1.46515e-18
PAQR8__chr6	63.5513	2.84077	0.325797	1.68828e-19	1.4669e-18
ANPEP__chr15	27.4877	5.11247	0.623902	1.76074e-19	1.52904e-18
FKBP5__chr6	288.837	-1.04562	0.117167	1.77698e-19	1.5423e-18
SYPL1__chr7	570.665	-0.810396	0.0902965	1.79676e-19	1.55862e-18
ISG20__chr15	94.7282	2.11771	0.243798	1.79908e-19	1.55979e-18
PPM1H__chr12	17.734	3.22317	0.3645	1.88778e-19	1.6358e-18
SMIM7__chr19	378.535	-0.848251	0.0944789	1.89004e-19	1.63687e-18
RPS20__chr8	20276.5	-1.17812	0.131284	1.97665e-19	1.71003e-18
VDAC3__chr8	1406.81	0.858918	0.095807	1.97617e-19	1.71003e-18
MMP2__chr16	54.6485	-4.08731	0.499276	2.09801e-19	1.81405e-18
CCDC138__chr2	28.8806	1.89656	0.214025	2.12585e-19	1.83712e-18
BFSP1__chr20	27.0337	-2.63693	0.30279	2.15802e-19	1.86391e-18
ALDOC__chr17	256.391	-2.58918	0.309772	2.2462e-19	1.93903e-18
SPRED1__chr15	203.804	-1.3518	0.153247	2.25193e-19	1.94292e-18
LEMD1__chr1	53.9576	-2.55133	0.298429	2.28212e-19	1.96792e-18
DUSP10__chr1	29.7212	2.6322	0.300488	2.30878e-19	1.98983e-18
KRT13__chr17	3553.46	-2.59075	0.310369	2.31007e-19	1.98987e-18
AK4__chr1	236.63	-1.54727	0.177058	2.37541e-19	2.04505e-18
PSRC1__chr1	18.1284	-3.29705	0.3825	2.39536e-19	2.06112e-18
FBXO17__chr19	68.2049	-1.95005	0.223611	2.4127e-19	2.07492e-18
GTDC1__chr2	56.0031	1.65732	0.186679	2.41715e-19	2.07763e-18
NR2F6__chr19	380.476	0.891596	0.0999146	2.43635e-19	2.09301e-18
TEX26__chr13	14.5038	6.74007	0.985104	2.47001e-19	2.12079e-18
TTLL6__chr17	16.9007	6.13348	0.740162	2.55543e-19	2.19296e-18
ANKRD53__chr2	14.7992	3.90975	0.443123	2.6035e-19	2.23301e-18
KRT23__chr17	3594.32	-1.54739	0.177147	2.66174e-19	2.28174e-18
MKNK2__chr19	960.077	-1.32756	0.150201	2.70755e-19	2.31976e-18
GNE__chr9	46.7166	1.94876	0.221797	2.82955e-19	2.42299e-18
SLC41A1__chr1	146.925	1.04827	0.117854	2.86091e-19	2.44854e-18
MPST__chr22	357.952	-1.36359	0.15586	2.86984e-19	2.45486e-18
SLAIN2__chr4	362.004	1.21299	0.136793	2.8963e-19	2.47617e-18
IFI27__chr14	524.738	1.70345	0.195246	2.97407e-19	2.54131e-18
SUGCT__chr7	26.4572	-3.87572	0.470541	3.06253e-19	2.6155e-18
FMN1__chr15	22.6158	3.05782	0.353103	3.2249e-19	2.7527e-18
TTC30A__chr2	109.408	2.69026	0.313264	3.23939e-19	2.76359e-18
CCM2__chr7	100.543	-0.935242	0.1048	3.25144e-19	2.77239e-18
PARN__chr16	348.143	-0.915401	0.102964	3.26808e-19	2.78509e-18
C9orf3__chr9	102.373	1.7373	0.19982	3.41179e-19	2.90602e-18
TJAP1__chr6	323.492	-0.980059	0.110533	3.52848e-19	3.00381e-18
FAM110A__chr20	94.5106	-1.29641	0.147027	3.5935e-19	3.05753e-18
SNRPF__chr12	176.832	-0.945685	0.106696	3.84714e-19	3.27161e-18
BLMH__chr17	120.419	-1.05449	0.119323	3.95847e-19	3.36449e-18
STAT5A__chr17	20.2656	2.43428	0.277155	4.20836e-19	3.57499e-18
UGP2__chr2	676.727	0.975131	0.110283	4.4131e-19	3.74692e-18
FOPNL__chr16	374.576	-0.899771	0.101641	4.64389e-19	3.94078e-18
SLC6A15__chr12	38.8928	-3.15727	0.375627	4.71427e-19	3.99838e-18
STAU1__chr20	1460.22	0.79289	0.0896918	4.7702e-19	4.04367e-18
GRINA__chr8	528.393	-0.622791	0.070306	4.86839e-19	4.12473e-18
IFNGR2__chr21	449.384	-1.48995	0.171051	4.98987e-19	4.22541e-18
PIP__chr7	147.644	2.43323	0.284012	5.05172e-19	4.27552e-18
RAB6B__chr3	19.4696	5.6637	0.656413	5.32845e-19	4.50735e-18
TMEM234__chr1	70.8712	1.66556	0.190927	5.34122e-19	4.51576e-18
SEC14L3__chr22	21.4437	7.03859	0.915137	5.34509e-19	4.51665e-18
AGBL4__chr1	13.0742	7.02122	1.26427	5.54748e-19	4.68519e-18
RUSC1__chr1	461.01	-1.14554	0.130861	5.57183e-19	4.70327e-18
HECTD2__chr10	27.9471	2.15198	0.246367	5.6126e-19	4.73519e-18
MAPK10__chr4	49.3837	1.79108	0.205153	5.88319e-19	4.96086e-18
RCCD1__chr15	114.363	-1.18689	0.135097	5.92827e-19	4.99624e-18
BMF__chr15	63.5196	3.85725	0.469024	6.09787e-19	5.13647e-18
GLTSCR2__chr19	472.097	-1.10656	0.126962	6.18599e-19	5.20795e-18
C1orf87__chr1	14.8155	6.5189	0.973799	6.27602e-19	5.28097e-18
DYDC1__chr10	19.8261	5.49344	0.626774	6.29246e-19	5.29202e-18
IFT80__chr3	48.8976	2.12758	0.245448	6.34219e-19	5.33104e-18
RNA45S5__chr21	910.747	-1.27069	0.145839	6.50296e-19	5.46304e-18
SHISA8__chr22	32.3132	4.8322	0.553163	6.50605e-19	5.46304e-18
GINS2__chr16	43.4221	-3.49099	0.424493	6.60867e-19	5.54629e-18
NPDC1__chr9	80.098	-1.22366	0.13957	6.61477e-19	5.5485e-18
TNFRSF11A__chr18	15.4918	4.01359	0.457032	6.66668e-19	5.58911e-18
MT-TM__chrM	1487.02	2.91416	0.342202	6.84824e-19	5.73832e-18
SLURP1__chr8	15.3741	4.65965	0.532705	7.07064e-19	5.92156e-18
CLEC2B__chr12	177.28	-1.47319	0.169337	7.41469e-19	6.20645e-18
ZC2HC1A__chr8	206.591	2.24816	0.265159	7.45614e-19	6.23789e-18
CCK__chr3	30.1018	-4.17425	0.501689	7.66161e-19	6.40644e-18
SS18L2__chr3	294.705	-0.910161	0.103018	7.79303e-19	6.51292e-18
HDAC1__chr1	217.223	-0.746173	0.0845912	8.34558e-19	6.97106e-18
KIF6__chr6	19.5427	6.13803	0.75685	8.66682e-19	7.23562e-18
LIMS1__chr2	537.936	1.2608	0.1448	8.68137e-19	7.24399e-18
HNRNPR__chr1	278.447	-0.8277	0.0944542	8.81786e-19	7.35404e-18
MSRB1__chr16	121.218	1.80967	0.210572	9.00032e-19	7.5023e-18
MAPK8IP1__chr11	68.5697	2.40535	0.282411	9.11571e-19	7.59453e-18
LOC101928907__chr15	13.7657	4.42978	0.505658	9.28671e-19	7.73296e-18
LGALS3__chr14	2418.08	1.17786	0.135039	9.38551e-19	7.81116e-18
MUC13__chr3	20.4706	7.05027	0.979898	9.53111e-19	7.92822e-18
TAPT1__chr4	116.999	0.970674	0.110595	9.72347e-19	8.08403e-18
PCDH7__chr4	408.167	-1.54979	0.17964	1.07685e-18	8.94822e-18
ACAP1__chr17	92.7107	1.97075	0.229279	1.08937e-18	9.04756e-18
PLEKHG2__chr19	21.0812	-2.61553	0.305803	1.09555e-18	9.09413e-18
MKRN1__chr7	758.476	0.729711	0.08303	1.11425e-18	9.24455e-18
RIMKLB__chr12	92.7107	1.33329	0.152631	1.11904e-18	9.27655e-18
PLCH1__chr3	20.887	5.77949	0.679244	1.11926e-18	9.27655e-18
GJB7__chr6	15.6324	8.71693	2.55541	1.14262e-18	9.46525e-18
MCC__chr5	200.226	-1.26867	0.146915	1.15386e-18	9.5534e-18
NDUFA4L2__chr12	264.999	-4.25545	0.562795	1.16108e-18	9.6082e-18
EBF4__chr20	109.045	2.50485	0.302982	1.16317e-18	9.6205e-18
PYGB__chr20	511.327	-1.6773	0.1957	1.17765e-18	9.73526e-18
STAT3__chr17	826.685	0.946121	0.107985	1.19978e-18	9.91307e-18
SLC25A4__chr4	1362.09	1.15661	0.13262	1.23128e-18	1.0168e-17
SNAPC2__chr19	255.614	-1.42041	0.16431	1.23635e-18	1.02046e-17
TACC2__chr10	131.798	1.51112	0.175533	1.3102e-18	1.08086e-17
CNTD2__chr19	21.6793	4.1827	0.490465	1.40617e-18	1.15944e-17
RUNX1__chr21	195.561	0.992179	0.114014	1.46099e-18	1.20402e-17
ACYP1__chr14	87.8659	2.17542	0.254441	1.50028e-18	1.23576e-17
AES__chr19	5471.13	0.635122	0.0725242	1.51337e-18	1.2459e-17
SOX2__chr3	1645.19	2.2183	0.269726	1.55987e-18	1.28353e-17
TGFB2__chr1	164.153	1.49434	0.173705	1.56493e-18	1.28702e-17
RHOBTB1__chr10	33.7783	2.87479	0.339308	1.57083e-18	1.29121e-17
PRICKLE3__chrX	110.707	-1.52489	0.176875	1.58955e-18	1.30593e-17
RHOD__chr11	1512.71	-0.993763	0.114164	1.64232e-18	1.34859e-17
SLC1A1__chr9	26.0008	3.01746	0.351528	1.66287e-18	1.36477e-17
TOX3__chr16	12.0104	7.20427	1.27928	1.70695e-18	1.40022e-17
OTUD1__chr10	87.6208	1.09785	0.126216	1.71499e-18	1.4061e-17
SLC25A43__chrX	60.3324	-1.45781	0.168714	1.72011e-18	1.40957e-17
CTGF__chr6	355.924	3.83345	0.457169	1.7649e-18	1.4448e-17
PHACTR3__chr20	22.9398	5.3583	0.633925	1.7645e-18	1.4448e-17
LAD1__chr1	5676.26	-2.39046	0.291829	1.79526e-18	1.4689e-17
HSPH1__chr13	1107.11	1.50493	0.176715	1.8695e-18	1.52886e-17
C17orf96__chr17	25.0452	-2.75311	0.325851	1.9009e-18	1.55374e-17
PGRMC2__chr4	303.144	-0.692761	0.0794587	1.9655e-18	1.60573e-17
TNNC1__chr3	42.7643	4.31339	0.508441	2.01574e-18	1.64593e-17
VAV1__chr19	226.815	1.90404	0.224923	2.06471e-18	1.68506e-17
SLITRK6__chr13	47.468	-1.84808	0.215827	2.08279e-18	1.69894e-17
PRR18__chr6	18.3607	6.39192	0.850102	2.14191e-18	1.74628e-17
FLJ44635__chrX	245.678	-1.15665	0.13383	2.17631e-18	1.77342e-17
PDCD2__chr6	236.219	-0.897358	0.103106	2.21596e-18	1.80481e-17
DENND6A__chr3	120.41	-0.805667	0.0926516	2.27757e-18	1.85405e-17
ANG__chr14	25.1337	2.52264	0.296656	2.30211e-18	1.87307e-17
HAGH__chr16	183.24	1.23985	0.143822	2.31201e-18	1.88017e-17
CXCL14__chr5	34.534	-3.4339	0.426116	2.32799e-18	1.8922e-17
ABCD3__chr1	273.498	0.792166	0.0911629	2.34286e-18	1.90332e-17
CLDN12__chr7	284.361	0.856009	0.0986243	2.34626e-18	1.90511e-17
YAP1__chr11	236.572	-0.622171	0.0716285	2.3702e-18	1.92358e-17
C1orf21__chr1	136.422	-0.984977	0.11392	2.41001e-18	1.95489e-17
ZFP36L2__chr2	942.851	-1.87606	0.223819	2.47778e-18	2.00885e-17
RNF157-AS1__chr17	22.692	4.92633	0.58575	2.57647e-18	2.0878e-17
PARD6B__chr20	67.3588	1.77352	0.208292	2.59484e-18	2.10163e-17
CTSD__chr11	7015.37	0.953983	0.109554	2.74491e-18	2.22204e-17
LY6H__chr8	13.022	6.08963	0.832006	2.80705e-18	2.27119e-17
ZNF106__chr15	307.432	1.2166	0.141282	2.83247e-18	2.29061e-17
PSMA3__chr14	1447.35	0.55271	0.0640171	2.89435e-18	2.33947e-17
DNAJC3__chr13	255.28	0.851187	0.0985781	2.91419e-18	2.35431e-17
ZMYND19__chr9	101.473	-1.58178	0.185937	2.96694e-18	2.39571e-17
HMGA2__chr12	142.006	-2.86931	0.35057	2.99826e-18	2.41979e-17
ZNF688__chr16	185.62	2.23869	0.27122	3.00278e-18	2.42221e-17
DNMBP-AS1__chr10	23.8046	3.69015	0.444163	3.00614e-18	2.4237e-17
BORCS7__chr10	183.608	0.965199	0.111824	3.01848e-18	2.43164e-17
CRYM__chr16	18.5213	5.37457	0.649325	3.01903e-18	2.43164e-17
RARG__chr12	1114.12	-1.29602	0.152076	3.02417e-18	2.43456e-17
KRTCAP3__chr2	351.241	-0.667406	0.076773	3.05909e-18	2.46143e-17
SYTL4__chrX	22.8879	2.38724	0.280558	3.21675e-18	2.58698e-17
VPS37C__chr11	356.707	0.874839	0.101229	3.27886e-18	2.63561e-17
GSTA3__chr6	15.2584	5.4559	0.697519	3.34802e-18	2.68985e-17
GDPD1__chr17	35.0747	2.42911	0.287304	3.50195e-18	2.81211e-17
MRAP2__chr6	12.5857	4.18908	0.490058	3.50544e-18	2.8135e-17
WNK2__chr9	13.9942	3.74046	0.435484	3.53172e-18	2.83317e-17
ACSL5__chr10	57.7076	1.51642	0.177183	3.56826e-18	2.86105e-17
BBS5__chr2	29.3186	2.12606	0.248958	3.57337e-18	2.86371e-17
TTLL7__chr1	19.3587	4.44802	0.534279	3.69766e-18	2.96184e-17
FBXO16__chr8	84.9708	2.53401	0.307897	3.77763e-18	3.02437e-17
LGALS9__chr17	22.3871	2.80794	0.330361	3.81096e-18	3.04953e-17
[truncated: 17,844 more rows]

## Sheet: c. S-diff vs ALI-diff 
Gene_chromosome	baseMean	log2FoldChange	lfcSE	pvalue	padj
FBLN1__chr22	1324.87	1.78625	0.125903	3.12269e-47	3.0446e-43
CERCAM__chr9	178.516	2.30315	0.162526	4.21194e-47	3.0446e-43
SPOCK2__chr10	890.789	3.0678	0.229384	4.78683e-44	2.30677e-40
GSTA1__chr6	516.316	-3.16026	0.262877	5.22087e-36	1.88695e-32
ALOX15__chr17	1674.61	-1.211	0.102261	8.39115e-34	2.42622e-30
GSTA2__chr6	891.963	-4.88111	0.451224	4.05187e-32	9.76299e-29
CRCT1__chr1	134.725	3.62385	0.356132	2.71932e-28	5.61617e-25
AGT__chr1	91.6015	-3.11162	0.299955	1.68344e-27	3.04218e-24
TRAM1__chr8	1590.88	0.977908	0.0924621	3.43591e-27	5.51922e-24
TRNP1__chr1	131.085	-1.98059	0.197501	2.20411e-25	3.18648e-22
USP10__chr16	885.79	-1.22125	0.121457	4.35004e-25	5.71714e-22
CPNE2__chr16	159.095	-1.1514	0.116309	2.38174e-24	2.8694e-21
GNA14__chr9	36.0787	-3.17016	0.324343	4.59941e-24	5.1149e-21
SPOCK1__chr5	28.0502	-2.34946	0.246271	5.005e-23	5.16838e-20
MS4A8__chr11	171.274	-1.72949	0.18651	3.59249e-22	3.46244e-19
GRN__chr17	9524.04	0.895225	0.0969203	1.42287e-21	1.28565e-18
MTSS1__chr8	119.706	-1.66282	0.182215	1.69284e-21	1.43961e-18
TIMP2__chr17	294.405	1.41206	0.156994	1.0536e-20	8.46217e-18
CLIC3__chr9	150.738	2.10525	0.239619	1.6645e-20	1.26651e-17
LGALS3BP__chr17	2844.96	0.656924	0.0735461	7.91941e-20	5.72454e-17
CCDC190__chr1	56.4269	-1.54774	0.181917	5.65255e-19	3.89138e-16
APOL1__chr22	176.057	1.12132	0.133167	2.15538e-18	1.41638e-15
PLK2__chr5	433.019	1.05199	0.126229	3.5727e-18	2.24567e-15
SLC27A1__chr19	342.269	-1.10649	0.133097	4.13492e-18	2.49077e-15
C16orf54__chr16	63.4785	-2.24247	0.288137	6.13527e-17	3.5479e-14
ACSF2__chr17	164.25	1.00195	0.125102	7.80668e-17	4.34081e-14
CES1__chr16	62.1507	-3.45578	0.462189	1.44058e-16	7.71353e-14
SNRNP25__chr16	126.361	-0.947153	0.121298	3.49969e-16	1.75136e-13
ELOVL5__chr6	260.555	-0.809105	0.102995	3.51315e-16	1.75136e-13
CDC42EP3__chr2	756.926	0.920971	0.120213	1.10124e-15	5.30686e-13
MUCL1__chr12	54.2972	-1.78183	0.238028	2.02014e-15	9.42102e-13
IL20RB__chr3	221.854	1.13052	0.14977	2.34309e-15	1.05857e-12
MYCT1__chr6	17.3775	-2.875	0.389539	2.99561e-15	1.31235e-12
IL1R1__chr2	59.7801	1.35431	0.184001	7.92687e-15	3.37055e-12
PPP1R10__chr6	223.648	-0.912512	0.124394	1.51771e-14	6.26903e-12
AP2A2__chr11	514.705	-0.696982	0.0950099	1.93398e-14	7.76655e-12
KLF2__chr19	35.5467	-2.38111	0.339494	2.1005e-14	7.9913e-12
CYP4B1__chr1	1120.87	-2.02154	0.284545	2.04549e-14	7.9913e-12
SEZ6L2__chr16	183.729	0.961106	0.131927	2.1671e-14	8.03326e-12
PSAT1__chr9	1191.46	2.01158	0.289118	3.37269e-14	1.21897e-11
BTBD3__chr20	63.4173	-1.04999	0.146516	4.57239e-14	1.61227e-11
PTPRT__chr20	14.0447	-2.77783	0.406123	1.03607e-13	3.56631e-11
PBX3__chr9	222.87	-0.901344	0.128093	1.23035e-13	4.13656e-11
FSTL1__chr3	223.54	1.14537	0.163649	1.36944e-13	4.49955e-11
SELPLG__chr12	8.36295	-2.83551	0.406036	1.54723e-13	4.97074e-11
FOSB__chr19	175.097	-3.96722	0.717497	2.01059e-13	6.31892e-11
KLK8__chr19	47.3975	1.69221	0.246136	2.1206e-13	6.52286e-11
SEC14L3__chr22	21.4437	-3.26374	0.503894	4.23769e-13	1.27634e-10
RNASE1__chr14	159.08	-2.28083	0.357116	5.47917e-13	1.60676e-10
ATMIN__chr16	280.647	0.581503	0.0840116	5.55705e-13	1.60676e-10
TAB3__chrX	156.618	0.702152	0.102293	6.69254e-13	1.89714e-10
PLCG2__chr16	27.3526	-1.26941	0.187673	7.35554e-13	2.04498e-10
EHD4-AS1__chr15	10.2058	-2.56222	0.384875	1.06044e-12	2.8926e-10
KIF21A__chr12	235.925	-0.896604	0.13379	1.10989e-12	2.97143e-10
TNFAIP3__chr6	77.8535	-1.35125	0.203992	1.37328e-12	3.60559e-10
BAIAP2L1__chr7	428.558	-0.790789	0.117774	1.39665e-12	3.60559e-10
DNAH5__chr5	144.735	-1.28337	0.19422	1.53883e-12	3.90296e-10
C12orf75__chr12	117.518	-1.07228	0.161335	1.58989e-12	3.96294e-10
NQO1__chr16	1514.48	-0.93819	0.141385	1.8875e-12	4.62501e-10
SGPP1__chr14	68.8276	1.28432	0.19592	2.96369e-12	7.14102e-10
CLIP4__chr2	128.527	0.748654	0.113583	3.89792e-12	8.95093e-10
ASNS__chr7	214.979	1.47264	0.230758	3.77919e-12	8.95093e-10
BMP4__chr14	444.174	1.49375	0.231701	3.90059e-12	8.95093e-10
CH25H__chr10	73.2314	-1.62098	0.252654	5.75579e-12	1.30018e-09
TSPAN6__chrX	1359.5	-0.868958	0.134584	7.35709e-12	1.61154e-09
TGFB2__chr1	164.153	1.03726	0.162308	7.25686e-12	1.61154e-09
FLII__chr17	386.517	0.586935	0.0906678	1.1719e-11	2.52868e-09
PLCB2__chr15	11.8368	-2.6059	0.420958	1.29039e-11	2.74341e-09
INHBB__chr2	307.56	-1.48888	0.239906	1.39553e-11	2.92395e-09
FAM3B__chr21	105.567	-1.73894	0.281385	1.4301e-11	2.95357e-09
PZP__chr12	8.05477	-2.72844	0.437461	1.54692e-11	3.14984e-09
BCAT1__chr12	148.176	1.47126	0.239307	2.02012e-11	4.05623e-09
LINC01101__chr2	6.18824	-4.0918	0.677167	2.85896e-11	5.66191e-09
PREP__chr6	174.84	0.596092	0.0946257	3.64027e-11	7.11182e-09
RPS27L__chr15	800.185	0.521597	0.0826723	3.71197e-11	7.15519e-09
MAP1LC3A__chr20	282.716	-1.03599	0.168989	3.84815e-11	7.3201e-09
PROM1__chr4	466.099	-1.30304	0.216792	4.05489e-11	7.61319e-09
PEG10__chr7	66.5721	1.58035	0.264813	4.1479e-11	7.67377e-09
CLDN11__chr3	65.9717	2.1247	0.359593	4.19332e-11	7.67377e-09
LY6H__chr8	13.022	-1.92078	0.312976	4.7334e-11	8.55385e-09
ADRA2C__chr4	9.48091	-3.49108	0.576954	4.80291e-11	8.5723e-09
KLHDC7A__chr1	26.7665	-1.41151	0.234311	5.93999e-11	1.04725e-08
HSPA1A__chr6	999.57	-0.880109	0.144992	6.50661e-11	1.13333e-08
GLIPR2__chr9	86.2542	-1.68308	0.282163	6.73611e-11	1.15933e-08
B3GNT5__chr3	199.75	-0.790666	0.129208	6.97625e-11	1.18654e-08
SEMA3B__chr3	43.5053	2.00322	0.336807	9.21781e-11	1.54956e-08
ELN__chr7	44.5436	-3.10525	0.578237	1.40835e-10	2.34029e-08
LRRC17__chr7	21.0608	-2.77851	0.49237	1.46521e-10	2.40711e-08
MTURN__chr7	373.186	-0.747262	0.124772	1.49128e-10	2.42241e-08
ARL4A__chr7	215.358	-0.842609	0.140667	1.63438e-10	2.62536e-08
SLC48A1__chr12	816.389	0.770177	0.129007	1.72597e-10	2.74201e-08
NPNT__chr4	44.4728	1.73056	0.296077	1.94576e-10	3.05759e-08
PIR__chrX	479.963	-0.7039	0.116852	2.04793e-10	3.18354e-08
KCTD12__chr13	167.757	-1.16638	0.199063	2.35065e-10	3.61525e-08
LINC01133__chr1	84.339	1.70975	0.298686	2.68405e-10	4.08456e-08
RHOBTB3__chr5	600.924	1.26129	0.221698	3.35387e-10	5.05072e-08
WNT4__chr1	519.41	1.35204	0.233847	3.54074e-10	5.27716e-08
TUFM__chr16	1713.01	-0.343927	0.0563318	3.70324e-10	5.46303e-08
ADH1C__chr4	327.255	-1.56345	0.28437	4.32755e-10	6.31953e-08
MECR__chr1	108.816	0.545882	0.0926334	4.5833e-10	6.62608e-08
TPM2__chr9	466.133	0.95075	0.164531	4.87514e-10	6.97821e-08
FOLR1__chr11	49.1156	1.51995	0.267448	5.70631e-10	8.08785e-08
FBLN2__chr3	25.974	1.29145	0.227649	7.60695e-10	1.0677e-07
NMB__chr15	177.471	0.882074	0.156873	1.0127e-09	1.40775e-07
TMEM139__chr7	145.736	1.34033	0.240092	1.08658e-09	1.49607e-07
EPS8L2__chr11	373.587	0.537778	0.0936666	1.11355e-09	1.51377e-07
SLCO3A1__chr15	157.487	1.11522	0.200775	1.12038e-09	1.51377e-07
PLD3__chr19	539.748	0.481024	0.0836437	1.1697e-09	1.56577e-07
ATP6V0A4__chr7	8.91751	-2.95652	0.545642	1.24535e-09	1.62198e-07
SPP1__chr4	24.0191	-2.57192	0.498841	1.23772e-09	1.62198e-07
MARCKSL1__chr1	426.613	0.951695	0.170011	1.22311e-09	1.62198e-07
GDF15__chr19	2339.97	-0.731529	0.131925	1.40624e-09	1.81518e-07
IGFBP3__chr7	1249.23	1.34986	0.24426	1.45939e-09	1.86712e-07
OR7E47P__chr12	340.752	-1.514	0.287605	1.6293e-09	2.06621e-07
ATXN10__chr22	1234.33	0.449999	0.0802553	2.03537e-09	2.55873e-07
HS3ST6__chr16	97.4617	-1.59966	0.303109	2.15023e-09	2.67982e-07
ABCA13__chr7	25.5582	-1.60026	0.298352	2.46452e-09	3.01946e-07
STS__chrX	204.715	0.927058	0.170206	2.46235e-09	3.01946e-07
TNC__chr9	38.5226	-1.63778	0.304654	2.67223e-09	3.24643e-07
CAMK2B__chr7	9.30234	-2.90046	0.541165	2.71468e-09	3.27051e-07
LRG1__chr19	583.344	-0.479322	0.0843949	2.93929e-09	3.51184e-07
MUC2__chr11	84.9432	-1.94249	0.367259	3.06601e-09	3.63322e-07
STC2__chr5	314.759	2.95771	0.606995	3.7154e-09	4.36695e-07
SOD1__chr21	2043.54	-0.399786	0.0690453	3.95236e-09	4.608e-07
ZNF165__chr6	58.8825	-0.93763	0.173246	3.99596e-09	4.62157e-07
MGLL__chr3	90.0805	-1.19871	0.227076	4.05057e-09	4.64755e-07
NR4A1__chr12	15.2727	-3.54891	0.802925	4.22055e-09	4.72996e-07
RNASE4__chr14	32.7327	-1.47564	0.277667	4.18599e-09	4.72996e-07
CCL15__chr17	34.773	-1.38692	0.264414	4.20649e-09	4.72996e-07
HCFC1R1__chr16	228.221	0.774563	0.142839	4.33346e-09	4.81914e-07
HSP90AA1__chr14	7070.35	-0.461813	0.083677	4.78072e-09	5.27595e-07
BTG3__chr21	405.903	0.668042	0.1228	4.95221e-09	5.4238e-07
RNF144B__chr6	281.875	0.754455	0.13805	5.02942e-09	5.46694e-07
AJUBA__chr14	253.093	0.89826	0.167676	5.09921e-09	5.50144e-07
CAPS__chr19	4226.87	-0.920103	0.173534	5.20454e-09	5.57348e-07
UEVLD__chr11	136.932	-0.629711	0.114994	5.25451e-09	5.58562e-07
GPR39__chr2	61.8949	0.893469	0.166658	5.81525e-09	6.13658e-07
NEDD9__chr6	135.938	0.785328	0.145751	5.89816e-09	6.17896e-07
KRT42P__chr17	26.7858	-1.57797	0.304926	5.97442e-09	6.21383e-07
FGF14__chr13	23.9684	-2.30006	0.450896	6.10836e-09	6.26302e-07
P3H2__chr3	34.1203	1.64831	0.315902	6.07052e-09	6.26302e-07
ASRGL1__chr11	446.799	-1.34305	0.257568	6.22522e-09	6.30836e-07
SNX29__chr16	44.0627	-0.974725	0.183747	6.28349e-09	6.30836e-07
APOL6__chr22	390.667	0.677065	0.125506	6.24254e-09	6.30836e-07
HSD17B13__chr4	23.8894	-2.1459	0.419225	6.38558e-09	6.36665e-07
CNTD1__chr17	28.395	-2.00694	0.399382	6.99741e-09	6.92888e-07
APOO__chrX	355.336	-0.602918	0.111797	7.07537e-09	6.95841e-07
CIT__chr12	92.2461	-0.964629	0.182285	7.20593e-09	7.03893e-07
SLC25A25__chr9	122.24	-1.0192	0.195641	7.30724e-09	7.08999e-07
UPK2__chr11	55.6547	2.12521	0.432892	8.06901e-09	7.77692e-07
NFATC2__chr20	57.8712	-1.18342	0.228059	8.25105e-09	7.8997e-07
MT-TM__chrM	1487.02	-1.77946	0.378024	8.79215e-09	8.36238e-07
PRKACB__chr1	84.3129	-0.940665	0.18053	1.03249e-08	9.69265e-07
MCRIP2__chr16	197.026	-0.601887	0.112935	1.03144e-08	9.69265e-07
NINJ2__chr12	30.9107	-1.37683	0.268024	1.04199e-08	9.71873e-07
NPDC1__chr9	80.098	0.754627	0.142494	1.06602e-08	9.87915e-07
MUC13__chr3	20.4706	-2.70179	0.556307	1.08902e-08	1.0028e-06
KIAA2012__chr2	33.5906	-1.48106	0.29395	1.16119e-08	1.06249e-06
TP53INP2__chr20	121.776	-0.940897	0.182679	1.18578e-08	1.07816e-06
ECT2L__chr6	77.1902	-1.19711	0.234854	1.23804e-08	1.10746e-06
SORD__chr15	896.936	-0.596282	0.112218	1.24098e-08	1.10746e-06
NDUFA1__chrX	2759.05	-0.433949	0.0803644	1.23982e-08	1.10746e-06
SUSD3__chr9	10.387	-2.13973	0.423685	1.28185e-08	1.13691e-06
LAPTM4B__chr8	633.975	0.491066	0.0916838	1.3153e-08	1.15947e-06
MPV17L__chr16	245.922	-1.18213	0.232753	1.42152e-08	1.24551e-06
ATP7B__chr13	41.0529	-1.63223	0.325841	1.46352e-08	1.27458e-06
SGSM2__chr17	443.859	0.680278	0.13001	1.55449e-08	1.3457e-06
SMPD3__chr16	38.0303	-1.91559	0.393064	1.697e-08	1.45169e-06
TTLL6__chr17	16.9007	-1.50187	0.298686	1.6955e-08	1.45169e-06
NDUFA4__chr7	1704.88	-0.61465	0.117764	1.72701e-08	1.46867e-06
CHCHD10__chr22	982.662	-0.785463	0.152945	1.78475e-08	1.50012e-06
RHOV__chr15	24.6002	2.17275	0.447231	1.77576e-08	1.50012e-06
SLC4A8__chr12	81.7125	-1.23192	0.24629	1.84925e-08	1.53647e-06
PIP__chr7	147.644	1.33623	0.26604	1.84046e-08	1.53647e-06
ANKUB1__chr3	64.5611	-1.13862	0.226524	1.99161e-08	1.6453e-06
ERP27__chr12	64.5268	1.4296	0.287433	2.08168e-08	1.70993e-06
ARF3__chr12	3834.57	0.238066	0.0433669	2.11504e-08	1.72753e-06
MT-TN__chrM	12.4375	-2.40258	0.515674	2.22117e-08	1.80401e-06
TFF3__chr21	27.8366	-1.16902	0.231464	2.38986e-08	1.93018e-06
DAPK2__chr15	30.4295	1.15716	0.230144	2.40426e-08	1.93102e-06
CRYL1__chr13	399.253	-0.885347	0.175307	2.46874e-08	1.97185e-06
ZNF750__chr17	87.9477	-1.07086	0.213048	2.61117e-08	2.0629e-06
CYP1A1__chr15	36.2387	3.0658	0.704565	2.61126e-08	2.0629e-06
EPPIN__chr20	167.856	-1.27543	0.254702	2.67319e-08	2.10034e-06
HRASLS2__chr11	198.677	-1.10925	0.225324	2.70956e-08	2.11741e-06
ANKRD66__chr6	105.236	-0.89134	0.177961	2.74496e-08	2.13354e-06
PRR15__chr7	492.164	-0.764431	0.150491	2.85161e-08	2.20459e-06
TRIP6__chr7	816.268	0.507694	0.0978061	3.07487e-08	2.36454e-06
PRKX__chrX	331.39	-0.581787	0.113304	3.18056e-08	2.43288e-06
SMPDL3B__chr1	72.9627	0.812241	0.161227	3.27489e-08	2.49185e-06
ARL4D__chr17	1676.47	-0.882513	0.176547	3.37234e-08	2.55256e-06
CRIM1__chr2	158.429	0.682004	0.134414	3.42663e-08	2.58015e-06
NDUFA4L2__chr12	264.999	2.52183	0.566428	3.63781e-08	2.72496e-06
ALOX5__chr10	25.5836	1.91655	0.401878	3.69958e-08	2.75695e-06
CNST__chr1	68.4352	-0.60381	0.118525	3.91015e-08	2.89892e-06
B4GALT1__chr9	536.824	0.42343	0.0811611	4.13761e-08	3.05191e-06
SARS__chr1	1522.79	0.554531	0.108417	4.28517e-08	3.14471e-06
VWA3B__chr2	566.306	-1.07059	0.222104	4.52848e-08	3.30648e-06
CRABP2__chr1	340.757	1.33613	0.278208	4.74948e-08	3.45041e-06
APPL2__chr12	310.013	-0.763031	0.153553	4.87606e-08	3.52466e-06
TRIB3__chr20	86.5827	1.86001	0.391398	4.91587e-08	3.53576e-06
ANG__chr14	25.1337	-1.30238	0.27082	4.98804e-08	3.56991e-06
MT-TV__chrM	430.673	-0.794039	0.160649	5.52104e-08	3.93191e-06
TMEM45A__chr3	36.5921	1.59335	0.333802	5.974e-08	4.23364e-06
ZNF295-AS1__chr21	15.1348	-1.73107	0.361634	6.11017e-08	4.30901e-06
FKBP10__chr17	32.9711	2.31209	0.471814	6.17838e-08	4.33596e-06
MMP10__chr11	65.6422	-2.91806	0.692494	6.36875e-08	4.43142e-06
MT-RNR2__chrM	339087	-1.14626	0.24274	6.37571e-08	4.43142e-06
ADM2__chr22	76.277	2.03144	0.448377	6.47793e-08	4.48093e-06
COX5A__chr15	2105.32	-0.377563	0.0742601	6.52402e-08	4.49132e-06
FHAD1__chr1	93.0259	-1.133	0.235693	6.59558e-08	4.51907e-06
TMEM176A__chr7	14.3608	-2.60517	0.580529	6.70693e-08	4.57368e-06
PRICKLE1__chr12	30.5137	1.53958	0.318657	6.94996e-08	4.71716e-06
TMEM14A__chr6	93.7554	-0.809182	0.164872	7.01183e-08	4.73692e-06
SLC27A2__chr15	177.461	-0.902211	0.186773	7.1802e-08	4.8281e-06
TMC5__chr16	682.744	-0.775433	0.158783	7.54476e-08	5.04975e-06
SSBP3__chr1	521.205	-0.623168	0.126411	7.94196e-08	5.2911e-06
COX6B1__chr19	1980.41	-0.314609	0.0601333	8.16812e-08	5.41682e-06
C15orf52__chr15	14.5458	1.78155	0.373752	8.24895e-08	5.44544e-06
CRYM__chr16	18.5213	-2.1002	0.469811	8.88603e-08	5.83933e-06
GPX2__chr14	1448.5	-1.0379	0.219688	8.96239e-08	5.86286e-06
DEGS2__chr14	308.784	-1.21481	0.257073	9.60304e-08	6.22562e-06
NLGN2__chr17	125.076	0.917309	0.190826	9.58056e-08	6.22562e-06
KLK11__chr19	517.414	-1.03411	0.219952	9.77377e-08	6.30801e-06
SHMT2__chr12	445.707	0.896736	0.189246	9.82362e-08	6.312e-06
MIR210HG__chr11	54.2449	1.169	0.247568	1.05154e-07	6.72658e-06
HOTAIRM1__chr7	5.27966	-3.96651	0.855394	1.08871e-07	6.93369e-06
PLOD2__chr3	80.7729	1.00302	0.211638	1.12401e-07	7.12709e-06
METTL21EP__chr13	4.56577	-3.91325	0.84189	1.19962e-07	7.57335e-06
CLK3__chr15	130.64	0.46311	0.0934665	1.2113e-07	7.61381e-06
SLC29A3__chr10	42.6579	0.939012	0.197374	1.21792e-07	7.62227e-06
PPT1__chr1	558.748	0.611626	0.126618	1.4097e-07	8.78453e-06
SLC44A4__chr6	784.248	-0.491499	0.101222	1.43895e-07	8.92831e-06
VKORC1__chr16	634.738	0.451258	0.0916586	1.49966e-07	9.26522e-06
WDR83OS__chr19	638.593	0.299728	0.0589449	1.54973e-07	9.49759e-06
SLC16A4__chr1	84.494	0.807575	0.170313	1.55041e-07	9.49759e-06
PNCK__chrX	20.7273	2.67874	0.62252	1.56157e-07	9.52557e-06
EPHX1__chr1	1669.93	-0.621222	0.130055	1.58415e-07	9.609e-06
VGLL1__chrX	1001.65	0.97724	0.210286	1.58854e-07	9.609e-06
FABP6__chr5	71.4923	-0.826596	0.174756	1.62282e-07	9.71469e-06
C8orf58__chr8	65.075	0.860866	0.182172	1.62052e-07	9.71469e-06
CHAC1__chr15	763.943	1.94995	0.44237	1.62617e-07	9.71469e-06
QSOX1__chr1	147.79	0.969226	0.207436	1.63505e-07	9.72754e-06
LINC01571__chr16	33.4495	-1.25971	0.275895	1.64412e-07	9.74143e-06
SPTSSB__chr3	9.50376	2.18997	0.484592	1.67189e-07	9.86554e-06
ITGB5__chr3	225.064	-0.689199	0.145668	1.8372e-07	1.07781e-05
PHGDH__chr1	947.871	0.898641	0.19623	1.84145e-07	1.07781e-05
C1S__chr12	47.4122	1.30445	0.286946	1.86534e-07	1.08739e-05
NAGA__chr22	182.119	-0.460468	0.095103	2.16494e-07	1.25697e-05
CDHR3__chr7	619.844	-0.971128	0.21481	2.19607e-07	1.25987e-05
SPSB1__chr1	791.753	-0.697576	0.150588	2.19593e-07	1.25987e-05
PPP1R3C__chr10	8.98632	1.93966	0.428269	2.19172e-07	1.25987e-05
LOC101928075__chr14	87.6794	-1.37933	0.311781	2.26409e-07	1.29376e-05
ABHD2__chr15	400.73	-0.592262	0.125702	2.34947e-07	1.33582e-05
COX7B__chrX	2725.88	-0.470147	0.0977266	2.35619e-07	1.33582e-05
ALS2CR12__chr2	30.387	-1.10614	0.2439	2.39012e-07	1.34601e-05
UQCRC1__chr3	601.338	-0.340994	0.0688363	2.39278e-07	1.34601e-05
PLPPR2__chr19	57.7819	1.02435	0.223834	2.48285e-07	1.39126e-05
WDR38__chr9	1126.47	-0.834495	0.181809	2.54562e-07	1.42093e-05
EDN2__chr1	163.408	2.16125	0.54641	2.58115e-07	1.43522e-05
TNKS1BP1__chr11	1245.64	0.837783	0.181736	2.61496e-07	1.44845e-05
PCK2__chr14	101.737	1.08344	0.240106	2.66481e-07	1.47043e-05
RBM24__chr6	27.4393	-1.75472	0.396536	2.69147e-07	1.47949e-05
KLHL6__chr3	37.8022	-1.28372	0.288125	2.79508e-07	1.53062e-05
SRPX2__chrX	317.188	-0.605942	0.126919	2.8193e-07	1.5353e-05
CD59__chr11	4439.58	-0.497627	0.10451	2.82486e-07	1.5353e-05
CFAP53__chr18	489.869	-0.959637	0.213353	2.89771e-07	1.569e-05
SNED1__chr2	29.4572	-1.52393	0.352324	2.92006e-07	1.5752e-05
SSH3__chr11	614	0.376163	0.0772049	2.96364e-07	1.59276e-05
PXDN__chr2	935.919	0.946177	0.210517	3.06419e-07	1.64071e-05
FAM83D__chr20	34.1491	-1.2658	0.281035	3.09617e-07	1.65171e-05
C16orf45__chr16	362.476	-0.792145	0.173749	3.12984e-07	1.66353e-05
SHISA4__chr1	53.192	0.731488	0.158435	3.25518e-07	1.72381e-05
WFDC6__chr20	50.467	-1.16459	0.263682	3.30849e-07	1.74565e-05
SH3RF3__chr2	16.7308	-1.40592	0.314972	3.40161e-07	1.78389e-05
B3GNT7__chr2	1384	-0.659906	0.142089	3.40564e-07	1.78389e-05
TGFBI__chr5	348.5	0.945909	0.208609	3.55053e-07	1.85307e-05
WBSCR27__chr7	204.399	-0.844087	0.187071	3.63418e-07	1.88991e-05
C3__chr19	983.713	1.10696	0.254724	3.74337e-07	1.93971e-05
PKIB__chr6	18.2921	-1.37077	0.309553	3.81351e-07	1.96899e-05
ST8SIA5__chr18	3.63305	-2.73298	0.611001	3.84063e-07	1.97594e-05
TNFRSF18__chr1	11.3422	-1.60591	0.354952	3.94117e-07	2.01334e-05
NEK10__chr3	29.2873	-0.75289	0.164486	3.93421e-07	2.01334e-05
GSTP1__chr11	4647.22	-0.292265	0.0600638	4.05504e-07	2.06422e-05
TMSB4X__chrX	2761.96	0.803767	0.178874	4.43289e-07	2.24864e-05
BAALC__chr8	10.0187	-1.41188	0.320091	4.46507e-07	2.25704e-05
ARHGDIB__chr12	1080.63	0.902302	0.203728	4.59474e-07	2.3145e-05
ADPRHL1__chr13	42.3757	-1.0625	0.239575	4.71177e-07	2.35703e-05
B4GALNT4__chr11	72.3392	1.36589	0.305139	4.70984e-07	2.35703e-05
ERO1B__chr1	57.9942	-0.738944	0.163193	4.87175e-07	2.42865e-05
CFB__chr6	1020.17	1.31566	0.316167	4.89318e-07	2.43095e-05
SAMHD1__chr20	47.4737	-1.05099	0.237262	4.91167e-07	2.43178e-05
STEAP3__chr2	291.087	-0.967103	0.219714	5.48443e-07	2.69417e-05
SSR3__chr3	329.989	0.401005	0.0852096	5.48064e-07	2.69417e-05
ABI3BP__chr3	6.37767	2.14687	0.492097	5.49755e-07	2.69417e-05
TTLL10__chr1	213.094	-1.10617	0.2578	5.65725e-07	2.76307e-05
SLC23A1__chr5	18.2817	-1.91539	0.452116	5.92235e-07	2.88281e-05
RPL22__chr1	2482.75	0.261189	0.0551118	6.11457e-07	2.96639e-05
RAB26__chr16	58.0412	-0.7134	0.159166	6.19832e-07	2.99696e-05
ACTR3B__chr7	43.042	-0.719208	0.160726	6.3386e-07	3.05457e-05
RAB27B__chr18	122.381	0.732679	0.164565	6.459e-07	3.10225e-05
CDKL1__chr14	28.3627	-1.23779	0.288063	6.5072e-07	3.10818e-05
RNF181__chr2	2546.84	0.317634	0.0669677	6.51434e-07	3.10818e-05
SHISA2__chr13	12.168	-2.28392	0.540676	6.63103e-07	3.15345e-05
KLHL5__chr4	461.166	0.55156	0.121441	6.6972e-07	3.17447e-05
TF__chr3	17.808	2.16987	0.537992	6.74371e-07	3.18607e-05
PACRG__chr6	378.494	-0.822026	0.188965	6.81057e-07	3.20039e-05
GARS__chr7	1058.16	0.955155	0.220062	6.84043e-07	3.20039e-05
SCARB1__chr12	73.9887	1.07649	0.248644	6.8333e-07	3.20039e-05
LACTB2__chr8	276.468	0.780806	0.175677	6.94724e-07	3.23988e-05
NUCB2__chr11	339.147	-1.02976	0.235419	6.98274e-07	3.24596e-05
STC1__chr8	31.4214	2.54486	0.667338	7.14141e-07	3.30908e-05
IRX3__chr16	444.733	-0.674875	0.151698	7.17673e-07	3.31482e-05
ATP2C2__chr16	289.507	-0.880997	0.201808	7.299e-07	3.36056e-05
KIF3B__chr20	506.082	-0.500631	0.109992	7.355e-07	3.37559e-05
VNN3__chr6	43.8046	-0.812207	0.184882	7.39502e-07	3.38322e-05
ARG2__chr14	70.5955	-1.62752	0.403718	7.60793e-07	3.46763e-05
MGST2__chr4	436.311	-0.276787	0.0582064	7.62749e-07	3.46763e-05
EIF2S2__chr20	1276.88	0.520835	0.114781	7.88586e-07	3.57385e-05
ETNK1__chr12	83.2246	-0.609044	0.135799	7.97044e-07	3.6009e-05
C1orf189__chr1	208.12	-0.851377	0.195483	8.16305e-07	3.67642e-05
AXL__chr19	315.212	0.845031	0.19369	8.19966e-07	3.68144e-05
MT-RNR1__chrM	72964.3	-1.1385	0.277613	8.23452e-07	3.68565e-05
BMP1__chr8	358.086	0.57988	0.129267	8.40814e-07	3.75174e-05
SH3BP2__chr4	108.501	0.782312	0.178699	8.46489e-07	3.76544e-05
PEBP1__chr12	1182.48	-0.293698	0.0625884	8.55254e-07	3.79276e-05
SORCS2__chr4	36.3153	1.08325	0.253542	8.57899e-07	3.79286e-05
DSG2__chr18	293.917	0.478308	0.105359	9.13029e-07	4.02429e-05
PRCP__chr11	272.306	0.574154	0.128582	9.29258e-07	4.08337e-05
PDGFC__chr4	128.764	0.878177	0.203176	9.40705e-07	4.12114e-05
SDHC__chr1	408.812	-0.376554	0.0811881	9.56509e-07	4.17772e-05
MAP6__chr11	391.125	-1.06661	0.253682	9.60211e-07	4.18126e-05
MRAP2__chr6	12.5857	-1.3088	0.310703	9.86221e-07	4.2713e-05
DIAPH2__chrX	81.8052	-0.998494	0.237132	9.86798e-07	4.2713e-05
C1R__chr12	73.1683	1.29961	0.309207	1.0025e-06	4.32631e-05
HMGN4__chr6	277.476	0.473823	0.104888	1.04053e-06	4.47708e-05
TP53__chr17	302.242	0.554409	0.125016	1.0453e-06	4.48426e-05
NME4__chr16	541.441	0.77295	0.17902	1.05417e-06	4.50892e-05
ACADM__chr1	191.062	-0.570032	0.128549	1.08994e-06	4.64815e-05
UFC1__chr1	1177.43	-0.646914	0.149319	1.11634e-06	4.74475e-05
FOXE1__chr9	105.746	0.687187	0.157241	1.11915e-06	4.74475e-05
KDELR1__chr19	885.628	0.355253	0.0766457	1.12543e-06	4.75741e-05
APOD__chr3	2002.3	-0.969429	0.230432	1.14679e-06	4.83358e-05
CDH24__chr14	13.7419	1.57077	0.368796	1.16685e-06	4.90382e-05
ADAM9__chr8	154.509	0.669124	0.15376	1.17402e-06	4.91966e-05
HSPA1B__chr6	368.793	-0.613535	0.140994	1.1874e-06	4.96132e-05
BSG__chr19	2082.11	-0.275126	0.0589604	1.2475e-06	5.16767e-05
PRSS8__chr16	302.826	0.742941	0.172872	1.24165e-06	5.16767e-05
ALDOC__chr17	256.391	1.30267	0.311321	1.24574e-06	5.16767e-05
LTK__chr15	17.1738	-1.78716	0.451968	1.25584e-06	5.18734e-05
HSPB11__chr1	607.074	-0.583938	0.133478	1.26861e-06	5.22514e-05
BASP1__chr5	1764.3	-0.654851	0.152975	1.34706e-06	5.53252e-05
CAP2__chr6	41.1089	-0.915647	0.216736	1.43208e-06	5.85243e-05
BAG3__chr10	181.832	-0.466	0.105118	1.43305e-06	5.85243e-05
SLC6A14__chrX	536.456	1.5689	0.392938	1.45318e-06	5.9179e-05
NDUFB2__chr7	937.733	-0.37355	0.0829467	1.46272e-06	5.94006e-05
SMYD2__chr1	523.092	-0.680273	0.159654	1.5e-06	6.07437e-05
ATF3__chr1	378.654	-1.09293	0.265334	1.51522e-06	6.08489e-05
DNAH9__chr17	52.79	-1.02041	0.248521	1.51095e-06	6.08489e-05
PARVA__chr11	621.491	-0.418948	0.0936026	1.51508e-06	6.08489e-05
RASEF__chr9	134.156	-0.504805	0.114836	1.5437e-06	6.18207e-05
LINC00963__chr9	45.8083	-0.822628	0.195006	1.57361e-06	6.28443e-05
ADRB1__chr10	34.4447	-1.14659	0.278751	1.58557e-06	6.31478e-05
APLP2__chr11	7666.2	0.413363	0.0920417	1.62481e-06	6.43559e-05
TUBB__chr6	5594.26	0.708421	0.166462	1.62082e-06	6.43559e-05
ACAT1__chr11	65.7161	-0.767522	0.181015	1.66216e-06	6.56555e-05
LYZ__chr12	12.8448	-1.19081	0.287377	1.67974e-06	6.59891e-05
NLGN4X__chrX	6.66938	2.57801	0.632735	1.67759e-06	6.59891e-05
CTDSPL__chr3	818.162	0.451667	0.105383	1.72322e-06	6.75138e-05
LOC100129316__chr9	5.82335	-1.96825	0.482879	1.76515e-06	6.89697e-05
FOS__chr14	138.87	-2.00464	0.591009	1.77017e-06	6.89793e-05
GAPVD1__chr9	367.439	-0.536958	0.124308	1.82736e-06	7.0913e-05
RCN1__chr11	381.709	0.611107	0.143143	1.8296e-06	7.0913e-05
LXN__chr3	316.212	-0.692252	0.164553	1.87038e-06	7.22996e-05
DNAJA4__chr15	1620.82	-0.928289	0.226855	1.97344e-06	7.60802e-05
TMEM130__chr7	2.96557	4.01522	1.0506	1.98894e-06	7.64739e-05
PLEKHB1__chr11	944.246	-0.878871	0.214992	1.99494e-06	7.65008e-05
FSD1L__chr9	25.0226	-1.11258	0.273982	2.05169e-06	7.84689e-05
COMMD2__chr3	75.5576	0.539259	0.125234	2.07121e-06	7.90066e-05
ANPEP__chr15	27.4877	0.990786	0.238469	2.13809e-06	8.13431e-05
LRRC18__chr10	248.561	-0.946542	0.235372	2.22361e-06	8.43745e-05
HIP1R__chr12	151.37	-0.382635	0.0867004	2.29463e-06	8.68417e-05
EIF4EBP1__chr8	301.508	0.92018	0.228119	2.31308e-06	8.73112e-05
PYCR1__chr17	59.1516	1.14403	0.286274	2.4017e-06	9.04204e-05
NCALD__chr8	45.0459	-1.56653	0.399249	2.43046e-06	9.12652e-05
DUSP4__chr8	706.585	-0.987215	0.242074	2.43835e-06	9.13243e-05
DAG1__chr3	233.499	0.385756	0.0878353	2.50888e-06	9.37234e-05
FGF11__chr17	127.282	0.742164	0.179043	2.51954e-06	9.38787e-05
BPIFA2__chr20	827.984	-0.993692	0.246851	2.57426e-06	9.56711e-05
RNFT2__chr12	45.3464	-1.01448	0.248777	2.5885e-06	9.57084e-05
PDAP1__chr7	1294.54	0.236586	0.051853	2.58521e-06	9.57084e-05
DUOX2__chr15	489.792	-1.41225	0.353016	2.6202e-06	9.66332e-05
MUC16__chr19	159.022	-0.722887	0.174771	2.65067e-06	9.75083e-05
SOBP__chr6	122.065	-1.28744	0.326371	2.83199e-06	0.000103914
DCPS__chr11	53.1887	-0.680603	0.164491	2.89489e-06	0.000105953
THEM6__chr8	528.61	0.353693	0.0803039	2.90309e-06	0.000105985
CD164__chr6	1041.95	-0.32902	0.0743857	2.91739e-06	0.000106239
GSTA4__chr6	463.183	-1.17033	0.297138	3.10434e-06	0.000112763
ALDH5A1__chr6	41.8672	-0.753058	0.184144	3.15947e-06	0.000114477
SOX15__chr17	805.827	-0.61415	0.146177	3.22655e-06	0.000116615
UCA1__chr19	104.58	1.17681	0.305834	3.29153e-06	0.000118668
SPATS1__chr6	74.1243	-0.855438	0.213254	3.30123e-06	0.000118721
NTN4__chr12	73.5796	0.680733	0.165093	3.33544e-06	0.000119654
ABCD3__chr1	273.498	-0.386016	0.0890431	3.36265e-06	0.000120331
CHST9__chr18	358.77	-0.87711	0.219133	3.38979e-06	0.000121003
ALDH3B1__chr11	5367.28	-0.795845	0.199378	3.40827e-06	0.000121138
PNKD__chr2	954.258	-0.392006	0.0905489	3.41033e-06	0.000121138
FAM120A__chr9	1546.86	-0.329798	0.0758925	3.57112e-06	0.000126538
ACSBG1__chr15	54.0317	-1.06153	0.275303	3.66438e-06	0.000129526
CDS1__chr4	570.679	-0.445374	0.105668	3.78275e-06	0.000133383
CHN2__chr7	13.8968	-1.66324	0.439398	3.80484e-06	0.000133836
ATP5B__chr12	3045.3	-0.24475	0.0546181	3.88533e-06	0.000136335
ITGAL__chr16	26.3646	-0.983077	0.249404	3.92382e-06	0.000136362
ENAH__chr1	832.614	-0.452179	0.106237	3.91537e-06	0.000136362
DUSP22__chr6	333.506	-0.417104	0.0978992	3.91346e-06	0.000136362
ZNF579__chr19	272.605	0.350349	0.0799091	3.89961e-06	0.000136362
RCC2__chr1	140.493	0.593704	0.143978	3.97144e-06	0.000137686
ALDH1L1__chr3	54.7975	-0.871044	0.219506	3.98185e-06	0.000137717
BAG2__chr6	85.2445	-0.813266	0.203419	4.05941e-06	0.000139731
ZNF300__chr5	19.5208	1.08991	0.27563	4.05104e-06	0.000139731
ST6GALNAC4__chr9	118.907	-0.54448	0.1303	4.10358e-06	0.000140916
HIST1H2BK__chr6	1606.19	0.38176	0.0895663	4.12367e-06	0.00014127
MYO1E__chr15	326.133	-0.620358	0.151584	4.24904e-06	0.000145221
CLDN3__chr7	1957.39	-0.818327	0.204458	4.26462e-06	0.00014541
DDX17__chr22	2245.19	-0.39634	0.0930361	4.34945e-06	0.000147953
DNAH3__chr16	50.3453	-0.916602	0.23583	4.78233e-06	0.000162296
NHS__chrX	108.625	-0.964068	0.246801	4.82965e-06	0.000163518
MRPL10__chr17	165.2	0.411661	0.0972809	4.87109e-06	0.000164536
GPR162__chr12	268.878	-0.901503	0.233975	4.88366e-06	0.000164576
SLC6A6__chr3	67.8605	-0.592988	0.14528	4.90676e-06	0.000164868
FNDC3B__chr3	218.621	0.660114	0.165063	4.91515e-06	0.000164868
CHPF__chr2	364.513	0.578551	0.14254	5.06492e-06	0.000169499
FLJ23867__chr1	100.024	0.882064	0.222743	5.08275e-06	0.000169703
PLCB4__chr20	78.2021	-0.831034	0.213487	5.1513e-06	0.000171595
ARHGEF7__chr13	118.072	-0.68404	0.172463	5.20532e-06	0.000172599
GPT2__chr16	384.68	0.837183	0.213132	5.19852e-06	0.000172599
PRUNE2__chr9	11.7463	-1.31095	0.341094	5.23824e-06	0.000173211
SLC51A__chr3	84.391	-0.658979	0.164515	5.24773e-06	0.000173211
AQP3__chr9	1773.6	-0.632697	0.158551	5.30208e-06	0.000174606
PPP6R1__chr19	367.485	-0.44804	0.108046	5.31753e-06	0.000174717
TEX26__chr13	14.5038	-1.24566	0.326956	5.52548e-06	0.000180236
SIK3__chr11	125.731	-0.423305	0.10126	5.50072e-06	0.000180236
MT1X__chr16	2518.62	0.861842	0.225729	5.53535e-06	0.000180236
GPNMB__chr7	1613.11	0.961898	0.250283	5.51325e-06	0.000180236
SORL1__chr11	83.37	-0.702712	0.17713	5.59709e-06	0.000181836
IGFBP6__chr12	278.67	0.799236	0.20428	5.67128e-06	0.000183833
TSPAN19__chr12	8.04661	-1.32841	0.347065	5.71264e-06	0.00018476
APOL2__chr22	58.1612	0.613183	0.151575	5.77793e-06	0.000186454
AGR3__chr7	114.142	-0.799595	0.207781	5.84872e-06	0.000188318
ZMYND8__chr20	407.105	0.516648	0.126528	5.89738e-06	0.000189463
MT3__chr16	11.1902	-1.04422	0.268713	6.13348e-06	0.000196611
CCDC170__chr6	1452.78	-0.841029	0.214909	6.20821e-06	0.000198567
DCAF11__chr14	296.318	-0.424914	0.102273	6.34818e-06	0.000202595
C9orf24__chr9	9618.68	-0.841749	0.221003	6.39346e-06	0.000203143
AFAP1__chr4	81.0947	0.503398	0.123195	6.38114e-06	0.000203143
ESR1__chr6	18.8821	1.1575	0.305567	6.50204e-06	0.00020614
C17orf50__chr17	22.8327	-1.01926	0.269994	6.52908e-06	0.000206545
TTC29__chr4	130.542	-0.88506	0.2341	6.64471e-06	0.000209322
OGDH__chr7	94.8215	-0.458872	0.111626	6.64583e-06	0.000209322
BCAS3__chr17	168.852	-0.740338	0.189794	6.67428e-06	0.000209761
LASP1__chr17	2175.22	0.354572	0.0836289	6.75068e-06	0.000211702
MRPS31__chr13	62.4145	-0.662569	0.167911	6.89803e-06	0.000215855
SYAP1__chrX	448.991	-0.305304	0.0713483	6.96503e-06	0.000217481
ERVW-1__chr7	13.0367	-1.12552	0.295276	6.99343e-06	0.000217896
RABL6__chr9	243.614	-0.316655	0.0745703	7.02825e-06	0.00021851
ZFAND5__chr9	699.009	-0.29811	0.0712563	7.1659e-06	0.000222312
UPK3B__chr7	166.614	0.868598	0.229773	7.28177e-06	0.000225423
NXPH4__chr12	79.1358	1.14253	0.308186	7.34026e-06	0.000226748
ITPRIP__chr10	123.09	0.699217	0.179792	7.41044e-06	0.000228428
AADACP1__chr3	34.1841	-1.25278	0.342167	7.49262e-06	0.00023047
REC8__chr14	931.609	-0.765709	0.199783	7.71998e-06	0.000236959
USH1G__chr17	60.7978	1.06468	0.283239	7.87128e-06	0.000241091
FEZ2__chr2	248.396	0.396602	0.0966503	7.94736e-06	0.000241988
EFEMP2__chr11	35.5616	0.946294	0.247627	7.95076e-06	0.000241988
APOE__chr19	41.1163	1.41605	0.375171	7.92264e-06	0.000241988
DDIT4__chr10	2192.8	1.06607	0.296783	8.00858e-06	0.000243235
WIPI1__chr17	192.409	-0.732786	0.191613	8.18566e-06	0.000248093
FN1__chr2	8.42571	-3.22969	1.02654	8.33398e-06	0.000251533
BLNK__chr10	20.2041	-1.16691	0.312562	8.33267e-06	0.000251533
C1orf194__chr1	1983.83	-0.830988	0.221805	8.37329e-06	0.000252067
PBXIP1__chr1	630.081	0.434984	0.107347	8.40397e-06	0.000252067
C4orf46__chr4	25.2679	0.904053	0.236846	8.39381e-06	0.000252067
C19orf70__chr19	404.96	-0.378643	0.0918274	8.49491e-06	0.000254267
RHOB__chr2	97.3753	-1.05638	0.289738	8.51338e-06	0.000254293
AIM1L__chr1	19.7244	1.31133	0.351526	8.55913e-06	0.000255133
MRPL30__chr2	626.033	0.324241	0.0769987	8.65953e-06	0.000257594
P4HB__chr17	1199.78	0.329902	0.079323	8.76276e-06	0.000259597
CFH__chr1	268.597	0.437478	0.107217	8.76032e-06	0.000259597
TSPAN1__chr1	5992.42	-0.482654	0.118312	8.78763e-06	0.000259801
RDH11__chr14	180.416	0.56862	0.143916	8.83522e-06	0.000260675
LCN2__chr9	36887	0.807019	0.216404	9.01986e-06	0.000265581
NFATC4__chr14	15.1193	1.36006	0.364403	9.04817e-06	0.000265873
SPPL2A__chr15	83.0059	-0.495802	0.123716	9.24733e-06	0.000271174
GALNT1__chr18	573.877	0.430608	0.106202	9.33747e-06	0.000273263
PLPP6__chr9	42.099	0.789966	0.20728	9.40072e-06	0.000274558
CNN1__chr19	7.03468	-1.66647	0.470741	9.45377e-06	0.000274996
DCDC2B__chr1	63.6871	-0.929836	0.25006	9.4491e-06	0.000274996
BMP8A__chr1	5.4417	-1.99736	0.562023	9.58088e-06	0.000278134
TNFRSF1A__chr12	385.87	0.453578	0.11293	9.8143e-06	0.000284339
SPIRE2__chr16	113.109	-0.898646	0.241337	9.85704e-06	0.000285006
ENPP3__chr6	3.01277	-3.49457	1.0209	9.93314e-06	0.000286633
HM13__chr20	504.966	0.435477	0.108697	1.00112e-05	0.00028831
CCDC81__chr11	80.9627	-1.04575	0.287506	1.00752e-05	0.000289578
PLCG1__chr20	34.5975	0.890464	0.235083	1.02494e-05	0.000294
LOXL4__chr10	366.393	0.576849	0.148031	1.04505e-05	0.000299173
JUN__chr1	207.773	-0.899629	0.249349	1.11475e-05	0.000318498
GPX8__chr5	116.681	0.929859	0.250819	1.11734e-05	0.000318606
MAGED2__chrX	405.794	-0.396608	0.0997578	1.1227e-05	0.000319506
ARRDC3__chr5	154.65	0.757802	0.20319	1.14852e-05	0.000326211
CDH3__chr16	1572.65	0.485998	0.122824	1.15554e-05	0.000327561
DAPL1__chr2	170.039	-0.939071	0.253371	1.17211e-05	0.00033161
RNF41__chr12	325.886	0.48943	0.12417	1.18521e-05	0.000334659
LOC105376575__chr11	46.8854	-1.29459	0.356464	1.20114e-05	0.00033833
EPHX2__chr8	179.352	-0.900299	0.244277	1.20289e-05	0.00033833
LOC105376736__chr1	24.1875	-1.33442	0.370028	1.21186e-05	0.000340192
CHST11__chr12	35.9962	-0.888951	0.239625	1.22692e-05	0.000343086
CTDSP1__chr2	203.64	0.462946	0.11684	1.22649e-05	0.000343086
NWD1__chr19	450.119	-0.829928	0.228366	1.25516e-05	0.000350305
VLDLR__chr9	26.7174	1.0413	0.286147	1.274e-05	0.000354878
CNGA1__chr4	10.2764	1.48644	0.417074	1.28041e-05	0.000355979
NMU__chr4	212.759	0.667981	0.176635	1.29588e-05	0.000359588
AKR1B1__chr7	183.729	-0.554326	0.1442	1.31273e-05	0.00036287
SLC7A5__chr16	947.838	1.29582	0.367412	1.31243e-05	0.00036287
TCTEX1D4__chr1	194.437	-0.854821	0.236129	1.35186e-05	0.000372974
P3H4__chr17	46.7052	0.714593	0.1886	1.35781e-05	0.000373902
UCKL1-AS1__chr20	88.7548	-1.28188	0.368901	1.36937e-05	0.000376368
AIG1__chr6	260.328	0.421308	0.105614	1.3745e-05	0.00037706
RGCC__chr13	40.3309	-0.958	0.262398	1.38715e-05	0.000379652
TRIM2__chr4	303.919	-0.634483	0.166918	1.3892e-05	0.000379652
VCAN__chr5	15.7168	-1.44194	0.39857	1.40641e-05	0.000383632
ASL__chr7	55.1436	-0.604299	0.158425	1.41734e-05	0.000385885
ASAH1__chr8	1701.55	0.470523	0.119763	1.42542e-05	0.000387356
TMED3__chr15	444.374	0.356926	0.0885957	1.43247e-05	0.000388198
ACKR3__chr2	31.5924	0.898095	0.245384	1.43389e-05	0.000388198
FAM179A__chr2	205.352	-1.078	0.310445	1.43785e-05	0.000388542
FBXL7__chr5	90.9856	-0.52438	0.137132	1.44438e-05	0.00038958
SLC44A2__chr19	958.577	0.504095	0.130959	1.45102e-05	0.00039064
CDC27__chr17	231.658	0.401035	0.0998255	1.45508e-05	0.000391007
LRRC46__chr17	1009.84	-0.613515	0.162072	1.46528e-05	0.000393017
MT-TE__chrM	43.0222	-1.38814	0.437365	1.49725e-05	0.000400106
ERICH3__chr1	173.95	-0.920163	0.25863	1.49547e-05	0.000400106
IQSEC1__chr3	113.005	-0.595912	0.15791	1.5788e-05	0.00042112
TMEM176B__chr7	32.4991	-1.77467	0.526396	1.5873e-05	0.000421831
FOCAD__chr9	97.9696	-0.808591	0.221128	1.58509e-05	0.000421831
CACNG6__chr19	67.0119	-1.36508	0.410357	1.60787e-05	0.000426514
TTYH1__chr19	11.192	1.81477	0.534603	1.62133e-05	0.000429295
MB__chr22	44.0232	-0.720763	0.195612	1.62926e-05	0.000430608
RBMS2__chr12	378.686	0.486725	0.126529	1.63686e-05	0.000431827
QPRT__chr16	93.6228	-0.781412	0.215667	1.65072e-05	0.00043469
LRP3__chr19	37.3959	0.874266	0.238503	1.69025e-05	0.00044429
GLTP__chr12	802.511	-0.471341	0.122337	1.73007e-05	0.000453932
OSBPL6__chr2	31.4739	-1.15266	0.334661	1.73656e-05	0.000454809
GNAL__chr18	107.421	-0.537004	0.140939	1.76559e-05	0.000459634
CIPC__chr14	111.162	-0.491077	0.128356	1.76399e-05	0.000459634
VDAC3__chr8	1406.81	-0.380941	0.0960513	1.76511e-05	0.000459634
ZNF134__chr19	144.383	0.499038	0.130242	1.7677e-05	0.000459634
METRN__chr16	236.316	-0.618554	0.165675	1.7747e-05	0.000460624
MICAL1__chr6	14.0006	-1.07061	0.301678	1.78673e-05	0.000462918
H2AFJ__chr12	1188.93	-0.406552	0.103652	1.79625e-05	0.000463861
HSBP1__chr16	2396.29	-0.327046	0.0814406	1.79959e-05	0.000463861
MUC1__chr1	1618.2	0.831932	0.228528	1.8e-05	0.000463861
MPC2__chr1	352.456	-0.462307	0.11985	1.81002e-05	0.000465614
CD38__chr4	86.1853	-0.736436	0.203632	1.83085e-05	0.000470134
GALNT2__chr1	544.898	0.435026	0.112138	1.91389e-05	0.000490588
RGS22__chr8	40.3838	-0.998358	0.288202	1.95379e-05	0.000499928
MORN5__chr9	215.811	-0.874783	0.247252	1.97859e-05	0.000505378
ALPL__chr1	342.98	-1.18663	0.351138	1.9842e-05	0.00050592
PLA2G10__chr16	199.219	-0.754379	0.209024	1.9935e-05	0.000506833
DUOXA1__chr15	204.039	-0.540377	0.143848	1.99607e-05	0.000506833
SYNGR3__chr16	19.03	1.39299	0.418273	1.9983e-05	0.000506833
FMO6P__chr1	4.51155	-1.80071	0.517573	2.02883e-05	0.000513674
EML6__chr2	17.0813	-0.883769	0.245179	2.05599e-05	0.000519641
AGRN__chr1	752.058	0.433548	0.112291	2.06345e-05	0.000520472
MARS__chr12	413.383	0.535822	0.141832	2.06648e-05	0.000520472
SLC35F6__chr2	200.447	0.51638	0.13763	2.07255e-05	0.000520736
PAQR4__chr16	90.4783	0.719415	0.200088	2.07473e-05	0.000520736
JDP2__chr14	200.398	0.566851	0.152769	2.08229e-05	0.000521728
NPTN__chr15	1129.33	-0.237545	0.0577513	2.12556e-05	0.000531649
PLCD4__chr2	32.853	-1.78423	0.515052	2.15961e-05	0.000539231
FAM46C__chr1	4.96512	-1.62609	0.468518	2.1648e-05	0.000539596
AMN__chr14	112.821	0.654039	0.178535	2.19322e-05	0.000545739
PTPN3__chr9	129.39	-0.432773	0.112666	2.20674e-05	0.000548159
GAS5__chr1	612.891	0.571868	0.15359	2.21144e-05	0.000548385
TEKT3__chr17	11.5719	-1.81335	0.546813	2.24059e-05	0.00055466
ZBED5-AS1__chr11	773.254	-0.617879	0.169949	2.30968e-05	0.000570787
CCND2__chr12	143.194	0.735205	0.205712	2.32629e-05	0.000572932
SLC3A2__chr11	2473.27	0.786161	0.222157	2.32527e-05	0.000572932
KRTCAP2__chr1	2541.23	0.215547	0.0525192	2.36982e-05	0.000579992
SLC39A1__chr1	387.58	0.461812	0.121889	2.36775e-05	0.000579992
IARS__chr9	368.793	0.597527	0.162837	2.3625e-05	0.000579992
LZTS2__chr10	31.5369	0.683836	0.187221	2.371e-05	0.000579992
RBM47__chr4	910.862	-0.485862	0.130083	2.52931e-05	0.000617674
KCTD1__chr18	84.9907	-0.759337	0.212228	2.53622e-05	0.000618015
ARHGAP18__chr6	311.134	-0.59661	0.163523	2.53926e-05	0.000618015
DNAH2__chr17	34.7159	-1.02405	0.301971	2.55167e-05	0.000619991
TRH__chr3	5.40638	-1.88301	0.558689	2.56092e-05	0.000620155
CXCL16__chr17	3127.6	0.431177	0.113753	2.56048e-05	0.000620155
HEBP1__chr12	91.3027	0.466412	0.12321	2.61081e-05	0.000630152
INPPL1__chr11	156.833	0.521845	0.140256	2.61092e-05	0.000630152
MRVI1-AS1__chr11	35.4363	-0.894173	0.256933	2.62369e-05	0.000632179
MOV10__chr1	83.9235	0.569565	0.154669	2.64207e-05	0.000635547
PIEZO1__chr16	39.2787	0.849194	0.243301	2.76353e-05	0.00066366
SMIM22__chr16	836.803	-0.491899	0.133574	2.82254e-05	0.000676707
CKAP4__chr12	518.941	0.523235	0.142065	2.83804e-05	0.000679297
PRDX3__chr10	252.314	-0.326296	0.0834552	2.89508e-05	0.000691806
SLC38A5__chrX	35.9943	0.977613	0.284589	2.92659e-05	0.00069818
CREB3L1__chr11	290.191	-0.962601	0.283929	2.93851e-05	0.000699868
C17orf82__chr17	26.1002	-1.03242	0.309081	2.98039e-05	0.000708677
BRD2__chr6	508.96	-0.287459	0.0730333	3.06209e-05	0.000726907
ATP10B__chr5	48.8838	0.835278	0.242136	3.0862e-05	0.00073143
ATP6V1H__chr8	188.787	0.353775	0.0916864	3.10215e-05	0.000734007
GLB1L2__chr11	63.4273	-0.764869	0.220319	3.10929e-05	0.000734494
EPB41L4B__chr9	117.701	-0.747719	0.214686	3.15219e-05	0.000743413
CPNE4__chr3	4.85562	2.05894	0.642425	3.16038e-05	0.00074413
BNIPL__chr1	8.56483	-1.68875	0.49929	3.16815e-05	0.000744747
MIR193BHG__chr16	4.1792	2.30341	0.674307	3.28143e-05	0.000770123
SIGIRR__chr11	489.229	-0.552394	0.152759	3.32892e-05	0.000780004
NIPSNAP1__chr22	294.041	0.469004	0.127375	3.35285e-05	0.000784338
ACTR1A__chr10	791.72	0.333598	0.0867967	3.40255e-05	0.00079468
APBB2__chr4	145.76	0.904263	0.264221	3.42018e-05	0.00079751
SLC41A1__chr1	146.925	-0.425705	0.11395	3.43609e-05	0.000799928
PCYT1B__chrX	39.0785	-0.897463	0.268416	3.45948e-05	0.000804079
LIME1__chr20	64.4344	-0.756256	0.219432	3.54026e-05	0.000821533
NDUFA12__chr12	1476.42	-0.244198	0.0608489	3.54772e-05	0.000821946
LTBP1__chr2	60.3601	0.798106	0.23325	3.57487e-05	0.000826665
TIGD2__chr4	27.3773	0.806503	0.233014	3.57953e-05	0.000826665
HOXB-AS1__chr17	5.44168	-2.24404	0.749461	3.59074e-05	0.000827933
DMTN__chr8	197.635	-0.566194	0.159059	3.61011e-05	0.000831072
CELSR1__chr22	487.368	-0.490532	0.1346	3.63261e-05	0.000834922
ABCA5__chr17	58.2376	-0.65377	0.183109	3.66666e-05	0.000841411
SLC12A7__chr5	502.867	-0.442691	0.121909	3.71292e-05	0.000850678
GJA4__chr1	4.262	-2.61546	0.861044	3.73364e-05	0.000853692
CCDC33__chr15	141.845	-0.858788	0.254879	3.73789e-05	0.000853692
WDR49__chr3	22.5315	-0.858029	0.252814	3.76035e-05	0.000857468
FAM81B__chr5	602.158	-0.632116	0.180478	3.77607e-05	0.000859696
GATA3__chr10	40.1184	0.97032	0.287997	3.81226e-05	0.000866571
LRRC10B__chr11	560.252	-0.676993	0.194284	3.83653e-05	0.000870718
DCDC5__chr11	33.5003	-0.929621	0.281861	3.84509e-05	0.000871293
SPACA9__chr9	622.869	-0.680845	0.197378	3.88531e-05	0.000879028
SLC22A4__chr5	79.53	-0.978914	0.295837	3.93651e-05	0.000886451
NR4A2__chr2	63.2564	-0.809683	0.241296	3.93222e-05	0.000886451
SIRPA__chr20	116.85	0.588548	0.165605	3.93105e-05	0.000886451
BPGM__chr7	747.139	0.520611	0.144442	3.97655e-05	0.000894075
ATP9A__chr20	310.006	-0.482947	0.134581	4.03631e-05	0.000904751
RPP38__chr10	1068.75	-0.307383	0.0786916	4.03655e-05	0.000904751
TNNT3__chr11	72.3895	1.50188	0.498032	4.047e-05	0.000905689
DNAH11__chr7	18.8384	-0.892886	0.265648	4.05569e-05	0.00090623
ZNF772__chr19	31.5788	0.875053	0.256717	4.10065e-05	0.000914862
THAP4__chr2	129.959	-0.431515	0.117395	4.12248e-05	0.000918317
SGK1__chr6	617.634	-0.696517	0.209372	4.13631e-05	0.000919979
NET1__chr10	816.355	-0.496795	0.135008	4.16946e-05	0.000925928
RPL13A__chr19	6971.42	0.362656	0.0978162	4.18912e-05	0.000928866
C2orf76__chr2	93.9365	-0.642784	0.185241	4.23384e-05	0.000937346
TMEM205__chr19	441.436	0.412164	0.111228	4.24864e-05	0.000939182
SNRNP27__chr2	204.097	0.316519	0.0828817	4.27143e-05	0.000942781
YARS__chr1	503.811	0.541852	0.151365	4.28566e-05	0.000944477
TTC12__chr11	114.055	-0.578898	0.164473	4.35441e-05	0.00095817
CLEC2B__chr12	177.28	-0.634354	0.181607	4.36303e-05	0.000958607
CD47__chr3	533.08	0.372277	0.0995565	4.40513e-05	0.000966387
SMARCC2__chr12	346.972	0.288654	0.0756495	4.43357e-05	0.000971152
TRIM29__chr11	1452.41	0.355679	0.0947024	4.45757e-05	0.000974934
CATSPERD__chr19	84.196	-1.07352	0.340675	4.50687e-05	0.000982742
LINC00842__chr10	21.1123	1.06578	0.323145	4.50596e-05	0.000982742
LSM14A__chr19	521.212	0.208153	0.0526057	4.52496e-05	0.000985201
PSAP__chr10	7175.81	0.255128	0.0660132	4.68209e-05	0.00101788
PGLYRP4__chr1	7.56247	2.23131	0.806743	4.70462e-05	0.00102124
CDH13__chr16	6.91931	-1.60131	0.484097	4.80562e-05	0.00104004
KTN1__chr14	802.66	-0.323645	0.0854853	4.80494e-05	0.00104004
LOC100420587__chr19	106.329	-0.790002	0.236093	4.85907e-05	0.00105004
FOXP1__chr3	795.678	-0.466788	0.129237	4.87339e-05	0.00105156
NDUFB9__chr8	780.715	-0.338764	0.090781	4.96996e-05	0.0010708
CXorf58__chrX	24.2742	-1.12711	0.357647	5.01563e-05	0.00107627
UMODL1-AS1__chr21	89.9077	-0.525286	0.148936	5.01289e-05	0.00107627
PRKAR1A__chr17	5770.56	-0.43453	0.119604	5.01767e-05	0.00107627
POLD2__chr7	546.593	-0.308367	0.0819137	5.05146e-05	0.00108191
SLC7A11__chr4	124.747	1.12059	0.361357	5.13555e-05	0.00109829
PLOD1__chr1	123.708	0.441242	0.121779	5.17091e-05	0.00110422
COLCA1__chr11	148.311	-0.658213	0.1932	5.23147e-05	0.00111551
CENPBD1P1__chr19	234.01	-0.416698	0.115475	5.35349e-05	0.00113984
PTRF__chr17	256.223	0.685865	0.20321	5.37943e-05	0.00114368
RARRES1__chr3	456.957	0.668544	0.199825	5.38739e-05	0.00114369
CFAP43__chr10	194.29	-0.786735	0.241951	5.42171e-05	0.00114761
PDZK1IP1__chr1	361.843	1.21452	0.411915	5.41665e-05	0.00114761
ACE2__chrX	14.214	1.00528	0.305195	5.45593e-05	0.00115316
IFT172__chr2	159.042	-0.741045	0.223379	5.49841e-05	0.00115776
MAP4__chr3	321.078	0.38897	0.106328	5.50973e-05	0.00115776
MTHFD2__chr2	287.063	0.918925	0.287715	5.49349e-05	0.00115776
ZNF154__chr19	19.6304	0.966915	0.292376	5.50245e-05	0.00115776
PTPN14__chr1	359.974	0.508491	0.144629	5.54987e-05	0.00116451
ZNF75A__chr16	24.464	0.906407	0.276637	5.57512e-05	0.00116811
ARL5A__chr2	448.371	0.41651	0.11485	5.61123e-05	0.00117397
PGRMC2__chr4	303.144	0.302494	0.0792716	5.86941e-05	0.00122621
MAOB__chrX	112.291	-0.967422	0.306977	5.92503e-05	0.00123526
PPP1R15A__chr19	1003.45	-0.545864	0.157803	5.9298e-05	0.00123526
C1QTNF6__chr22	36.9325	1.29889	0.424326	5.97514e-05	0.00124291
HEG1__chr3	64.2051	0.920314	0.282802	5.9892e-05	0.00124405
MYLIP__chr6	85.0077	-1.1719	0.374793	6.02537e-05	0.00124977
FREM2__chr13	16.9948	-1.27373	0.412205	6.04502e-05	0.00125205
CCNL2__chr1	497.142	0.433544	0.120246	6.06291e-05	0.00125395
SULF1__chr8	15.537	-1.59252	0.52094	6.15324e-05	0.00127082
RHBDF1__chr16	755.368	0.504043	0.142583	6.18993e-05	0.00127657
MAN2B1__chr19	276.395	0.340202	0.092201	6.20617e-05	0.0012781
KMT2E-AS1__chr7	31.8787	-0.63737	0.188088	6.23913e-05	0.00128306
ATIC__chr2	269.976	0.319826	0.0861572	6.53731e-05	0.00134247
SCNN1G__chr16	11.7799	-1.67865	0.557856	6.57818e-05	0.00134895
CNPY2__chr12	301.175	0.300613	0.0799251	6.63904e-05	0.0013595
LINC01564__chr6	17.6802	-1.00463	0.314392	6.77427e-05	0.00138482
FLG-AS1__chr1	9.63975	1.14783	0.355002	6.78188e-05	0.00138482
AKTIP__chr16	88.9789	0.530631	0.15382	6.83068e-05	0.00139282
NPC2__chr14	1869.92	0.336358	0.0924132	6.84466e-05	0.00139371
OR7E37P__chr13	87.091	-0.536084	0.156061	6.94751e-05	0.00141266
DTHD1__chr4	66.9641	-0.810621	0.250745	6.9769e-05	0.00141664
HCG14__chr6	71.6281	-0.767823	0.235014	7.04461e-05	0.00142839
SPATA4__chr4	63.7606	-0.655329	0.198185	7.0636e-05	0.00143023
COX6C__chr8	1107.95	-0.227511	0.0596108	7.07501e-05	0.00143054
PRDX5__chr11	14550.8	-0.355518	0.0980475	7.12856e-05	0.00143935
AZIN1__chr8	471.271	-0.429308	0.121475	7.15196e-05	0.00144206
DBN1__chr5	255.38	0.468799	0.134473	7.21477e-05	0.0014527
HEXB__chr5	137.263	0.353395	0.0969919	7.24798e-05	0.00145736
LRFN4__chr11	44.4721	-0.604189	0.178522	7.26482e-05	0.00145871
ZNF428__chr19	444.63	-0.541281	0.158457	7.45834e-05	0.00149392
TCF3__chr19	316.26	0.443375	0.126103	7.46083e-05	0.00149392
SDR16C5__chr8	132.076	-0.765469	0.236776	7.504e-05	0.00150049
DNAH12__chr3	257.926	-0.688523	0.208739	7.5408e-05	0.00150576
SNTB1__chr8	23.4922	1.02891	0.329886	7.60644e-05	0.00151678
GAPDH__chr12	26752.1	0.536608	0.157128	7.63217e-05	0.00151981
PHYH__chr10	115.398	-0.693515	0.212724	7.75583e-05	0.00153652
BPHL__chr6	56.4325	-0.656755	0.198749	7.74379e-05	0.00153652
ARRB2__chr17	403.578	-0.461033	0.132884	7.7586e-05	0.00153652
CLMN__chr14	489.577	-0.412988	0.117759	7.72729e-05	0.00153652
PIGM__chr1	152.215	0.383327	0.106872	7.86112e-05	0.00155469
PTPRZ1__chr7	71.1822	-1.28089	0.453518	7.8738e-05	0.00155508
MT1G__chr16	41.3904	-1.15132	0.382577	7.89365e-05	0.00155687
SCNN1A__chr12	10736.7	0.397566	0.111885	7.91023e-05	0.00155801
CDIPT__chr16	1399.11	0.312476	0.0841838	7.97626e-05	0.00156888
RALGDS__chr9	90.7183	-0.573185	0.171192	8.0782e-05	0.00158677
PTHLH__chr12	221.07	1.79129	0.669674	8.11039e-05	0.00159094
MLF1__chr3	495.26	-0.665835	0.204688	8.1308e-05	0.00159278
CFAP57__chr1	102.078	-0.725877	0.229225	8.32807e-05	0.00162921
MOSPD3__chr7	454.234	-0.314281	0.0855752	8.3488e-05	0.00163106
MESP1__chr15	46.4414	0.891919	0.281559	8.46607e-05	0.00165174
MAN1C1__chr1	523.252	-0.963902	0.313943	8.52096e-05	0.00166021
SDK1__chr7	16.8662	-0.905037	0.286684	8.56728e-05	0.00166539
CYB5A__chr18	338.061	-0.436669	0.125733	8.59674e-05	0.00166539
TMEM25__chr11	103.405	0.514814	0.151318	8.60516e-05	0.00166539
MYO1C__chr17	598.049	0.562727	0.167057	8.5813e-05	0.00166539
SCEL__chr13	54.2263	0.970342	0.30863	8.60211e-05	0.00166539
MB21D2__chr3	15.6636	0.874851	0.274679	8.64768e-05	0.00167138
UGT2B7__chr4	5.88757	1.44003	0.472213	8.66864e-05	0.0016732
TPST1__chr7	38.2406	-0.754934	0.235648	8.72014e-05	0.00168
SYTL2__chr11	154.547	-0.716587	0.22076	8.72713e-05	0.00168
ISG20__chr15	94.7282	-0.77585	0.24254	9.03536e-05	0.00173702
DTNA__chr18	44.547	-0.70421	0.220069	9.08841e-05	0.0017449
KCNK1__chr1	155.713	-0.588081	0.178128	9.18508e-05	0.00176112
ZFAS1__chr20	678.74	0.428314	0.123498	9.24067e-05	0.00176709
LCAT__chr16	54.6284	0.712262	0.220275	9.22845e-05	0.00176709
SLC35B2__chr6	164.545	0.335773	0.0931791	9.31318e-05	0.00177861
ADGRV1__chr5	21.8511	-0.801549	0.252229	9.40085e-05	0.00179062
DNAJB1__chr19	1423.86	-0.512854	0.151705	9.39732e-05	0.00179062
C20orf195__chr20	120.293	-0.875159	0.285236	9.44012e-05	0.00179573
SESN2__chr1	216.535	0.772978	0.248125	9.53908e-05	0.00181217
AK4__chr1	236.63	0.604068	0.183562	9.59086e-05	0.00181962
FANK1__chr10	224.568	-0.687006	0.215381	9.63692e-05	0.00182596
GFM2__chr5	78.0863	-0.47407	0.139387	9.74283e-05	0.00184361
SGCE__chr7	6.89868	1.41242	0.454199	9.79395e-05	0.00185086
PVR__chr19	176.138	0.883457	0.28552	9.92299e-05	0.0018728
ZAK__chr2	267.693	0.295374	0.081289	0.000101067	0.001905
SNAP29__chr22	437.204	-0.223371	0.0596991	0.000101572	0.00191202
FAM200B__chr4	643.159	-0.359536	0.101782	0.000102038	0.00191686
GPC1__chr2	1009.35	0.537942	0.161824	0.000102095	0.00191686
RIBC1__chrX	193.545	-0.687311	0.215422	0.000102574	0.00192336
TSPAN11__chr12	9.4859	-1.62145	0.567757	0.000103327	0.00193497
MSH3__chr5	203.245	-0.601313	0.184477	0.000104245	0.00194964
IRF9__chr14	416.406	-0.499635	0.148499	0.000104993	0.0019611
KIAA0556__chr16	79.6838	-0.648378	0.203873	0.000105321	0.00196468
HEXA__chr15	226.665	0.547302	0.166684	0.000105915	0.00197322
MX2__chr21	110.302	-0.732848	0.237963	0.000106193	0.00197584
PRKAR2A__chr3	1382.54	-0.282601	0.078349	0.000106649	0.00198178
CACHD1__chr1	66.6531	-0.625044	0.192725	0.000106884	0.0019836
RHBDD2__chr7	3212.13	0.254848	0.0688971	0.000107426	0.00199111
C10orf111__chr10	10.3816	-1.06348	0.352466	0.000107808	0.00199562
MT-TW__chrM	43.3096	-0.993994	0.338118	0.000108311	0.00199982
FAM81A__chr15	29.3051	-0.739671	0.236624	0.000108204	0.00199982
SMIM7__chr19	378.535	0.339403	0.0952776	0.000109826	0.0020252
RAB8B__chr15	50.6744	0.630828	0.195376	0.00011035	0.00203227
CFAP74__chr1	79.6951	-0.827978	0.276643	0.00011066	0.00203538
CRACR2B__chr11	260.181	-0.576747	0.176731	0.00011122	0.00204309
ENPP4__chr6	86.7317	-0.614393	0.189959	0.000112265	0.00205966
C21orf2__chr21	61.3494	-0.468744	0.138855	0.000112449	0.00206043
FAM127C__chrX	151.553	0.422101	0.123173	0.000113599	0.00207886
SLC13A3__chr20	14.4519	-1.00338	0.331165	0.000115684	0.00211273
COG7__chr16	99.6081	-0.31568	0.0881538	0.000115742	0.00211273
HSPH1__chr13	1107.11	-0.590361	0.181422	0.000116032	0.00211535
TMEM31__chrX	13.0525	-1.8199	0.75159	0.000117755	0.00214406
SAA2__chr11	302.322	0.992113	0.340007	0.000118455	0.00215409
RBBP6__chr16	303.665	-0.372134	0.107937	0.00012028	0.0021807
TRAPPC12__chr2	126.43	-0.347562	0.0990937	0.000120321	0.0021807
VIPR1__chr3	69.5086	1.05894	0.360275	0.000120371	0.0021807
LOC101927596__chr2	119.576	-0.862347	0.2881	0.000121289	0.00219332
TSPAN4__chr11	106.27	0.646604	0.20462	0.00012137	0.00219332
PRDX1__chr1	4721.88	-0.318122	0.0897114	0.000121756	0.00219753
RRAS__chr19	751.168	0.403754	0.117741	0.000122077	0.00220058
ITGB2__chr21	9.33855	1.73697	0.637363	0.000122581	0.00220692
LEMD2__chr6	508.552	0.321374	0.090644	0.000123232	0.00221589
S100A10__chr1	7116.11	0.552877	0.169576	0.000123572	0.00221923
NECTIN3__chr3	22.381	1.28253	0.449566	0.000123853	0.00222151
ETNK2__chr1	368.593	-0.471416	0.142717	0.00012454	0.00223108
TNNC1__chr3	42.7643	1.09926	0.375912	0.000126244	0.0022588
KRTCAP3__chr2	351.241	0.275204	0.0765303	0.000126849	0.00226406
MAGED1__chrX	1101.02	0.333644	0.0950127	0.000126851	0.00226406
PHF8__chrX	123.531	-0.550158	0.170141	0.000127495	0.00227274
FRMPD2__chr10	4.07397	-1.77659	0.648874	0.000128538	0.00228569
TMCC2__chr1	11.8983	-1.12852	0.381266	0.000128461	0.00228569
ATP5I__chr4	876.486	-0.287696	0.0812313	0.000129559	0.00230103
NCEH1__chr3	40.4882	-0.620114	0.195023	0.000129857	0.00230349
SMARCA4__chr19	605.633	-0.364278	0.104904	0.000130304	0.00230859
PTGER2__chr14	34.0997	-0.972145	0.33223	0.000131687	0.00233023
PHACTR2__chr6	291.05	0.560762	0.175117	0.000132794	0.00234694
C6orf52__chr6	43.9352	-0.779268	0.256633	0.000134737	0.00237838
SMYD3__chr1	75.1568	-0.411991	0.122107	0.000135616	0.00238807
ILF3__chr19	1049.36	0.264231	0.0737687	0.000135591	0.00238807
KLHL32__chr6	19.3928	-0.798567	0.26226	0.000135858	0.00238942
FBXL19-AS1__chr16	13.4388	0.918911	0.305826	0.000137172	0.00240959
EGLN3__chr14	137.53	0.898283	0.300108	0.000137878	0.00241905
ANO10__chr3	84.8022	0.436945	0.127704	0.000138435	0.00242589
DRC3__chr17	534.315	-0.71644	0.235242	0.000139421	0.00244021
PSMD5__chr9	577.768	0.303582	0.0860989	0.000139752	0.00244305
NSUN7__chr4	43.5406	-0.8359	0.275283	0.000140338	0.00244736
CMTM6__chr3	1208.27	-0.257857	0.0720625	0.0001402	0.00244736
FAM131B__chr7	15.2526	-1.08224	0.367048	0.000142084	0.00246684
PTPRF__chr1	680.395	-0.306573	0.0872283	0.000142148	0.00246684
ANP32A__chr15	302.608	0.418489	0.124288	0.000142308	0.00246684
C19orf48__chr19	195.423	0.600751	0.190667	0.000142084	0.00246684
GBP2__chr1	44.5134	0.657831	0.210034	0.00014192	0.00246684
SET__chr9	2107.24	0.310256	0.0882156	0.000143542	0.00248347
EPRS__chr1	363.068	0.390465	0.114889	0.000143649	0.00248347
CDIP1__chr16	195.684	0.555968	0.17336	0.000143783	0.00248347
CYP26A1__chr10	613.831	-0.747732	0.245531	0.00014423	0.00248823
RAD51B__chr14	35.6879	-0.63855	0.203603	0.000145985	0.00251387
FTO__chr16	1021.07	-0.3448	0.099679	0.000146064	0.00251387
CERS3__chr15	37.9902	0.790579	0.256702	0.00014755	0.00253641
GRAMD3__chr5	163.829	-0.57674	0.18341	0.000147751	0.00253686
AKAP14__chrX	570.413	-0.659871	0.215308	0.000148746	0.00255092
HIPK2__chr7	174.738	-0.41212	0.122523	0.000149516	0.00256109
CXXC4__chr4	11.8702	-1.11875	0.394251	0.000149858	0.0025639
SARAF__chr8	380.887	-0.28703	0.0807996	0.000150589	0.00257336
LTBP3__chr11	242.523	0.332825	0.0959109	0.000151371	0.00258063
SMO__chr7	35.986	0.9258	0.315298	0.000151336	0.00258063
SLC25A29__chr14	111.777	-0.465155	0.141824	0.000151733	0.0025807
WFDC2__chr20	14771.9	0.459255	0.139129	0.000151663	0.0025807
CFAP46__chr10	62.5401	-0.839689	0.291494	0.000153956	0.00261544
HADH__chr4	161.57	-0.385401	0.113814	0.000155054	0.00262793
CYP1B1__chr2	203.747	0.892061	0.304822	0.000155034	0.00262793
CRISP2__chr6	8.39679	-1.34258	0.484994	0.000156901	0.00265611
MGST1__chr12	711.726	0.545832	0.172904	0.000157509	0.00266329
RASA3__chr13	18.7992	-0.828101	0.278652	0.000158264	0.00267292
TMEM177__chr2	131.949	0.499079	0.153451	0.000158652	0.0026762
ADGRG6__chr6	20.5088	0.893789	0.302759	0.000158828	0.0026762
FAM234A__chr16	600.986	0.246455	0.0690339	0.000165683	0.00278845
SLC6A9__chr1	736.173	0.509143	0.158914	0.00016612	0.00279256
TTC16__chr9	42.8752	-0.782727	0.268685	0.000172283	0.00289279
DANCR__chr4	780.192	-0.389685	0.116174	0.000174533	0.00292717
SRD5A3__chr4	949.267	0.414639	0.125053	0.000175498	0.00293995
FAHD2B__chr2	7.33599	-1.37708	0.490652	0.000176553	0.00295419
WBP4__chr13	202.746	-0.37463	0.112109	0.000177712	0.00297015
ODF3B__chr22	1113.62	-0.592646	0.193793	0.000178362	0.00297757
TIMP4__chr3	40.5676	-0.948498	0.325762	0.000178625	0.00297853
COX6A1__chr12	13822.6	-0.269367	0.0767001	0.000180063	0.00299904
UBAC1__chr9	593.455	-0.449609	0.138258	0.000181189	0.00301433
RSPH1__chr21	1477.28	-0.608995	0.200136	0.000181619	0.003018
PFN2__chr3	2133.39	-0.392515	0.118231	0.000183046	0.00303823
BIRC2__chr11	240.257	-0.273928	0.0781924	0.00018469	0.00306199
TMEM154__chr4	104.99	-0.549459	0.175893	0.000185375	0.00306282
ZNF440__chr19	76.898	-0.54788	0.174352	0.000184954	0.00306282
ASS1__chr9	3846.51	0.610435	0.201735	0.000185241	0.00306282
GBAS__chr7	534.015	-0.370584	0.110497	0.000186516	0.00307816
C20orf197__chr20	3.26592	-2.48443	0.887717	0.000187323	0.00308795
PKM__chr15	19033.5	0.433197	0.132644	0.000188277	0.0030966
ZNF215__chr11	11.1127	1.17022	0.406913	0.000188077	0.0030966
GALNT12__chr9	148.198	0.340198	0.0978161	0.000188858	0.00310264
CAPN9__chr1	14.1565	-1.21558	0.461313	0.000189292	0.00310432
IL6R__chr1	120.666	-0.725557	0.245474	0.00018939	0.00310432
WDPCP__chr2	56.6095	-0.628201	0.204211	0.000190285	0.00311545
FAM193B__chr5	58.2383	0.540481	0.171961	0.000190872	0.00312153
RAB11FIP3__chr16	39.6969	-0.588377	0.19043	0.000191939	0.0031319
MTSS1L__chr16	490.887	-0.524716	0.165092	0.000191762	0.0031319
GHDC__chr17	70.7848	0.431104	0.131537	0.000192839	0.00314304
NEK11__chr3	87.246	-0.673448	0.225053	0.000193143	0.00314444
RSPH9__chr6	492.912	-0.586982	0.192565	0.000194586	0.00316437
B9D2__chr19	115.491	-0.47782	0.149342	0.000195636	0.00317787
CDK16__chrX	776.073	0.204933	0.056232	0.000196528	0.00318878
PLK4__chr4	28.5004	1.05556	0.395272	0.000198742	0.00322109
TMEM232__chr5	93.1945	-0.717738	0.246533	0.000199553	0.00323062
ST6GALNAC6__chr9	140.561	-0.532546	0.171229	0.000200635	0.0032445
TRIAP1__chr12	834.045	0.219598	0.061657	0.000201911	0.00326149
GTF2B__chr1	233.721	-0.269779	0.0771834	0.0002031	0.00327702
PRRT3__chr3	77.3383	-0.632125	0.208967	0.000203414	0.00327843
TADA3__chr3	880.542	-0.229521	0.0649003	0.000203833	0.00328153
ABHD11__chr7	293.54	-0.404038	0.124795	0.000204171	0.00328331
SCGB2A1__chr11	231.536	-0.760889	0.270595	0.000205289	0.00329763
TMEM79__chr1	56.4247	0.522841	0.16612	0.000206412	0.00331199
LOC730101__chr6	104.003	-1.56791	0.605803	0.000208288	0.00333766
GALNT7__chr4	57.5683	0.538953	0.173733	0.000208474	0.00333766
DNAH10__chr12	59.5028	-0.650284	0.218585	0.000209393	0.00334866
DYNLT1__chr6	1891.68	-0.36298	0.109538	0.000211764	0.00337911
DAGLB__chr7	84.7231	0.402184	0.122747	0.000211702	0.00337911
ZNF583__chr19	24.8388	1.15072	0.415492	0.000212068	0.00338022
DUSP28__chr2	103.403	-0.53941	0.174755	0.000212796	0.00338809
NUP50__chr22	597.65	-0.519276	0.166602	0.00021325	0.00339158
IL33__chr9	200.681	-1.09627	0.416227	0.000213532	0.00339234
TMEM37__chr2	214.117	-0.944186	0.357837	0.000214026	0.00339547
CCDC125__chr5	87.6379	-0.647286	0.218752	0.000214198	0.00339547
RB1CC1__chr8	194.538	-0.422551	0.130431	0.000216059	0.00342031
CTSB__chr8	4851.92	-0.285553	0.0818639	0.000216239	0.00342031
ICK__chr6	60.7365	-0.473942	0.149123	0.000217831	0.00344172
TMEM212__chr3	78.6365	-0.655014	0.219748	0.000219393	0.00346263
SERPINE2__chr2	43.5277	-1.09323	0.420094	0.000219681	0.00346339
GSTA3__chr6	15.2584	-0.967349	0.34554	0.00022096	0.00347598
CLIC5__chr6	156.301	0.645819	0.218978	0.000220792	0.00347598
TUBB2A__chr6	81.7053	-0.968349	0.352794	0.000221492	0.00347858
IGSF9__chr1	26.3593	0.803302	0.271874	0.000221607	0.00347858
GAS2L2__chr17	434.436	-0.62303	0.212366	0.000222551	0.0034896
INSR__chr19	446.083	-0.637059	0.213597	0.000224726	0.0035199
DYNC1LI2__chr16	392.682	0.300433	0.0876926	0.00022653	0.00354431
CFAP58__chr10	32.0061	-0.795735	0.282499	0.000227155	0.00355025
TSG101__chr11	238.803	-0.239946	0.0684775	0.000227617	0.00355363
TRAK1__chr3	428.968	-0.304319	0.0898484	0.000229505	0.00357923
PPP1R12B__chr1	65.3975	0.800761	0.278243	0.000231547	0.00360719
RBPMS__chr8	1840.3	0.196773	0.0558927	0.000231812	0.00360744
FAM178B__chr2	8.71107	-1.055	0.382532	0.000233954	0.00362905
CCDC153__chr11	210.998	-0.685682	0.237697	0.000233604	0.00362905
STAM2__chr2	423.93	-0.336724	0.0997085	0.000233807	0.00362905
SHC2__chr19	9.55717	1.19144	0.440322	0.000235289	0.00364584
LOC105374546__chr4	42.9109	-0.675417	0.231312	0.000237799	0.00368079
PCDHB5__chr5	6.05996	1.35794	0.482068	0.000238523	0.00368805
SLC7A1__chr13	922.162	0.691784	0.237515	0.000239387	0.00369745
MORN2__chr2	1264.07	-0.478938	0.153345	0.000239824	0.00370025
SEMA6D__chr15	6.23942	1.32661	0.472808	0.000242423	0.00373637
PLAC8__chr4	641.698	-0.581256	0.194073	0.000243164	0.00373982
RAB11FIP4__chr17	138.749	-0.319201	0.0957449	0.000243008	0.00373982
MFSD3__chr8	169.366	0.382928	0.117287	0.000246504	0.00378714
PLEKHH1__chr14	23.4229	-0.986674	0.362657	0.000254229	0.00390169
TNFAIP2__chr14	549.062	0.586647	0.197637	0.000255987	0.00392451
SLC31A2__chr9	43.8789	0.593762	0.197936	0.000256798	0.00393276
ABAT__chr16	28.4416	-0.920991	0.345654	0.000260342	0.00398204
EMP2__chr16	740.193	-0.29949	0.0889803	0.000260567	0.00398204
ANKRD10__chr13	160.821	-0.390173	0.120926	0.000260945	0.00398361
GGH__chr8	161.21	-0.644607	0.219212	0.000263756	0.00401984
HP1BP3__chr1	567.549	0.323434	0.0969798	0.000263874	0.00401984
CNGA3__chr2	4.12793	-0.175013	0.336451	0.000264751	0.00402896
GATA6__chr18	67.4438	0.598346	0.200793	0.000265595	0.00403755
LINC00678__chr11	52.164	-0.816453	0.294618	0.000266257	0.00404337
NOB1__chr16	231.396	0.324301	0.0974526	0.000266862	0.00404829
HPDL__chr1	14.4791	-1.44859	0.533011	0.000268205	0.00406441
CFAP61__chr20	241.767	-0.779908	0.282152	0.000268496	0.00406455
CORO7__chr16	37.5164	-0.705581	0.244346	0.000272508	0.00411236
CDK4__chr12	591.55	0.384196	0.119654	0.000272454	0.00411236
CYBRD1__chr2	33.025	0.703355	0.239998	0.000272026	0.00411236
GUSB__chr7	116.144	0.41465	0.130546	0.000273635	0.00412508
ZNF544__chr19	76.7663	0.393927	0.122616	0.000274569	0.00413483
TMEM220__chr17	21.8691	-0.79427	0.279658	0.000279863	0.00421017
SLFN13__chr17	125.327	-0.694507	0.244884	0.000280928	0.00421742
EED__chr11	83.0482	-0.334946	0.101983	0.000280864	0.00421742
TBC1D8__chr2	113.323	-0.629732	0.21552	0.00028502	0.00426998
CRTAP__chr3	2850.77	0.36128	0.110391	0.000284955	0.00426998
LOC100132147__chr1	4.7471	-2.00073	0.947726	0.00028813	0.00429883
GRIN3B__chr19	31.0561	-0.861207	0.319064	0.000288135	0.00429883
IQCK__chr16	553.121	-0.496196	0.16834	0.000287739	0.00429883
DDB1__chr11	364.127	-0.220462	0.0637516	0.0002875	0.00429883
KIAA1211__chr4	23.6764	-1.05531	0.394855	0.000288713	0.00430302
TGM3__chr20	43.6449	-0.978502	0.368324	0.000290177	0.00432038
STATH__chr4	35.0253	-0.787925	0.280804	0.000292687	0.00435326
PIH1D3__chrX	117.386	-0.741515	0.268102	0.000293082	0.00435467
NUDC__chr1	3410.68	-0.326601	0.0995379	0.000294504	0.0043713
ZNF274__chr19	43.8028	0.588564	0.198539	0.000295301	0.00437863
CCNA1__chr13	279.611	-0.650575	0.222797	0.000298925	0.00442782
BICC1__chr10	12.8036	-0.933582	0.341757	0.000302192	0.00447164
C9orf3__chr9	102.373	-0.582259	0.197772	0.000303268	0.00448297
LDLRAD1__chr1	478.845	-0.628305	0.221174	0.000303586	0.00448309
TNFRSF21__chr6	1227.9	0.518261	0.171247	0.000305882	0.00451238
DUSP1__chr5	158.493	-0.80083	0.293392	0.000307004	0.00452432
PTCHD4__chr6	26.6126	0.890395	0.323474	0.000307347	0.00452476
CD151__chr11	2797.12	0.425056	0.132869	0.000309117	0.00454619
H1F0__chr22	333.513	0.465381	0.150714	0.000309558	0.00454805
SCP2__chr1	161.95	-0.381418	0.119234	0.000310939	0.00456371
SLC43A2__chr17	168.483	-0.509071	0.169783	0.000313922	0.00459814
UBE2E2__chr3	81.4969	0.474293	0.155064	0.000313875	0.00459814
PCSK7__chr11	212.903	0.327365	0.0997141	0.000314472	0.00460055
CPA4__chr7	3521.73	1.19456	0.504608	0.000314723	0.00460055
SLC6A8__chrX	356.165	0.617582	0.212047	0.000315065	0.0046009
NUMB__chr14	516.628	-0.257382	0.0756327	0.000316786	0.00462136
ATP5J__chr21	4087.26	-0.218641	0.0636362	0.000317225	0.00462311
CIB1__chr15	4352.95	-0.437951	0.141096	0.000319225	0.00464757
ADAM19__chr5	6.08108	-1.9339	0.865142	0.000321115	0.00465632
GPX1__chr3	3154.19	0.248157	0.0732038	0.00032099	0.00465632
LRRC8D__chr1	183.253	0.407338	0.129207	0.00032103	0.00465632
NHLRC1__chr6	10.7359	0.86358	0.309924	0.000320353	0.00465632
SLIT1__chr10	3.88867	-1.86643	0.801898	0.000322715	0.00467124
SSBP4__chr19	350.741	-0.409842	0.132755	0.00032279	0.00467124
LOC101928907__chr15	13.7657	-0.768597	0.276158	0.000323458	0.00467624
FBXW8__chr12	71.426	0.479966	0.157745	0.00032526	0.00469758
HBB__chr11	6.56358	-1.59987	0.646046	0.000325976	0.00470322
LOC101929243__chr6	162.198	-0.566081	0.193722	0.000326667	0.0047085
SLC47A2__chr17	6.00459	1.64311	0.662284	0.000328052	0.00472376
SERPING1__chr11	81.6812	0.9455	0.366303	0.000330888	0.00475985
TRIOBP__chr22	709.745	0.307611	0.0923743	0.000331566	0.00476486
KIF19__chr17	166.006	-0.630583	0.22429	0.000332295	0.0047706
ACSL1__chr4	126.662	0.422323	0.135691	0.000333211	0.004779
SNX3__chr6	1283.35	-0.311877	0.0942781	0.000335242	0.00480212
HDAC7__chr12	350.438	0.358673	0.111622	0.000335492	0.00480212
ANP32B__chr9	1348.52	0.381487	0.121039	0.000335819	0.00480212
C17orf107__chr17	4.89941	1.63263	0.653841	0.00033671	0.0048101
ATP2A3__chr17	4.62679	-2.14174	1.01083	0.00033816	0.00482605
AMOTL1__chr11	198.796	0.535707	0.181074	0.000339158	0.00483262
GAS1__chr9	140.615	1.52652	0.649291	0.00033929	0.00483262
MAK__chr6	77.008	-0.640857	0.226176	0.000340942	0.00484918
PCBP4__chr3	18.3362	0.89331	0.327684	0.000341207	0.00484918
INPP5D__chr2	236.085	0.977321	0.376899	0.000341458	0.00484918
CAPN5__chr11	102.419	-0.476415	0.158306	0.000344347	0.0048854
CAV1__chr7	2685.78	0.819752	0.307692	0.000345842	0.0049018
TMEM261__chr9	389.608	-0.22523	0.0664338	0.000346708	0.00490818
COMMD9__chr11	146.934	0.333273	0.105128	0.000346971	0.00490818
C4orf22__chr4	38.6401	-0.710244	0.257727	0.000349268	0.00493102
AKR1A1__chr1	2661.07	-0.289595	0.0885441	0.000349016	0.00493102
ZNF117__chr7	9.37473	0.915186	0.332502	0.000349673	0.00493192
RFNG__chr17	71.8581	0.414225	0.133208	0.00035031	0.00493434
FADS1__chr11	378.184	0.532935	0.180426	0.000350527	0.00493434
STK33__chr11	88.3447	-0.823832	0.305673	0.000354864	0.00498217
ARFGEF3__chr6	263.799	-0.532982	0.181375	0.000354958	0.00498217
RNF40__chr16	255.199	-0.3238	0.099628	0.000354721	0.00498217
PLPP5__chr8	266.619	-0.366491	0.115949	0.000364953	0.00511748
NGFR__chr17	1002.53	-0.669207	0.242043	0.000367592	0.00514949
PDE4DIP__chr1	31.6587	-0.800572	0.29727	0.00036883	0.00516184
XRCC5__chr2	1694.02	0.191506	0.0551677	0.000369501	0.00516622
HENMT1__chr1	16.5014	-0.766919	0.276076	0.000369928	0.0051672
DOK4__chr16	43.9178	0.458018	0.150793	0.000373467	0.0052116
SPG20__chr13	156.535	-0.281844	0.0848943	0.000374448	0.00522024
DNM2__chr19	411.338	0.213892	0.0628104	0.000378234	0.00526795
PRKAA2__chr1	62.5634	-0.58312	0.203182	0.000379622	0.00528219
TMEM222__chr1	516.486	0.331288	0.103232	0.00038029	0.0052864
ST3GAL4-AS1__chr11	13.5409	-0.966722	0.366975	0.000382569	0.00531297
TMEM184A__chr7	24.4738	0.567131	0.194575	0.000383652	0.0053229
MTMR2__chr11	320.526	-0.329655	0.103317	0.000385254	0.00534
OCA2__chr15	86.5321	0.769381	0.294068	0.000386427	0.00535112
SCARB2__chr4	465.206	0.237062	0.0704154	0.00038795	0.00536707
CDH5__chr16	2.75417	-2.72044	1.29993	0.000389782	0.00538432
SYVN1__chr11	107.638	0.377411	0.120343	0.000389942	0.00538432
NAE1__chr16	150.503	0.329422	0.102252	0.000390944	0.00539301
CEBPD__chr8	436.382	-0.450387	0.150445	0.000392434	0.00540841
ANOS1__chrX	70.5235	-1.25603	0.523899	0.000394325	0.00542864
CDC14B__chr9	169.617	-0.520972	0.178211	0.000394653	0.00542864
PDIA5__chr3	89.561	0.466799	0.155739	0.00039505	0.00542894
C11orf53__chr11	2.73328	-0.101598	0.255993	0.000395439	0.00542912
TRIM7__chr5	94.7792	-0.740773	0.275543	0.00040523	0.00555827
FDPSP2__chr7	19.1223	-1.0177	0.406491	0.00041205	0.00564646
MFF__chr2	156.043	0.421711	0.139514	0.000414568	0.00567558
CDC16__chr13	642.289	-0.240976	0.0727397	0.000415809	0.00568718
NONO__chrX	1468.84	0.194208	0.0574149	0.000416551	0.00569194
LINC01587__chr4	5.04601	-1.28813	0.509913	0.000417995	0.00570628
CD276__chr15	82.3904	0.600281	0.21615	0.000420019	0.0057285
HELLS__chr10	46.6776	0.579556	0.20431	0.000422892	0.00576225
AMFR__chr16	107.499	0.309139	0.0961628	0.000429335	0.00584454
TMEM204__chr16	9.467	-1.43926	0.654369	0.000430644	0.00584542
C8orf34__chr8	9.01217	-1.08042	0.42963	0.000431328	0.00584542
SMAP2__chr1	732.784	-0.323057	0.101086	0.000430354	0.00584542
C16orf72__chr16	824.433	-0.283058	0.0880706	0.000430047	0.00584542
KLK7__chr19	299.927	0.821095	0.322829	0.000431422	0.00584542
KRTAP3-1__chr17	8.32212	-2.50371	0.943958	0.000432862	0.00585945
MAPK1__chr22	466.437	-0.197153	0.057774	0.000437566	0.00591758
CAPSL__chr5	979.142	-0.557841	0.198445	0.000438066	0.00591881
KLHL8__chr4	112.59	-0.365284	0.117668	0.000440944	0.00595213
CCDC40__chr17	383.872	-0.620273	0.225278	0.000441881	0.00595922
ZNF454__chr5	18.9284	1.04295	0.424259	0.000443821	0.0059798
CRAT__chr9	217.831	-0.365753	0.117788	0.000444348	0.00598132
MFSD10__chr4	448.398	0.288685	0.0890929	0.000445205	0.00598172
NDRG1__chr8	323.236	0.862548	0.341855	0.000444956	0.00598172
MRFAP1__chr4	1838.5	0.20568	0.0610613	0.000446042	0.0059874
RAB6B__chr3	19.4696	-0.899032	0.361942	0.000448566	0.0060157
NFASC__chr1	13.661	-0.844353	0.322749	0.000449214	0.0060188
SNHG9__chr16	99.3234	-0.572387	0.203193	0.000450524	0.00601985
PDPK1__chr16	229.938	-0.304714	0.0960535	0.000450577	0.00601985
MFSD6__chr2	224.61	-0.287854	0.0892869	0.000450958	0.00601985
ZNHIT6__chr1	124.254	0.549831	0.191757	0.000449817	0.00601985
AHCYL2__chr7	30.0829	-0.643118	0.233038	0.000452486	0.00603468
TNRC6C__chr17	11.6027	-1.02818	0.414181	0.000454209	0.00605207
CMYA5__chr5	9.77616	-1.3277	0.561521	0.000458003	0.00609701
EFEMP1__chr2	223.653	0.486763	0.167302	0.000459646	0.00611325
CPEB4__chr5	91.9552	-0.583997	0.212469	0.000463868	0.00616373
KLF6__chr10	699.821	-0.846877	0.335402	0.000467029	0.00620004
PYGL__chr14	143.793	0.336718	0.107073	0.000467847	0.0062052
IRAIN__chr15	5.09446	-1.25167	0.506075	0.000469193	0.00621734
TOB2P1__chr6	23.5322	0.929441	0.362944	0.000471728	0.00624521
FYCO1__chr3	90.1828	-0.417648	0.13885	0.000475283	0.00628652
CHP1__chr15	1176.85	0.191102	0.0578552	0.000477281	0.00630718
FUCA2__chr6	251.58	0.257649	0.0807856	0.000481918	0.00636263
CNKSR3__chr6	15.7253	-0.771033	0.294922	0.000482689	0.00636701
ABCC6__chr16	43.0284	-1.01584	0.431379	0.000483443	0.00637114
SPAG4__chr20	41.7269	0.681074	0.254053	0.00048453	0.00637964
HN1L__chr16	1767.2	-0.351222	0.112607	0.000488788	0.00642536
SHQ1__chr3	388.638	-0.293226	0.0905602	0.000488891	0.00642536
LAMTOR1__chr11	1178.99	0.402704	0.134919	0.000489358	0.00642566
GLIS2__chr16	327.838	0.598368	0.216727	0.00049024	0.00643139
VASN__chr16	8.1609	1.22343	0.524047	0.000492705	0.00645788
ZNF85__chr19	9.80011	1.10573	0.432044	0.000497322	0.00651248
NDUFA8__chr9	328.528	-0.289937	0.0906923	0.000497875	0.00651383
PI3__chr20	113.269	1.07625	0.530927	0.00050049	0.00654212
COPB1__chr11	233.588	0.435332	0.147459	0.000502535	0.00656292
ARHGAP32__chr11	350.846	-0.255021	0.0782976	0.000505631	0.0065974
PCDH19__chrX	10.8526	-1.32153	0.678529	0.000507658	0.00661787
HSPA13__chr21	27.9489	0.596969	0.214909	0.000510937	0.00665461
ANKRD28__chr3	72.3653	-0.353385	0.114779	0.000520623	0.00677466
ERICH5__chr8	128.368	-0.71886	0.278778	0.000521145	0.00677535
GCLC__chr6	409.483	-0.525836	0.1857	0.000522435	0.00678602
PLPPR3__chr19	50.0889	-0.574019	0.20953	0.000524473	0.00679366
ANK3__chr10	198.414	-0.480724	0.166096	0.000524492	0.00679366
SSR2__chr1	796.447	0.274198	0.0828846	0.000524902	0.00679366
FAT1__chr4	47.1012	0.516054	0.180933	0.00052475	0.00679366
NDUFA7__chr19	496.601	-0.205842	0.0620843	0.0005296	0.00684832
CYB5D1__chr17	500.922	-0.436213	0.149464	0.000530145	0.00684925
EIF3K__chr19	768.213	-0.31391	0.101006	0.000531418	0.00685344
LRRC75A-AS1__chr17	2765.24	0.35769	0.118001	0.000531261	0.00685344
TCTEX1D2__chr3	341.193	-0.531762	0.190526	0.000538082	0.00693321
CEL__chr9	1397.13	-0.740696	0.292911	0.00053937	0.00694361
AMPD3__chr11	417.076	-0.312278	0.10007	0.000543158	0.00698615
BCAS1__chr20	196.919	-0.571856	0.207989	0.000547013	0.00702948
PLA2G16__chr11	131.997	-0.404101	0.136778	0.000555542	0.00713275
CMTM3__chr16	118.909	0.535361	0.190908	0.000561922	0.00720186
EHD2__chr19	471.427	0.582954	0.211159	0.000561843	0.00720186
C3orf67__chr3	33.8283	-0.604761	0.221957	0.000562422	0.00720189
SKP1__chr5	1639.22	-0.1788	0.0541904	0.000565234	0.0072251
CCDC3__chr10	97.9563	0.939929	0.392452	0.00056507	0.0072251
TFAP2A__chr6	393.077	0.248699	0.0770115	0.000567814	0.00725167
ASIC1__chr12	45.73	-0.722443	0.279032	0.000572911	0.007291
ZFHX3__chr16	107.797	-0.643496	0.240891	0.000571518	0.007291
LRRC34__chr3	107.45	-0.605233	0.229108	0.000572766	0.007291
U2AF1L4__chr19	168.73	0.56502	0.203617	0.000572418	0.007291
MT-TQ__chrM	2.66772	-0.20839	0.396609	0.000573866	0.00729534
SECTM1__chr17	329.987	0.410699	0.139536	0.000574766	0.00729534
SLC38A1__chr12	442.368	0.547514	0.198062	0.000574719	0.00729534
TRIM22__chr11	96.0866	0.419133	0.141656	0.000578858	0.00734083
FAM98C__chr19	333.032	-0.439999	0.151182	0.000579521	0.0073428
GP6__chr19	6.76989	-1.55663	0.768251	0.000580413	0.00734767
NAALADL1__chr11	20.4794	-0.806956	0.317728	0.000582798	0.00736495
CCDC17__chr1	2254.4	-0.586352	0.222163	0.000582797	0.00736495
TUBB6__chr18	1390.96	0.860702	0.341592	0.000585629	0.00739427
MT-TA__chrM	6.30318	-1.51201	0.846308	0.000586801	0.00740261
NDUFB1__chr14	428.416	-0.325463	0.10573	0.000589371	0.00742854
KCNN4__chr19	130.126	-0.532009	0.191169	0.000591713	0.00745156
PAQR6__chr1	8.45587	1.10824	0.446649	0.000593943	0.00747314
ABHD5__chr3	132.577	0.371332	0.123593	0.000599449	0.00753586
GNB4__chr3	39.7045	-0.665438	0.257993	0.000601805	0.0075589
SAA1__chr11	477.702	0.888689	0.375201	0.000603546	0.00757418
CLDN6__chr16	7.39622	1.25199	0.535652	0.000604786	0.00758316
FILIP1__chr6	37.0862	-0.69519	0.272265	0.000607982	0.00759689
YPEL5__chr2	713.614	-0.274235	0.0868396	0.000607146	0.00759689
ZC3H7B__chr22	100.291	0.350778	0.115172	0.000607542	0.00759689
PSTPIP2__chr18	61.9222	0.374729	0.125184	0.000606523	0.00759689
RPS19__chr19	4887.04	0.29198	0.095561	0.000617525	0.00770946
PCCA__chr13	10.7006	-0.902968	0.364462	0.000622982	0.00775846
SLC46A3__chr13	219.562	-0.670092	0.26058	0.000622194	0.00775846
INPP5F__chr10	74.0986	0.435368	0.150447	0.00062306	0.00775846
PML__chr15	396.011	0.239983	0.0745692	0.000624945	0.00777524
SARNP__chr12	175.395	0.323483	0.104893	0.000625951	0.00778106
THSD4__chr15	79.7699	0.74911	0.302571	0.00062773	0.00779647
SCRIB__chr8	355.867	0.29206	0.0935787	0.000629329	0.00780612
ZNF615__chr19	51.2654	0.728953	0.28924	0.000629587	0.00780612
TRPV6__chr7	3.85553	1.50532	0.644842	0.000636119	0.00788036
ACOX3__chr4	99.0891	-0.436601	0.151234	0.000637199	0.00788697
SLC7A2__chr8	18.9179	-0.660637	0.253996	0.000637752	0.00788706
ATP5A1__chr18	1943.65	-0.195339	0.0588812	0.000643648	0.00795318
BDNF__chr11	11.3979	1.32724	0.60072	0.00064811	0.00800148
IGSF8__chr1	271.032	0.534375	0.19514	0.000649771	0.00801514
MARCH10__chr17	58.5302	-0.999968	0.427892	0.000660247	0.00813742
PRDM8__chr4	11.2129	-0.972265	0.409748	0.000663329	0.00816665
KLHL9__chr9	113.819	0.314117	0.102015	0.000663749	0.00816665
PHLDB1__chr11	137.555	0.79625	0.326823	0.0006658	0.00818493
ECHDC1__chr6	132.717	0.350226	0.116631	0.000666444	0.00818588
USP2__chr11	109.442	-0.757525	0.306577	0.000669108	0.00821163
ZNF614__chr19	62.2416	0.558772	0.207209	0.000671487	0.00823383
C14orf142__chr14	147.707	-0.551582	0.205617	0.000673477	0.00825124
PROC__chr2	6.79629	-1.10508	0.499532	0.000681979	0.00834189
STX10__chr19	163.846	-0.279785	0.0894959	0.00068203	0.00834189
PGM1__chr1	534.023	0.276549	0.0885065	0.000684435	0.00836423
WNK1__chr12	194.625	-0.361842	0.122059	0.000686586	0.00837322
CXXC5__chr5	1627.25	0.229944	0.0718749	0.000685917	0.00837322
ARL14__chr3	16.265	1.12531	0.502329	0.000686909	0.00837322
PPP2R3A__chr3	84.7121	0.399047	0.136759	0.000687944	0.00837878
LINC01023__chr5	22.1321	-0.683239	0.263458	0.000689371	0.00838909
ENDOG__chr9	17.5879	-0.616324	0.23335	0.00069181	0.00841168
PTTG1IP__chr21	1713.65	0.279153	0.0898486	0.000692803	0.00841669
LAMP2__chrX	768.67	0.320018	0.105038	0.000694188	0.00842643
MAGT1__chrX	194.767	0.363622	0.122438	0.000695474	0.00843496
KCNK15__chr20	7.06973	1.32355	0.609207	0.000697476	0.00845214
KIAA1324__chr1	7.83268	-1.34909	0.67178	0.000703686	0.00851313
SIRT2__chr19	182.342	-0.331268	0.109805	0.000703676	0.00851313
ERP29__chr12	1056.35	0.368805	0.125129	0.000705101	0.00852312
PTMS__chr12	1395.53	-0.381039	0.130252	0.000706492	0.00852567
EXOC5__chr14	143.344	0.308194	0.100524	0.000706167	0.00852567
SYNE1__chr6	19.9168	-0.863699	0.370885	0.000709026	0.00854912
TUBGCP2__chr10	134.202	-0.314953	0.103501	0.000710801	0.00856337
FRAT2__chr10	478.34	-0.388035	0.131749	0.000713378	0.00858727
ZNF419__chr19	37.4277	0.54545	0.201717	0.000716922	0.00862274
ESPN__chr1	444.09	-0.311527	0.101667	0.000717547	0.00862309
FGF9__chr13	22.9338	-1.82291	0.841173	0.000719124	0.0086277
STIM2__chr4	280.353	-0.349827	0.116589	0.000718544	0.0086277
ADSS__chr1	202.073	-0.280974	0.0901859	0.000720751	0.00864004
APOBEC4__chr1	268.459	-0.567804	0.215024	0.00072259	0.00865492
UQCR10__chr22	995.535	-0.149218	0.0452336	0.000723885	0.00865609
DEFB1__chr8	30.1445	1.10392	0.476281	0.000723613	0.00865609
ANXA7__chr10	409.247	-0.246416	0.0779541	0.000725758	0.00867131
EHBP1L1__chr11	87.6369	-0.402363	0.13985	0.000727334	0.00868297
BPIFB4__chr20	31.5967	-0.858418	0.36062	0.00073344	0.00873422
LOC388780__chr20	98.6052	-0.664215	0.26412	0.000732937	0.00873422
PTCD2__chr5	11.6141	0.770155	0.302442	0.000732582	0.00873422
SIN3B__chr19	186.898	0.394425	0.136022	0.000734935	0.00874482
CCDC173__chr2	135.11	-0.601453	0.235358	0.000738066	0.00876538
C14orf159__chr14	125.827	-0.439255	0.15556	0.000737592	0.00876538
CLIP1__chr12	1006.78	-0.248976	0.0793447	0.000738482	0.00876538
RBM14__chr11	275.166	-0.433453	0.152868	0.000746623	0.00885475
VIPAS39__chr14	35.781	0.598657	0.229772	0.000747733	0.00886064
ZC3H14__chr14	229.581	0.259805	0.0831272	0.000749533	0.00887469
ICAM1__chr19	341.461	0.628899	0.252547	0.000751998	0.00889659
FAM160B1__chr10	66.9276	0.446389	0.158654	0.000760064	0.00898467
CCDC96__chr4	203.906	-0.482615	0.175674	0.000761944	0.00899954
TAX1BP1__chr7	1143.47	-0.215033	0.0660324	0.000769394	0.00908011
PPP1R36__chr14	74.4375	-0.671443	0.270022	0.000772254	0.00910579
RPS19BP1__chr22	324.877	0.27113	0.0871555	0.00077283	0.00910579
LRRC71__chr1	226.477	-0.613912	0.241634	0.000781478	0.00920018
SEC11C__chr18	160.179	-0.291369	0.0946355	0.000783294	0.00921406
TMEM61__chr1	19.6704	-0.751497	0.310125	0.000795041	0.00934465
FAM184A__chr6	12.1185	-0.885717	0.380215	0.00080551	0.00945232
CPNE3__chr8	1109.78	-0.25503	0.0812551	0.000804899	0.00945232
PON2__chr7	197.165	0.371593	0.128527	0.000809697	0.00949374
CCDC138__chr2	28.8806	-0.500003	0.184136	0.000811932	0.00951224
TRAPPC2L__chr16	275.052	-0.279795	0.0908794	0.000814385	0.00953325
MAST2__chr1	45.967	-0.486013	0.177827	0.000832796	0.00974088
RALGPS2__chr1	59.0548	-0.445554	0.160273	0.000834943	0.0097581
OR7E2P__chr11	8.24674	-1.10549	0.537387	0.000836815	0.00977208
PSMA1__chr11	442.047	0.223686	0.0707227	0.000844972	0.00985938
FA2H__chr16	57.2807	-0.823824	0.3559	0.000847501	0.0098809
COX7C__chr5	8919.52	-0.197451	0.0619071	0.000851045	0.00991423
ANKMY1__chr2	176.182	-0.749082	0.323517	0.000853843	0.00993156
PRPSAP1__chr17	226.101	-0.349207	0.119236	0.000854594	0.00993156
CALD1__chr7	93.0358	0.597145	0.235859	0.000854239	0.00993156
LOC101927686__chr6	13.5648	-0.948748	0.422224	0.000857591	0.00994446
TSEN15__chr1	73.0951	0.519439	0.19507	0.000857767	0.00994446
ADM__chr11	944.007	0.656826	0.264748	0.000857278	0.00994446
IL22RA1__chr1	12.1213	-1.40627	0.729419	0.000862272	0.00998867
SLAMF7__chr1	3.01736	2.11999	1.15903	0.000863161	0.00999097
GPRC5A__chr12	3022.88	0.748532	0.303213	0.000866251	0.0100187
C9orf135__chr9	1092.98	-0.563014	0.221531	0.000874554	0.0101067
KLHL20__chr1	166.405	0.34403	0.116871	0.000882255	0.0101875
CCDC60__chr12	576.284	-0.596135	0.237821	0.000883488	0.0101883
UBB__chr17	6972.26	-0.391187	0.139175	0.000884437	0.0101883
PAPD5__chr16	209.456	-0.354101	0.121062	0.000884108	0.0101883
LRTOMT__chr11	1278.46	-0.508161	0.195193	0.000889867	0.0102427
ZSWIM6__chr5	180.947	-0.478427	0.179691	0.000895284	0.0102968
CPNE5__chr6	5.51543	-1.2014	0.572042	0.000899608	0.0103383
NEDD4__chr15	14.022	0.83313	0.355101	0.000904277	0.0103837
ANKH__chr5	89.7289	0.583242	0.227587	0.000905455	0.010389
ICAM5__chr19	32.1786	0.869827	0.367127	0.000910404	0.0104375
SPTLC2__chr14	100.184	-0.32922	0.111727	0.000918769	0.0105251
LEPROT__chr1	526.588	0.239264	0.0772968	0.000926523	0.0106055
STAMBP__chr2	174.012	0.383264	0.134911	0.000929441	0.0106221
LDHA__chr11	2312.38	0.649016	0.261853	0.000928827	0.0106221
EML2__chr19	151.908	-0.565413	0.218853	0.000932064	0.0106352
EXOSC5__chr19	142.742	0.386047	0.136219	0.000931989	0.0106352
ACSS1__chr20	197.762	-0.630029	0.256882	0.000935802	0.0106695
ATP5O__chr21	1044.88	-0.212323	0.0676396	0.00094282	0.010741
PARP6__chr15	93.1756	0.349761	0.120547	0.00094405	0.0107466
LAMA5__chr20	1214.76	0.544521	0.213342	0.000959702	0.0109161
GCH1__chr14	114.882	-0.521802	0.203137	0.000960458	0.0109161
MSLN__chr16	323.561	-0.703871	0.309482	0.000964786	0.0109481
MELTF__chr3	56.4727	0.588724	0.233585	0.000964787	0.0109481
NDUFB6__chr9	777.853	-0.21495	0.0690731	0.000965659	0.0109494
PAOX__chr10	25.9189	-0.521713	0.197831	0.000969966	0.0109896
SYTL1__chr1	3221.4	-0.377334	0.133223	0.000971691	0.0110006
FAM222A__chr12	22.7316	-0.594525	0.23517	0.00097415	0.0110198
DAW1__chr2	94.7609	-0.638848	0.26143	0.000975992	0.011032
CAV2__chr7	1909.09	0.688863	0.285065	0.000980652	0.011076
KCNH3__chr12	20.2243	-0.785582	0.338152	0.000983228	0.0110964
SHISA5__chr3	2735.89	-0.258163	0.0848688	0.000985617	0.0111147
HHAT__chr1	19.8744	-0.608855	0.240318	0.000987221	0.0111236
FAM131C__chr1	14.1088	0.940682	0.428274	0.000987946	0.0111236
TRAF3IP1__chr2	258.001	-0.417026	0.151825	0.000991775	0.0111581
GTPBP3__chr19	49.559	0.400506	0.142373	0.000994179	0.0111764
FAM60A__chr12	875.723	-0.163766	0.0511543	0.000995587	0.0111835
PATL1__chr11	725.718	0.404997	0.141538	0.00100176	0.0112441
ARHGEF10__chr8	56.632	0.547246	0.212427	0.00100384	0.0112587
SFXN3__chr10	322.685	-0.386044	0.138893	0.00100774	0.0112938
CCDC87__chr11	5.48198	1.05529	0.468984	0.00100988	0.011309
APOBEC3A__chr22	18.2332	-1.83622	0.948477	0.00101104	0.0113132
COQ4__chr9	537.823	-0.401965	0.145189	0.00101993	0.0114038
MT-TY__chrM	21.0112	-0.737178	0.317652	0.00102991	0.011506
SLC26A2__chr5	200.696	-0.621856	0.251526	0.00103066	0.011506
PRR7__chr5	245.699	-0.417381	0.154209	0.00104294	0.0116341
SOX2-OT__chr3	4.89219	-1.17637	0.543074	0.0010483	0.0116849
ZNF3__chr7	347.503	-0.401696	0.144765	0.001053	0.0117282
SEPT8__chr5	174.768	0.432495	0.160144	0.00105705	0.0117642
PTGER4__chr5	8.09652	-0.971174	0.434403	0.00105974	0.0117851
LOC728175__chr4	22.7746	-0.720089	0.309807	0.00106413	0.0118249
ARL3__chr10	1184.61	-0.368077	0.132833	0.00107078	0.0118896
POLR2I__chr19	987.395	-0.350853	0.123469	0.00107452	0.011922
PROSER2__chr10	319.746	0.478153	0.181916	0.00107643	0.011934
NAMPT__chr7	320.184	0.613516	0.254005	0.00107888	0.0119509
TMTC1__chr12	5.58635	1.20583	0.556189	0.00107961	0.0119509
DUOX1__chr15	1502.67	-0.541323	0.212586	0.00108516	0.0120032
BCKDHA__chr19	364.295	0.266871	0.0888237	0.00109188	0.0120622
SULT1E1__chr4	12.1689	1.12226	0.528211	0.00109217	0.0120622
FSIP1__chr15	15.6686	-0.658006	0.271372	0.00109541	0.0120889
IFT27__chr22	298.363	-0.488148	0.187235	0.00109861	0.0121148
TTC38__chr22	78.2506	-0.416323	0.152461	0.00110083	0.0121301
SPINT2__chr19	37215.5	0.181243	0.0577496	0.0011101	0.0122229
MYOF__chr10	831.514	0.30289	0.102966	0.00111184	0.0122234
GOLGA3__chr12	141.952	0.308664	0.10491	0.00111147	0.0122234
ATP6V0D1__chr16	1396.22	-0.217318	0.0710236	0.00111347	0.0122321
LINC01521__chr22	48.3511	0.685277	0.288787	0.00111684	0.0122599
OR7E156P__chr13	2.63769	-2.55494	1.23692	0.00112019	0.0122872
ERGIC2__chr12	195.264	0.304665	0.10406	0.00112426	0.0123225
METTL22__chr16	40.9384	0.457413	0.173017	0.00112638	0.0123364
CHDH__chr3	11.3305	-0.912474	0.411663	0.00112992	0.0123658
NDUFV1__chr11	469.503	-0.263643	0.088151	0.00113844	0.0124471
NSA2__chr5	644.988	0.206001	0.066803	0.00113907	0.0124471
PCP4L1__chr1	198.098	-0.812813	0.357558	0.00114458	0.0124978
NGRN__chr15	668.496	-0.287795	0.0979244	0.00115364	0.0125871
OTUD5__chrX	288.688	-0.233484	0.0770239	0.00115449	0.0125871
AZU1__chr19	39.6462	-0.533494	0.210379	0.0011573	0.0126081
LDB1__chr10	40.42	0.620712	0.255628	0.00115816	0.0126081
SNRPD3__chr22	687.029	0.17891	0.058426	0.0011592	0.0126099
ALDH2__chr12	828.152	-0.49019	0.188825	0.00116568	0.0126709
PCDH7__chr4	408.167	0.487099	0.188869	0.00117427	0.0127547
LMAN2L__chr2	195.965	0.358152	0.127181	0.00117838	0.0127897
CCDC151__chr19	143.739	-0.669309	0.295919	0.00118222	0.0128217
TIGAR__chr12	194.212	0.299965	0.102988	0.0011879	0.0128736
CHST6__chr16	177.963	-0.829987	0.394547	0.00118956	0.012882
MIR4458HG__chr5	139.508	-0.431342	0.163111	0.00119255	0.0129048
OAS2__chr12	158.065	-0.427407	0.160696	0.00119454	0.0129069
AGPAT3__chr21	471.413	-0.217033	0.0703383	0.00119425	0.0129069
KIF3A__chr5	105.078	-0.441678	0.166983	0.00119553	0.0129079
LOC115110__chr1	57.4654	-0.695688	0.301624	0.00120061	0.0129531
UBL5__chr19	2505.27	-0.184462	0.0594011	0.00120202	0.0129585
STK26__chrX	115.381	0.471224	0.18025	0.0012029	0.0129585
PRKRA__chr2	195.696	0.259396	0.0869128	0.00120476	0.0129615
TNS3__chr7	172.43	0.637858	0.264845	0.00120497	0.0129615
KIT__chr4	7.79911	-0.887846	0.405607	0.0012075	0.012979
CTIF__chr18	44.9372	0.482191	0.184779	0.00121452	0.0130448
TMEM47__chrX	36.0387	0.607849	0.24799	0.00121557	0.0130464
PRR29__chr17	242.813	-0.601807	0.254563	0.00121879	0.0130615
ALG3__chr3	1533.96	0.296423	0.102352	0.00121848	0.0130615
IRF5__chr7	69.8176	-0.700101	0.318692	0.00123491	0.013203
GALM__chr2	95.1869	-0.514754	0.206779	0.00123561	0.013203
CTSD__chr11	7015.37	0.30998	0.109127	0.00123655	0.013203
RAB32__chr6	85.0991	0.585096	0.2433	0.00123631	0.013203
PDPN__chr1	218.528	0.825586	0.377576	0.00123308	0.013203
URB1__chr21	211.753	-0.340779	0.121228	0.00123763	0.0132047
ZMYND12__chr1	141.367	-0.493453	0.195897	0.00124113	0.0132323
CARD19__chr9	343.113	-0.431531	0.162093	0.00124577	0.013272
FOXC1__chr6	620.163	-0.384826	0.144639	0.00125	0.0133073
FAM98B__chr15	102.769	0.355388	0.127313	0.00127615	0.0135756
SH3BGRL2__chr6	311.581	-0.463184	0.178044	0.0012792	0.0135981
KIF6__chr6	19.5427	-0.765975	0.353825	0.00128016	0.0135983
COL6A1__chr21	60.136	-0.781629	0.34924	0.00129136	0.0137072
LOC145694__chr15	21.9148	-0.696974	0.311394	0.0012994	0.0137724
AACS__chr12	180.87	0.284862	0.0975753	0.0012989	0.0137724
RIIAD1__chr1	143.944	-0.589509	0.250214	0.00130066	0.0137756
OTUD6B-AS1__chr8	209.523	-0.367788	0.1333	0.00130365	0.0137972
ARGLU1__chr13	198.165	0.302484	0.105354	0.00131194	0.0138747
SEC23B__chr20	272.32	-0.243799	0.0816506	0.00131646	0.0139123
FAM127B__chrX	929.308	0.242806	0.0807338	0.00131825	0.0139211
CASC1__chr12	122.383	-0.503624	0.19856	0.00132578	0.0139731
CDKN2AIP__chr4	122.519	-0.393352	0.145364	0.00132616	0.0139731
RCAN3__chr1	174.259	-0.390541	0.144232	0.00132678	0.0139731
LOC101929128__chr8	14.3545	1.19213	0.605201	0.00132705	0.0139731
PRKAR2B__chr7	72.2206	-0.820358	0.419775	0.00132906	0.0139841
IFFO2__chr1	250.625	-0.38975	0.14482	0.00133664	0.0140537
MEIG1__chr10	59.9974	-0.564858	0.232548	0.00134866	0.0141697
HID1__chr17	80.4868	0.64347	0.273054	0.00135552	0.0142314
TMEM68__chr8	323.613	-0.477389	0.186893	0.00135732	0.0142401
ADARB2__chr10	66.4944	-0.871478	0.428684	0.00136156	0.0142742
ZFAND1__chr8	107.699	0.307757	0.107529	0.00136354	0.0142836
KL__chr13	5.04524	1.1774	0.53849	0.00136444	0.0142836
OAF__chr11	100.651	-0.568093	0.236766	0.0013676	0.0143064
DNAH7__chr2	43.3288	-0.612343	0.267021	0.00137121	0.0143234
TCF7L1__chr2	534.79	0.419117	0.159923	0.00137026	0.0143234
ANAPC10__chr4	71.1472	-0.569475	0.236814	0.00137284	0.0143301
STOX1__chr10	132.293	-0.562008	0.237092	0.00137528	0.0143452
DZIP3__chr3	427.905	-0.617936	0.261945	0.00137713	0.0143542
RRAD__chr16	1715.55	-0.404645	0.153796	0.00138004	0.0143741
C5AR1__chr19	307.332	-0.595115	0.248849	0.0013876	0.0144424
UBALD2__chr17	638.157	-0.336532	0.12058	0.00139594	0.0145188
UBL3__chr13	466.769	-0.20399	0.0670465	0.00139776	0.0145273
NDUFAF7__chr2	37.0753	0.41282	0.156148	0.00140242	0.0145652
LRRC23__chr12	596.421	-0.497386	0.202007	0.00141029	0.0146364
MSI2__chr17	384.743	-0.287902	0.100368	0.00141626	0.0146773
PDHA1__chrX	266.43	-0.241808	0.0818505	0.00141525	0.0146773
TSLP__chr5	7.86069	1.55493	1.1679	0.00142467	0.0147539
COA3__chr17	745.011	-0.258082	0.0881419	0.00142823	0.0147714
PPP1R3G__chr6	3.6945	2.0502	0.968337	0.00142841	0.0147714
GAK__chr4	1442.91	-0.258554	0.0883416	0.00143201	0.0147981
PPP5C__chr19	259.981	-0.236054	0.078976	0.00143378	0.0148058
SH3PXD2A-AS1__chr10	11.4055	-1.34965	0.788299	0.00143688	0.0148181
MMP1__chr11	39.5528	-1.26437	0.650202	0.00143702	0.0148181
FAM65B__chr6	325.348	-0.621901	0.278075	0.00143992	0.0148375
CCDC187__chr9	22.7184	-0.65112	0.289839	0.00144601	0.0148895
ALKBH7__chr19	210.903	-0.381685	0.141878	0.00144744	0.0148937
SOX21__chr13	30.1471	-0.543381	0.22337	0.00145297	0.0149293
NME5__chr5	176.526	-0.497531	0.199798	0.00145278	0.0149293
AUH__chr9	30.8315	-0.471635	0.183953	0.00145516	0.0149412
RNF19B__chr1	64.6706	-0.368255	0.135225	0.00146465	0.015028
CCPG1__chr15	279.738	0.503248	0.205124	0.00146759	0.0150475
CARD6__chr5	59.3507	-0.482451	0.190933	0.00147035	0.0150544
CLIC4__chr1	92.9271	0.564806	0.242366	0.00147025	0.0150544
JHDM1D-AS1__chr7	143.714	-0.434368	0.169345	0.00147876	0.0151191
SERP1__chr3	1554.22	-0.171343	0.0558857	0.00147843	0.0151191
RPGR__chrX	110.681	-0.488461	0.196949	0.00148039	0.0151251
ARHGAP6__chrX	7.48672	-0.831819	0.385826	0.00148464	0.0151578
ELOF1__chr19	595.826	-0.22057	0.0748226	0.00148572	0.0151582
WDR77__chr1	709.283	-0.340503	0.123234	0.00149039	0.0151862
RPS3__chr11	4327.67	0.251638	0.0860461	0.00149057	0.0151862
FBXO25__chr8	107.562	0.312088	0.11062	0.00150101	0.0152818
S100A6__chr1	13493.7	-0.378063	0.142294	0.00150591	0.0153208
C1orf141__chr1	29.883	-0.826549	0.414344	0.00150816	0.015333
NBEA__chr13	314.392	-0.431775	0.167861	0.00151247	0.0153617
PITPNM1__chr11	207.828	-0.388343	0.14684	0.00151311	0.0153617
GLB1L__chr2	161.925	-0.447024	0.175241	0.00153069	0.0155293
IMPA2__chr18	764.727	-0.384752	0.145293	0.00155665	0.0157725
LIMS1__chr2	537.936	-0.379659	0.145976	0.00155685	0.0157725
GABARAP__chr17	9165.29	-0.27989	0.0978033	0.00156024	0.0157958
KDELC1__chr13	16.1455	0.936971	0.469832	0.00158061	0.0159908
DGUOK-AS1__chr2	23.2168	-0.774774	0.363349	0.00158391	0.016013
LOC105374727__chr5	20.0019	-0.685752	0.310261	0.0015971	0.0161181
CLIC6__chr21	329.577	-0.623168	0.269704	0.00159819	0.0161181
AKAP9__chr7	407.045	-0.580086	0.248511	0.00159877	0.0161181
PRPS1__chrX	237.589	-0.346315	0.126995	0.00159554	0.0161181
SRPRA__chr11	351.276	0.313237	0.112058	0.00160131	0.0161325
CRLS1__chr20	184.515	-0.25266	0.0869189	0.00160442	0.0161413
VWA5A__chr11	554.319	0.31124	0.111344	0.00160335	0.0161413
TOX3__chr16	12.0104	-0.741423	0.341352	0.00162148	0.0162879
CROCC__chr1	72.5097	-0.605017	0.266894	0.00162184	0.0162879
NAP1L4__chr11	375.846	-0.307435	0.110084	0.00162237	0.0162879
NDUFA5__chr7	369.587	-0.288459	0.10112	0.00164142	0.0164677
PPP1R32__chr11	277.646	-0.690753	0.326714	0.0016448	0.0164788
SLC9A6__chrX	95.874	0.357969	0.132782	0.00164407	0.0164788
ZMAT3__chr3	235.063	0.381312	0.144173	0.00165023	0.0165218
ARL6IP1__chr16	556.226	-0.215024	0.0725278	0.00166096	0.0166176
C15orf57__chr15	303.777	-0.308039	0.111787	0.00166229	0.0166194
PRPF3__chr1	255.776	0.429145	0.16858	0.00167165	0.0167015
CHST14__chr15	103.101	0.648224	0.289699	0.0016824	0.0167973
RN7SK__chr6	3.51165	-1.17228	0.594236	0.00168954	0.0167989
MARC2__chr1	20.1204	-0.664196	0.298192	0.00168786	0.0167989
COX7A2__chr6	3785.09	-0.20866	0.0685306	0.00168929	0.0167989
KIAA1143__chr3	260.729	0.190714	0.0645437	0.00168421	0.0167989
GORASP2__chr2	857.165	0.239361	0.0821103	0.00168729	0.0167989
SLC16A2__chrX	17.4706	0.861744	0.438535	0.00168682	0.0167989
C20orf85__chr20	3674.23	-0.524178	0.222019	0.00170445	0.0169356
KBTBD11__chr8	10.2277	-0.825412	0.403684	0.00170689	0.0169481
MTA2__chr11	551.441	0.321331	0.116848	0.00170896	0.0169571
KPNA7__chr7	12.5542	-0.744109	0.358281	0.00171094	0.016965
RAB5A__chr3	473.042	0.171866	0.056712	0.00171874	0.0170307
LRRC49__chr15	73.2988	-0.485377	0.198475	0.00172609	0.0170918
THRA__chr17	63.5699	-0.541921	0.230118	0.00173428	0.0171612
MTRNR2L1__chr17	872.855	-0.575674	0.263622	0.00174636	0.0172689
CLYBL__chr13	54.0111	-0.433121	0.169904	0.00175248	0.0173175
TUSC3__chr8	659.569	-0.370191	0.140059	0.0017577	0.0173573
C3orf17__chr3	199.508	0.289693	0.102729	0.00175898	0.017358
WDR93__chr15	37.2738	-0.55926	0.244179	0.00177664	0.0175204
ZSWIM5__chr1	2.84864	-1.50761	0.817243	0.00177967	0.0175383
KCNK5__chr6	88.1926	-0.440187	0.175048	0.00178344	0.0175442
DHX57__chr2	37.6506	-0.427277	0.168045	0.0017828	0.0175442
DNAJC15__chr13	394.757	0.212395	0.0718823	0.00178391	0.0175442
ENTPD3__chr3	64.7628	0.411945	0.160677	0.00180233	0.0177133
SMIM10L2A__chrX	23.565	0.913645	0.438836	0.0018053	0.0177304
TUBG2__chr17	171.864	0.515071	0.216491	0.00181419	0.0178056
C1orf198__chr1	413.037	-0.26447	0.0932042	0.00181934	0.0178441
MORN3__chr12	99.6378	-0.587278	0.25999	0.00182439	0.0178805
IQCE__chr7	218.083	-0.371149	0.141788	0.00182553	0.0178805
GBP6__chr1	97.8411	0.553555	0.240664	0.00183432	0.0179545
FAM3D__chr3	21.3571	-0.878794	0.460077	0.0018436	0.018033
SLC35B1__chr17	206.571	0.249852	0.0873377	0.00184504	0.018033
TMEM184C__chr4	80.5791	0.321985	0.117957	0.00184608	0.018033
CCDC24__chr1	229.73	-0.52251	0.224117	0.00184907	0.0180499
TSC2__chr16	691.859	-0.312133	0.11401	0.00185219	0.0180682
MDH1B__chr2	106.354	-0.644441	0.303136	0.00185382	0.018072
KIF1C__chr17	460.533	0.448543	0.180432	0.00185526	0.0180738
KLRC3__chr12	19.7343	1.68588	0.792763	0.00186434	0.01815
PPP2R5D__chr6	17.3712	-0.63378	0.284978	0.00187041	0.0181846
DLG5__chr10	99.7409	-0.383216	0.146503	0.00186989	0.0181846
SPR__chr2	134.766	0.320139	0.117538	0.00187952	0.0182609
PCYOX1__chr2	544.3	0.2568	0.090853	0.00188963	0.0183222
GLB1__chr3	354.795	0.314574	0.119255	0.0018871	0.0183222
RARG__chr12	1114.12	0.398039	0.154582	0.00188893	0.0183222
SOAT1__chr1	193.725	-0.428518	0.170782	0.00190043	0.0184048
ZSCAN16__chr6	149.016	0.489746	0.19919	0.0019007	0.0184048
C2orf73__chr2	173.195	-0.643558	0.301015	0.00190436	0.0184156
CCDC39__chr3	73.1468	-0.528261	0.228771	0.00190309	0.0184156
NEFH__chr22	7.91757	1.42864	0.697117	0.00190908	0.0184489
FBXO15__chr18	129.153	-0.710444	0.343403	0.00192213	0.0185428
TMEM116__chr12	53.8474	-0.492576	0.205072	0.00192458	0.0185428
WRB__chr21	834.204	-0.457181	0.187335	0.00192521	0.0185428
OSBPL10__chr3	196.265	-0.282752	0.101183	0.00192341	0.0185428
RBCK1__chr20	479.52	0.239462	0.0830702	0.00192108	0.0185428
MTHFD1L__chr6	101.753	0.719802	0.345576	0.00193918	0.018665
DNALI1__chr1	1623.53	-0.46902	0.196153	0.00194163	0.0186761
UHRF1__chr19	44.2435	0.779857	0.391723	0.00194901	0.0187346
SIX3-AS1__chr2	74.0251	-0.537148	0.234949	0.00195896	0.0188136
TLE4__chr9	153.496	-0.344058	0.129459	0.00195994	0.0188136
DEDD2__chr19	142.252	-0.309309	0.11356	0.00196113	0.0188136
C11orf97__chr11	110.45	-0.497924	0.211845	0.00198016	0.0189835
CERS4__chr19	11.0763	-0.906515	0.46114	0.00198482	0.0190156
MAP1LC3B__chr16	584.253	0.313795	0.115845	0.00199682	0.0191179
PLIN5__chr19	14.0348	-0.659521	0.306748	0.00199958	0.0191317
BNIP3L__chr8	549.107	0.267527	0.0956183	0.00200395	0.0191608
C6__chr5	13.3428	-1.50072	1.21149	0.00200789	0.0191857
MTF1__chr1	342.201	-0.374855	0.145903	0.00201064	0.0191994
HIVEP2__chr6	43.0946	-0.503024	0.21466	0.00201376	0.0192165
FAM92B__chr16	493.464	-0.489426	0.207867	0.00201913	0.019255
ZNF880__chr19	31.0068	0.57107	0.248846	0.00202088	0.019259
EVI5L__chr19	106.583	0.356835	0.135347	0.00202707	0.0193053
PSMB2__chr1	1293.12	0.22752	0.077081	0.00203217	0.019341
ARMC9__chr2	71.6041	-0.44573	0.1842	0.00203604	0.0193525
SLC25A5__chrX	1054.27	-0.28676	0.106084	0.00203502	0.0193525
PDCD6IP__chr3	202.879	-0.250492	0.0895365	0.00203903	0.0193681
UCK1__chr9	114	0.303953	0.111218	0.00204186	0.0193818
CEBPG__chr19	144.13	0.3672	0.141234	0.00204315	0.0193818
ATP6V1E1__chr22	947.948	0.176618	0.06131	0.00204703	0.0194058
MARCH2__chr19	261.114	-0.332748	0.124458	0.00206537	0.0195669
ABR__chr17	106.399	-0.316609	0.117618	0.00206821	0.019581
PADI3__chr1	111.916	-0.64863	0.303768	0.00207332	0.0196036
FBXW9__chr19	188.162	-0.363616	0.139616	0.00207258	0.0196036
OVOL2__chr20	90.4815	0.354	0.134731	0.00207866	0.0196285
SNHG1__chr11	1101.72	0.453077	0.185458	0.00207781	0.0196285
EXOC6B__chr2	117.866	0.383969	0.150766	0.00208228	0.0196498
MAPRE3__chr2	420.156	-0.340622	0.129394	0.00210138	0.0198171
UQCRC2__chr16	1031.7	-0.189358	0.0654301	0.00210963	0.019869
CD177__chr19	9.68647	1.33571	0.830096	0.00210924	0.019869
CFAP70__chr10	132.167	-0.595029	0.276235	0.00213161	0.0200629
PADI1__chr1	61.4664	0.737221	0.361835	0.00213632	0.0200942
CYB5R2__chr11	246.776	-0.446791	0.186427	0.00215016	0.0201719
CSPP1__chr8	150.012	-0.430639	0.175845	0.0021493	0.0201719
TMEM91__chr19	64.298	0.54595	0.241964	0.00214701	0.0201719
BMPR1B__chr4	18.6828	0.559874	0.246831	0.00214892	0.0201719
UBE2H__chr7	2387.02	-0.310813	0.115471	0.00215381	0.02018
TAOK3__chr12	306.688	0.317918	0.118552	0.00215343	0.02018
PPP2R5A__chr1	197.601	-0.265912	0.0954725	0.00215525	0.0201803
PLXDC1__chr17	30.3792	-0.900786	0.56777	0.00216199	0.0202047
LOC101927157__chr4	19.426	-0.592517	0.268472	0.00216345	0.0202047
RCBTB1__chr13	58.4645	-0.518547	0.225494	0.00216302	0.0202047
ODF2L__chr1	204.141	-0.415805	0.168372	0.0021625	0.0202047
KCNC4__chr1	63.2828	-0.689685	0.337905	0.00216938	0.020234
ZHX1-C8orf76__chr8	15.3613	-0.576396	0.258073	0.00216892	0.020234
FAM181B__chr11	49.4689	0.773146	0.384127	0.0021711	0.020237
TMEM44__chr3	30.4505	-0.407391	0.162678	0.00217409	0.0202518
TEPP__chr16	34.7724	-0.991005	0.533689	0.00217987	0.0202926
PPOX__chr1	110.141	-0.553668	0.252546	0.00218367	0.0203125
CYSTM1__chr5	1274.09	-0.346579	0.132865	0.00218482	0.0203125
ING1__chr13	94.0838	-0.345301	0.132365	0.00220521	0.0204494
STT3B__chr3	453.151	0.239633	0.0842997	0.00220452	0.0204494
LPCAT2__chr16	117.878	0.402148	0.161341	0.00220474	0.0204494
LOC285629__chr5	18.615	0.721044	0.353542	0.0022017	0.0204494
SPAG9__chr17	84.3807	-0.389862	0.155461	0.0022259	0.0206281
VLDLR-AS1__chr9	7.25092	1.12686	0.694018	0.00223641	0.0207122
MAP1B__chr5	81.2638	-0.769637	0.406413	0.00224005	0.0207327
CDK14__chr7	10.0964	0.760588	0.375479	0.00224393	0.0207553
ABHD12__chr20	507.973	0.247202	0.0889042	0.00225082	0.0207924
SETD1B__chr12	127.25	0.327089	0.123658	0.00224988	0.0207924
TRIM9__chr14	3.59592	1.55468	1.19334	0.00226052	0.0208687
EYA4__chr6	24.7301	-0.479713	0.202669	0.00226377	0.020872
MED6__chr14	253.751	-0.258638	0.0930105	0.00226256	0.020872
LGALS8__chr1	879.167	-0.390252	0.154101	0.00226626	0.0208816
ELK3__chr12	134.057	-0.357513	0.137668	0.00226968	0.020888
PLIN2__chr9	170.673	0.470209	0.202583	0.00226984	0.020888
LPAR3__chr1	8.7858	-1.05687	0.588214	0.00227526	0.0209246
LOC102724094__chr7	116.259	-0.446808	0.188053	0.00228629	0.0210126
ARMC4__chr10	154.641	-0.472227	0.203808	0.00229281	0.0210592
MT-TS1__chrM	3.631	-0.130424	0.276741	0.00229848	0.0210979
SLC34A2__chr4	163.674	-0.454596	0.196662	0.00230104	0.021099
KRT19__chr17	15952.7	0.250023	0.0896271	0.00230153	0.021099
NHLRC4__chr16	128.445	-0.603838	0.287149	0.00232806	0.0213287
SELENBP1__chr1	1405.91	-0.398685	0.161872	0.00233125	0.0213445
CLGN__chr4	10.4758	-0.63601	0.301539	0.002334	0.0213561
LRRC6__chr8	185.727	-0.501898	0.219975	0.00233905	0.0213888
MUM1__chr19	101.25	-0.41145	0.167366	0.00234775	0.021406
TMX4__chr20	565.778	-0.254822	0.0920817	0.00234579	0.021406
ATP5L__chr11	990.424	-0.196383	0.0680599	0.00234452	0.021406
APEX2__chrX	1042.07	0.276789	0.10145	0.00234758	0.021406
LOC389906__chrX	125.885	0.407846	0.164648	0.00234833	0.021406
SLC38A6__chr14	79.3605	-0.426106	0.175016	0.00235382	0.0214425
TRIB1__chr8	185.133	-0.816585	0.470591	0.00237691	0.0216392
LOC100288798__chr12	42.5926	-0.538535	0.242598	0.00239148	0.0217581
NCKIPSD__chr3	163.05	0.363334	0.141551	0.00239381	0.0217656
WDR86-AS1__chr7	433.93	-0.56523	0.264	0.00239727	0.0217697
GTF2H5__chr6	441.345	-0.249507	0.0898925	0.00239623	0.0217697
CDC37L1__chr9	92.3156	0.337185	0.12918	0.00240963	0.0218682
DNER__chr2	67.2476	-0.412256	0.169296	0.00242273	0.0219733
GLIS3-AS1__chr9	23.8501	-1.03124	0.608793	0.00243644	0.022001
C1QTNF1__chr17	5.61072	-0.930376	0.523769	0.00243105	0.022001
C8orf37__chr8	23.3289	-0.560429	0.252626	0.00243131	0.022001
HLTF__chr3	20.374	-0.558565	0.255354	0.00243238	0.022001
ICA1L__chr2	136.779	-0.462241	0.194377	0.00243552	0.022001
TPD52L1__chr6	805.438	0.318161	0.121306	0.00243109	0.022001
SH3RF2__chr5	51.9679	0.540237	0.241981	0.00243602	0.022001
SIX1__chr14	565.208	-0.341419	0.132103	0.00244476	0.0220623
MAFB__chr20	69.988	0.784017	0.406236	0.00244653	0.0220645
KIFAP3__chr1	173.974	-0.398233	0.162489	0.00245458	0.0221233
CCDC30__chr1	13.4185	-0.816844	0.470749	0.00246317	0.0221869
CFAP221__chr2	130.441	-0.560108	0.261572	0.00246689	0.0221944
CAT__chr11	340.168	-0.399427	0.16188	0.00246922	0.0221944
CFDP1__chr16	259.945	-0.319072	0.121763	0.00246913	0.0221944
TMEM131__chr2	132.316	-0.270899	0.0990328	0.00247013	0.0221944
SYTL4__chrX	22.8879	-0.536213	0.240601	0.00247465	0.0222211
ANKRD22__chr10	116.502	-0.526939	0.235512	0.00248847	0.0223314
SLC25A1__chr22	3000.35	0.23112	0.0864124	0.00249137	0.0223435
STMND1__chr6	172.917	-0.585526	0.287317	0.00250671	0.0224672
SNTN__chr3	858.493	-0.540769	0.250671	0.00250844	0.0224687
C4orf19__chr4	125.537	0.497572	0.220845	0.00251308	0.0224869
MYL9__chr20	163.199	0.499048	0.222288	0.00251358	0.0224869
RANBP9__chr6	68.612	0.36726	0.145566	0.00251788	0.0225115
SDHA__chr5	50.5677	-0.35716	0.140039	0.00252288	0.0225422
IFT88__chr13	70.4316	-0.468586	0.202187	0.00254561	0.0227312
AP3M1__chr10	288.008	0.259382	0.0931458	0.0025484	0.0227421
ZNF649__chr19	31.0694	0.639145	0.306556	0.00255084	0.0227498
FAM219A__chr9	84.2359	0.432835	0.181646	0.00255649	0.0227862
NUP153__chr6	40.7257	-0.390137	0.157691	0.00258636	0.0230382
MACROD2__chr20	13.4332	-0.763558	0.421834	0.00259092	0.0230646
LOC101929626__chr1	15.4975	-0.841118	0.516523	0.0025988	0.0231206
WNT16__chr7	3.07623	-1.27152	1.21898	0.00260435	0.0231208
ANKRD45__chr1	51.6745	-0.496361	0.221677	0.00260522	0.0231208
ZDHHC1__chr16	1342.36	-0.488991	0.221954	0.00260281	0.0231208
PTK2__chr8	253.652	-0.225545	0.0805974	0.00260522	0.0231208
STARD9__chr15	5.04773	-0.995853	0.633723	0.00260849	0.0231355
MIA__chr19	10.0866	-0.742862	0.389321	0.0026236	0.023241
NDUFA13__chr19	905.013	-0.194122	0.0681801	0.00262324	0.023241
RNF141__chr11	449.4	0.230778	0.0815031	0.00262603	0.0232483
C20orf96__chr20	237.052	-0.522549	0.240156	0.00263675	0.023329
SALL2__chr14	16.6607	0.999815	0.635593	0.0026544	0.0234707
ZFP28__chr19	21.1738	0.737702	0.384832	0.0026613	0.0235173
HRK__chr12	13.0221	-0.642276	0.318706	0.00267499	0.0236239
CCND1__chr11	1560.76	0.499814	0.225132	0.00267706	0.0236277
PIH1D2__chr11	225.969	-0.433753	0.186816	0.00267934	0.0236334
SYDE1__chr19	5.35132	1.20408	0.65144	0.00268545	0.0236729
LINC00939__chr12	1.85637	-1.65555	1.08504	0.00269228	0.0237186
ID3__chr1	114.152	0.800384	0.546052	0.00269845	0.0237585
RPAP2__chr1	64.3791	0.381012	0.154008	0.00272048	0.0239379
ANKRD20A9P__chr13	74.811	-0.413747	0.173507	0.00272704	0.023981
GRB10__chr7	134.647	0.701089	0.386544	0.00273404	0.024028
PLCB1__chr20	6.24199	-1.08106	0.689715	0.00276743	0.0243066
EFNA5__chr5	263.716	0.37695	0.151844	0.00277338	0.0243441
LOC101927136__chr6	9.2823	-1.11653	0.668707	0.00279135	0.0244869
POC1B__chr12	130.399	-0.307482	0.11834	0.00280654	0.0246053
GPX3__chr5	879.868	-0.381004	0.156011	0.00281687	0.0246809
POMT2__chr14	34.8388	-0.370871	0.149316	0.00282114	0.0247034
PARD6G-AS1__chr18	13.93	-0.795554	0.476079	0.00283868	0.0248419
FMO3__chr1	254.604	-0.559071	0.264766	0.00285517	0.0249356
SUMO3__chr21	952.715	0.253784	0.0936161	0.00285464	0.0249356
ALDOA__chr16	5984	0.41125	0.171697	0.00285629	0.0249356
GPRIN2__chr10	3.6805	1.13009	0.709512	0.00285459	0.0249356
ADIRF__chr10	3690.3	-0.515515	0.239193	0.00287302	0.0250665
NFATC1__chr18	15.3623	-0.721175	0.389101	0.00288487	0.0251396
ADGB__chr6	43.7789	-0.55141	0.267755	0.0028836	0.0251396
CRHR1-IT1__chr17	108.16	-0.395316	0.163759	0.00289673	0.0252277
SFTA1P__chr10	4.84843	1.16885	0.793715	0.00289945	0.0252362
THNSL2__chr2	149.907	-0.433035	0.186661	0.00293163	0.0255009
MPC1__chr6	392.217	-0.360985	0.146208	0.00293343	0.0255013
LAMB1__chr7	98.2211	0.582988	0.290767	0.00293663	0.0255137
WWC3__chrX	126.851	0.279709	0.105196	0.00293986	0.0255265
NGB__chr14	3.12586	-1.35402	1.11649	0.00294513	0.0255569
PRPF6__chr20	291.467	-0.251345	0.0929213	0.00295602	0.0256359
LINC01204__chrX	2.75452	0.181694	0.342872	0.00296466	0.0256955
DFNB31__chr9	185.078	-0.513502	0.241619	0.0029779	0.0257821
AHI1__chr6	132.359	-0.420143	0.185438	0.00297822	0.0257821
ENTPD2__chr9	36.3821	-0.659049	0.344822	0.00298392	0.025816
PPIL6__chr6	395.791	-0.47481	0.217092	0.00298754	0.0258319
DDX39A__chr19	167.456	-0.370552	0.151018	0.00299122	0.0258482
RAB1B__chr11	1744.69	0.134432	0.0466055	0.00300723	0.025971
ULK1__chr12	249.441	0.480536	0.214899	0.00301876	0.0260551
LOC107133515__chr17	107.83	-0.384436	0.160119	0.00302823	0.0261056
TPRA1__chr3	177.887	0.256443	0.0966427	0.00302689	0.0261056
SPTAN1__chr9	428.57	0.332346	0.133253	0.00303037	0.0261085
ZC2HC1A__chr8	206.591	-0.564015	0.280338	0.00305513	0.0263061
SMIM19__chr8	183.093	-0.373961	0.153828	0.00306833	0.0264041
MT1E__chr16	1110.25	0.448265	0.194151	0.00308133	0.0265002
LOC730202__chr14	50.4911	-0.586399	0.302183	0.00310633	0.0266972
WRNIP1__chr6	174.664	-0.303059	0.117409	0.00310794	0.0266972
ZSCAN31__chr6	52.2801	0.539705	0.253626	0.0031207	0.0267909
CCDC84__chr11	145.655	0.343319	0.137662	0.00312693	0.0268285
WASF1__chr6	203.026	0.443269	0.195171	0.00313369	0.0268706
LOC100288911__chr2	18.5371	0.631939	0.322491	0.0031424	0.0269293
ZNF213__chr16	334.046	0.263297	0.0989378	0.00314693	0.0269521
ZIK1__chr19	26.6789	0.498079	0.226446	0.00314882	0.0269524
LDLRAD4__chr18	60.5873	-0.589146	0.310739	0.00316162	0.0270459
NT5DC3__chr12	46.629	-0.579368	0.285192	0.00316586	0.0270661
MRPS26__chr20	337.19	0.226303	0.0833009	0.00317214	0.0271038
SPG11__chr15	138.718	-0.391339	0.16414	0.00318036	0.027158
STOML3__chr13	397.423	-0.51852	0.256252	0.0031854	0.027185
JMJD7__chr15	192.579	-0.275312	0.105291	0.00319839	0.0272797
URM1__chr9	137.193	0.239218	0.0884166	0.00320161	0.0272911
TEKT1__chr17	731.867	-0.407582	0.175678	0.00320568	0.0272936
LOC653160__chr1	4.3059	1.07085	0.586486	0.00320528	0.0272936
DDX55__chr12	128.672	0.319427	0.126801	0.0032228	0.0274232
TMOD3__chr15	270.276	0.206578	0.0752575	0.00324904	0.0276302
ENPEP__chr4	12.2817	-0.646217	0.33866	0.00325384	0.0276548
WDR78__chr1	485.349	-0.563138	0.282767	0.00327198	0.0277703
GATSL2__chr7	149.586	-0.307311	0.1202	0.00326996	0.0277703
KPNA3__chr13	197.482	-0.29127	0.112978	0.00327964	0.0277703
IDH3A__chr15	560.059	-0.276385	0.1067	0.00327996	0.0277703
POR__chr7	973.576	-0.219974	0.0818391	0.00328087	0.0277703
IVL__chr1	3.63198	0.18846	0.34871	0.00327484	0.0277703
CSNK1G3__chr5	109.654	0.359086	0.145114	0.00327709	0.0277703
MRPL41__chr9	329.627	-0.222763	0.0818403	0.00329466	0.0278707
CFAP65__chr2	311.252	-0.577453	0.306996	0.00331577	0.0280328
THOC7__chr3	477.815	0.200088	0.0722823	0.00332898	0.028128
MED22__chr9	101.988	0.405252	0.173091	0.00336826	0.028439
ANLN__chr7	52.1237	0.582702	0.297322	0.00336972	0.028439
ARHGEF6__chrX	10.4072	-0.776462	0.471449	0.00337615	0.0284767
IKBKG__chrX	705.611	0.301488	0.120056	0.00338056	0.0284972
PCAT19__chr19	3.1001	-1.12679	0.75353	0.00338817	0.0285276
UPF1__chr19	557.119	-0.332855	0.138918	0.00339206	0.0285276
MAOA__chrX	814.779	-0.227651	0.0841502	0.00339167	0.0285276
EIF4H__chr7	3460.3	0.168752	0.0600179	0.00338687	0.0285276
LYSMD2__chr15	57.025	-0.362364	0.15008	0.00339711	0.0285535
BLOC1S1-RDH5__chr12	60.5656	-0.364112	0.15196	0.00340187	0.0285769
EDF1__chr9	1061.2	0.184036	0.0677188	0.00341126	0.0286391
MYO1D__chr17	160.198	-0.260601	0.0989045	0.00341694	0.0286702
SPATA33__chr16	308.315	-0.415168	0.18271	0.00342807	0.0287469
ABCA2__chr9	116.294	0.317525	0.126089	0.0034302	0.0287481
CBX6__chr22	800.96	0.256052	0.0971062	0.0034355	0.0287758
GALNS__chr16	211.829	-0.303331	0.120732	0.00344425	0.0288324
PCLO__chr7	25.4348	-0.752255	0.468246	0.00344936	0.0288582
ANXA10__chr4	29.0067	0.96633	0.732489	0.00345133	0.0288582
AFF3__chr2	1.94605	0.127834	0.274864	0.0034578	0.0288956
ATP5H__chr17	526.667	-0.19059	0.06897	0.00349885	0.0292218
ADAT3__chr19	62.4952	-0.455953	0.207099	0.00352089	0.0293719
CTXN1__chr19	4560.31	-0.42813	0.196004	0.00352071	0.0293719
CRNDE__chr16	389.496	-0.379295	0.160826	0.00352728	0.0293913
CHD1L__chr1	66.9411	-0.326872	0.132111	0.00352604	0.0293913
C6orf118__chr6	63.1892	-0.515268	0.255109	0.00353571	0.0294446
ZNF296__chr19	88.6036	-0.411848	0.179674	0.00354118	0.0294731
CFP__chrX	3.6192	-1.13735	0.77985	0.00355639	0.0295746
SCGB3A1__chr5	211.109	-0.139351	0.282311	0.00355747	0.0295746
RHBDD1__chr2	256.486	0.327936	0.13191	0.0035614	0.0295903
CAMSAP2__chr1	165.073	0.464628	0.213906	0.00356948	0.0296368
ITGB1__chr10	4526.54	0.542885	0.266089	0.00357109	0.0296368
STX18__chr4	280.852	-0.303404	0.120898	0.00357328	0.0296379
VSIG1__chrX	5.65069	-0.917398	0.550559	0.00357642	0.029647
HNRNPA1__chr12	1819.83	0.260011	0.0988154	0.0035905	0.0297466
ARL2BP__chr16	544.414	-0.337442	0.138193	0.00359356	0.0297549
KLC3__chr19	16.8668	0.734809	0.413941	0.00359723	0.0297682
BBOF1__chr14	410.734	-0.423551	0.188244	0.00360676	0.02983
TMED4__chr7	578.661	0.205139	0.074569	0.00360899	0.0298314
NEBL-AS1__chr10	15.7645	-0.633439	0.34699	0.00361291	0.0298446
PIGS__chr17	282.243	0.283963	0.110205	0.00361471	0.0298446
SPAG6__chr10	424.658	-0.501706	0.242241	0.0036224	0.029891
INPP5K__chr17	70.4005	0.348402	0.143673	0.00364004	0.0300194
MCF2L__chr13	21.9552	-0.811946	0.525481	0.0036512	0.0300477
HNF1B__chr17	15.2217	-0.679653	0.402267	0.00365178	0.0300477
MUC12__chr7	264.493	-0.382731	0.162147	0.00364701	0.0300477
TOM1L2__chr17	500.378	0.296549	0.116759	0.00364785	0.0300477
ANKRD13A__chr12	361.117	0.25322	0.0962861	0.00365588	0.0300643
PDE8B__chr5	5.31917	-0.923251	0.733162	0.00365913	0.0300739
STAT4__chr2	12.9879	0.78431	0.485029	0.00367305	0.0301712
UHRF1BP1__chr6	24.8416	0.574628	0.292631	0.0036758	0.0301767
IDNK__chr9	64.2652	-0.554606	0.286523	0.00369853	0.030346
LRRC56__chr11	71.2917	-0.475842	0.226369	0.00370635	0.0303929
SDCBP__chr8	706.619	-0.242078	0.0921013	0.00372834	0.0305559
AFTPH__chr2	400.913	-0.207892	0.0769285	0.00373131	0.0305629
KIAA1671__chr22	307.932	-0.369361	0.160276	0.00374241	0.0306365
PTPRN2__chr7	134.157	-0.630496	0.342842	0.00376312	0.0307886
KIAA1841__chr2	62.0382	-0.51549	0.255296	0.00376657	0.0307994
PFN1P2__chr1	4.67426	-0.928318	0.61418	0.00379609	0.0310232
EXOSC8__chr13	25.0893	0.446085	0.200694	0.00380226	0.031056
EGR2__chr10	6.61087	-0.0791689	0.239687	0.00381959	0.0311758
RIPK2__chr8	44.0242	0.382588	0.163595	0.00382123	0.0311758
TMTC4__chr13	148.501	-0.384608	0.166029	0.00382375	0.0311788
CASP9__chr1	88.4083	-0.392021	0.170356	0.00382739	0.0311909
SLC51B__chr15	8.35072	-0.652227	0.348946	0.00383167	0.0312082
SCNN1B__chr16	48.36	-0.614989	0.341225	0.00384001	0.0312584
PITPNA__chr17	667.992	-0.217674	0.0803275	0.00384531	0.0312734
RETSAT__chr2	403.972	0.295868	0.118448	0.00384617	0.0312734
GNG12__chr1	898.902	-0.194885	0.069532	0.0038545	0.0313059
SPRR2D__chr1	7.6102	-0.168145	0.316771	0.00385257	0.0313059
CREB3L2__chr7	62.5561	0.42967	0.194032	0.00386724	0.0313918
OGFOD3__chr17	239.431	0.254432	0.0977881	0.003873	0.0314208
DNAJB12__chr10	308.049	0.24382	0.0919546	0.00388984	0.0315398
DLGAP1-AS1__chr18	74.3167	-0.404039	0.178429	0.00390566	0.0316503
GIPC2__chr1	56.4607	-0.614237	0.350407	0.00391536	0.0317111
LTBR__chr12	209.989	0.321861	0.131419	0.00392929	0.0318061
EVL__chr14	219.146	-0.345288	0.145112	0.00393373	0.0318243
LEKR1__chr3	21.1561	-0.609892	0.334256	0.00394299	0.0318813
TMEM19__chr12	72.4425	-0.313429	0.126903	0.00394987	0.0319191
PGD__chr1	1674.99	0.233198	0.0820342	0.00395518	0.0319263
USP25__chr21	91.3508	0.302481	0.121078	0.00395432	0.0319263
GPSM1__chr9	34.1649	0.704752	0.411785	0.00396124	0.0319574
WLS__chr1	345.431	-0.406291	0.180721	0.00398457	0.0321277
TNFAIP8L1__chr19	871.208	-0.430458	0.19646	0.00400183	0.0322376
MROH1__chr8	87.062	-0.322671	0.132027	0.00400266	0.0322376
FKTN__chr9	43.7807	0.365873	0.156145	0.00400536	0.0322414
CDR2L__chr17	61.9337	0.463019	0.216251	0.00401048	0.0322647
PGM2__chr4	313.703	0.294676	0.11951	0.00402593	0.0323709
LCE1E__chr1	7.06356	0.122548	0.270286	0.00402904	0.0323779
IRX5__chr16	206.349	-0.439656	0.20731	0.00403867	0.0324012
SSRP1__chr11	407.058	0.182134	0.0644289	0.00403628	0.0324012
SMARCA1__chrX	177.147	0.299591	0.120093	0.00403755	0.0324012
GADD45G__chr9	31.5148	-0.73046	0.47233	0.00405517	0.0325044
SF3A1__chr22	320.281	-0.23787	0.0898862	0.00405602	0.0325044
RYR1__chr19	57.1751	-0.483611	0.235281	0.00406287	0.0325412
MT-TL1__chrM	254.199	-0.402283	0.175212	0.00406631	0.0325507
CFAP36__chr2	270.626	-0.377783	0.164403	0.00407268	0.0325837
FGD3__chr9	202.019	0.769063	0.480146	0.00408389	0.0326553
B2M__chr15	3833.01	-0.403592	0.179397	0.0041245	0.0329618
SRP72__chr4	529.194	0.291178	0.114147	0.00413336	0.0330144
TRIM31__chr6	74.3126	-0.755276	0.490529	0.00413858	0.0330378
FAF1__chr1	182.174	-0.28744	0.114512	0.00415463	0.0331476
TCHH__chr1	3.38776	1.09321	1.13331	0.00416268	0.0331935
SAXO2__chr15	387.037	-0.495129	0.242446	0.00416897	0.0332254
ARMC2__chr6	46.6394	-0.510493	0.25503	0.00418245	0.0332961
LRCH4__chr7	163.501	0.376098	0.162931	0.0041811	0.0332961
CLDN4__chr7	2128.68	-0.403526	0.178741	0.00418902	0.03333
LOC106699570__chr16	2.55425	1.10713	0.724706	0.00420427	0.033433
C11orf65__chr11	4.22162	-0.898939	0.57957	0.00421244	0.0334427
LRGUK__chr7	90.3226	-0.525014	0.275452	0.0042083	0.0334427
MAP1A__chr15	525.835	-0.484687	0.237435	0.00421032	0.0334427
HS6ST1__chr2	282.649	0.390411	0.170317	0.00421941	0.0334797
LRRC73__chr6	69.3142	-0.452942	0.213152	0.004222	0.0334818
ERBB4__chr2	48.1106	-0.657079	0.420563	0.00422798	0.0335109
CFLAR__chr2	649.206	-0.28949	0.115481	0.00423242	0.0335277
HSD17B11__chr4	89.7216	-0.417122	0.190653	0.00423857	0.0335581
ARMC3__chr10	157.169	-0.526799	0.276983	0.00424898	0.0336221
GDE1__chr16	815.792	0.21356	0.08114	0.00425553	0.0336554
ANKRD53__chr2	14.7992	-0.527808	0.268194	0.00426971	0.0337307
COL27A1__chr9	30.7264	0.584302	0.307688	0.00426794	0.0337307
LMO2__chr11	36.588	-0.692533	0.40608	0.00431754	0.0340713
BDH2__chr4	128.892	-0.396968	0.176528	0.00431727	0.0340713
MANSC1__chr12	31.5834	0.457658	0.216425	0.00433631	0.0342008
LIMK1__chr7	61.5674	0.339932	0.142376	0.00434178	0.0342253
EIF3H__chr8	612.419	0.20968	0.0787185	0.00435505	0.0342979
SDAD1__chr4	316.768	0.321127	0.133676	0.00435574	0.0342979
DNAAF1__chr16	571.45	-0.558535	0.309553	0.00436982	0.0343527
ERCC1__chr19	329.868	-0.303614	0.123073	0.00436887	0.0343527
NOTCH3__chr19	38.7285	0.727689	0.532651	0.00436625	0.0343527
HNRNPR__chr1	278.447	0.242111	0.0937309	0.00440803	0.0346342
MFSD1__chr3	169.869	-0.2563	0.100269	0.00442225	0.0347271
MED25__chr19	630.266	-0.355953	0.155361	0.00443661	0.0347643
PLXNA3__chrX	256.954	0.438631	0.205077	0.00443588	0.0347643
CST6__chr11	291.725	0.535309	0.291914	0.00443382	0.0347643
GJB7__chr6	15.6324	0.558146	0.289745	0.00443294	0.0347643
RIF1__chr2	148.995	0.376629	0.165933	0.00445823	0.0349148
ABCG1__chr21	29.8792	-0.316523	0.665754	0.00447694	0.0350423
WDR97__chr8	16.8386	-0.668823	0.419695	0.00448123	0.0350569
DCAF8__chr1	156.334	0.260898	0.103193	0.00448588	0.0350743
MCM6__chr2	48.7792	0.558852	0.295788	0.00448854	0.0350761
IFRD1__chr7	62.3454	0.479838	0.236438	0.0045137	0.0352537
ECM1__chr1	114.867	0.601226	0.343075	0.00452399	0.035315
ZSCAN2__chr15	21.701	0.567871	0.302529	0.00453514	0.0353829
LOC101927811__chr7	55.8332	-0.477509	0.237268	0.00454481	0.0354392
EFNA1__chr1	203.142	0.381978	0.17048	0.00456773	0.0355988
RBM4B__chr11	108.07	-0.379725	0.169053	0.00459199	0.0357493
CASC4__chr15	425.45	-0.206561	0.079507	0.00459072	0.0357493
CA9__chr9	3.78583	1.27064	1.08754	0.00459579	0.0357596
EFCAB1__chr8	639.369	-0.428938	0.204859	0.0046311	0.0360078
DNPH1__chr6	785.519	-0.352727	0.152852	0.00463267	0.0360078
ROPN1L__chr5	608.273	-0.381848	0.172309	0.00464422	0.0360588
HYAL2__chr3	90.9173	0.329653	0.138535	0.00464325	0.0360588
GSR__chr8	546.103	-0.196529	0.0738441	0.00464673	0.0360589
CENPM__chr22	87.0632	-0.50222	0.254193	0.00465588	0.0360718
PROM2__chr2	368.319	0.22915	0.0889457	0.00465444	0.0360718
MXRA5__chrX	16.4599	0.73698	0.442325	0.00465126	0.0360718
CNTNAP1__chr17	5.72792	-0.861949	0.577267	0.00466008	0.036085
CDC42__chr1	2646.9	-0.162573	0.0599351	0.00466389	0.0360952
HIBCH__chr2	91.6807	-0.315679	0.130889	0.00467434	0.0361567
BUB3__chr10	503.315	0.195033	0.0734291	0.00468381	0.0362106
LOC101927391__chr7	12.8646	-0.662673	0.41578	0.00471462	0.0364103
COX17__chr3	491.179	-0.219161	0.0843423	0.00471468	0.0364103
MRPL38__chr17	151.473	-0.197685	0.0749394	0.00471914	0.0364253
ANAPC5__chr12	911.218	-0.215824	0.0833149	0.0047319	0.0365043
VIM__chr10	80.9708	-0.748626	0.546849	0.00475733	0.0366614
NTHL1__chr16	97.8756	-0.318249	0.133276	0.00475731	0.0366614
MFAP2__chr1	16.1017	-0.825376	0.817496	0.00477058	0.0367244
LOC105379194__chr5	33.9032	-0.768574	0.579477	0.00476868	0.0367244
LRWD1__chr7	91.0159	-0.440989	0.215526	0.00482113	0.0370936
SLC25A4__chr4	1362.09	-0.315031	0.132923	0.00482368	0.0370936
OAS1__chr12	151.794	-0.430837	0.206016	0.00483456	0.0371575
HARS2__chr5	90.9099	0.367455	0.160882	0.00483856	0.0371685
RASSF10__chr11	76.932	-0.627765	0.378208	0.00484682	0.0371924
DRD2__chr11	2.73222	-0.188241	0.345669	0.00484622	0.0371924
DGAT2__chr11	19.1959	-0.491502	0.246185	0.00485191	0.0372117
ABHD12B__chr14	125.476	-0.472299	0.236145	0.00488608	0.0374539
DAPK1__chr9	6.01306	0.814695	0.576365	0.00489431	0.0374971
MUC15__chr11	46.9199	-0.546331	0.296578	0.00490172	0.0375339
ZBTB43__chr9	89.9752	-0.357671	0.156882	0.00491504	0.037616
VPS13B__chr8	19.8749	-0.494284	0.252452	0.00492147	0.0376453
SOCS3__chr17	454.054	-0.477247	1.00351	0.00492725	0.0376667
DPP6__chr7	2.47633	-0.105413	0.256042	0.00492947	0.0376667
THOC5__chr22	37.2383	0.40743	0.187064	0.0049527	0.0378242
PRR5L__chr11	33.7329	-0.692835	0.444651	0.00495585	0.0378283
FAM173A__chr16	141.817	0.320201	0.136197	0.00497035	0.0379189
VPS72__chr1	428.427	0.22088	0.0864841	0.00500367	0.038153
LOC100506746__chr4	23.3271	-0.560467	0.316827	0.00501425	0.0382135
FADS2__chr11	370.514	0.533718	0.296738	0.00502001	0.0382372
ASCL2__chr11	55.8316	-0.665476	0.40359	0.00503234	0.0382965
CXCL6__chr4	93.6876	0.326491	0.69888	0.00503309	0.0382965
SIAH1__chr16	94.9515	0.246554	0.0966137	0.00506559	0.0385236
TXNDC16__chr14	14.8584	-0.555577	0.304704	0.00507932	0.0386077
NLN__chr5	252.584	0.360397	0.163429	0.00508559	0.0386147
GABRE__chrX	25.0615	0.672483	0.404057	0.00508443	0.0386147
PNPLA8__chr7	144.278	-0.333712	0.144623	0.00508858	0.0386171
DBNDD1__chr16	239.757	0.430286	0.207649	0.00511144	0.0387703
KIAA1549__chr7	32.4546	-0.622779	0.401031	0.00512091	0.0388013
MGP__chr12	9.48125	0.609924	0.350727	0.00511948	0.0388013
SLURP1__chr8	15.3741	-0.528822	0.282763	0.00512581	0.0388181
IQUB__chr7	62.8875	-0.486563	0.245914	0.00513135	0.0388292
CFAP161__chr15	475.791	-0.409848	0.191854	0.00513699	0.0388292
PSENEN__chr19	5540.55	-0.315969	0.13299	0.00513434	0.0388292
CDC42EP4__chr17	764.484	-0.261838	0.105532	0.00513802	0.0388292
HHATL__chr3	4.27191	-0.895151	0.717097	0.00516955	0.0390267
GXYLT2__chr3	24.1628	0.527657	0.28197	0.00516951	0.0390267
NEK1__chr4	57.0198	-0.480696	0.243961	0.00517446	0.0390434
KCNJ15__chr21	39.2573	-0.572448	0.333517	0.00519667	0.0391905
SETBP1__chr18	56.8149	-0.370629	0.16797	0.00522738	0.0394016
SLC27A5__chr19	23.7039	-0.480946	0.246603	0.00523663	0.0394097
SLC37A3__chr7	219.848	-0.197597	0.075133	0.00523476	0.0394097
PORCN__chrX	104.755	0.531028	0.289289	0.00523139	0.0394097
LOC105376805__chr1	81.4141	-0.457236	0.226237	0.0052416	0.0394266
C1RL__chr12	56.7992	0.371404	0.1672	0.0052444	0.0394271
EVI5__chr1	116.433	-0.370001	0.168579	0.00526861	0.0395885
RPTN__chr1	8.93488	0.933617	1.07605	0.0052722	0.0395949
CEP290__chr12	34.5232	-0.56875	0.326549	0.00528066	0.0396206
MEAF6__chr1	315.612	-0.276203	0.114258	0.00528111	0.0396206
LAMTOR5__chr1	680.943	-0.187243	0.0713359	0.00528625	0.0396387
LINC01559__chr12	150.907	0.694206	0.579002	0.00529501	0.0396837
HIPK1__chr1	149.236	-0.373505	0.170124	0.00530886	0.0397669
HAGHL__chr16	77.9993	-0.462967	0.239801	0.00535104	0.0400557
PERP__chr6	1819.49	-0.186917	0.07089	0.00535295	0.0400557
PTPN11__chr12	256.701	0.253921	0.101561	0.00536259	0.0400959
SLC41A2__chr12	13.6501	0.619854	0.373736	0.00536387	0.0400959
PIFO__chr1	819.89	-0.441104	0.224326	0.00537065	0.040112
MTHFR__chr1	125.242	-0.313717	0.133625	0.00537712	0.040112
FAM120B__chr6	201.601	-0.254693	0.102555	0.00537459	0.040112
RABGAP1__chr9	208.536	0.273956	0.112322	0.00537552	0.040112
IFT81__chr12	90.4758	-0.498364	0.26403	0.00540034	0.0402644
HACD4__chr9	174.652	-0.530289	0.297479	0.00543646	0.0404989
BDH1__chr3	124.447	-0.436753	0.214616	0.00543739	0.0404989
SLC17A9__chr20	2.19676	-0.239054	0.446046	0.00545315	0.0405953
DSTN__chr20	1268.41	-0.19052	0.0725917	0.00546214	0.0406204
OLR1__chr12	3.42489	0.205432	0.37619	0.00546012	0.0406204
CYTH3__chr7	29.1335	0.437419	0.214514	0.00548376	0.0407602
STRIP1__chr1	99.7113	0.302675	0.12726	0.00549147	0.0407966
ANKRD35__chr1	18.168	-0.571617	0.330648	0.00550415	0.0408698
FAAP20__chr1	295.813	0.189114	0.0723109	0.00551587	0.0409358
STOM__chr9	1955.64	0.282055	0.122166	0.00552581	0.0409885
FAM216B__chr13	790.607	-0.486491	0.256221	0.00554445	0.0411057
DSCAML1__chr11	85.3336	-0.48533	0.261418	0.00554859	0.0411153
NUDT14__chr14	345.422	-0.314571	0.135741	0.00556964	0.0412501
CCDC89__chr11	78.2787	-0.456026	0.233082	0.0056117	0.0415172
ACBD6__chr1	770.369	0.238296	0.0955851	0.00560968	0.0415172
CEP85__chr1	35.7597	0.414597	0.197298	0.00561431	0.0415172
TTI1__chr20	200.373	-0.252335	0.101965	0.00563557	0.0416318
DCAF4__chr14	71.3057	0.462164	0.233556	0.00563315	0.0416318
COG1__chr17	71.5696	-0.335134	0.147491	0.00564517	0.0416814
NAGLU__chr17	167.123	0.287234	0.120438	0.00565429	0.0417274
NDUFC1__chr4	784.535	-0.246031	0.100025	0.00566028	0.0417503
HIPK3__chr11	291.39	-0.282841	0.118312	0.00568488	0.0418677
STT3A__chr11	120.837	0.231014	0.0944312	0.00567922	0.0418677
EHBP1__chr2	484.813	0.244575	0.098092	0.00568301	0.0418677
MAP3K7__chr6	123.363	0.275012	0.113654	0.00569423	0.0419152
USP2-AS1__chr11	18.4126	-0.499384	0.263218	0.0057015	0.041926
ABHD6__chr3	100.672	-0.434316	0.217041	0.00569861	0.041926
SERTAD4__chr1	56.8808	-0.408922	0.195404	0.00571965	0.0420381
PATL2__chr15	6.42044	-0.689574	0.446618	0.00572885	0.0420795
RAB28__chr4	46.1582	-0.332807	0.14662	0.0057311	0.0420795
FOXJ2__chr12	139.564	0.291181	0.122232	0.00575352	0.0422089
TUBG1__chr17	334.025	0.306926	0.131847	0.00576027	0.0422089
CDK9__chr9	38.5298	0.33868	0.149226	0.0057604	0.0422089
AKIP1__chr11	70.3997	0.430361	0.211343	0.00575712	0.0422089
ADHFE1__chr8	25.6484	-0.481396	0.251347	0.00577585	0.0423007
SPNS1__chr16	158.89	-0.262103	0.107323	0.00578707	0.0423399
PHLDA3__chr1	787.239	0.366942	0.169837	0.00578699	0.0423399
PSAPL1__chr4	3.28035	0.883616	0.680235	0.00580294	0.0424346
KLK13__chr19	10.0338	-0.717519	0.594192	0.00580952	0.0424612
MRPL23__chr11	163.673	-0.235154	0.0940811	0.00581423	0.0424741
GPAA1__chr8	515.275	0.226525	0.0904003	0.00583497	0.0426041
TEKT4__chr2	134.059	-0.497525	0.283312	0.00584521	0.0426358
NEK4__chr3	90.7142	-0.338637	0.150342	0.00584443	0.0426358
ATP5SL__chr19	2072.91	0.233209	0.0932221	0.0058611	0.0427302
GPATCH1__chr19	52.3436	-0.436206	0.218911	0.0058677	0.0427567
LOC103344931__chr10	39.0173	0.418574	0.203508	0.00587378	0.0427795
TMEM214__chr2	525.655	0.195639	0.0770618	0.00588507	0.0428401
RIC1__chr9	50.0323	0.417096	0.203527	0.00589078	0.0428601
TUBB4B__chr9	1966.53	-0.316937	0.139453	0.00591942	0.0430468
HOOK3__chr8	171.859	0.224067	0.0896955	0.0059404	0.0431776
PLXNA1__chr3	280.474	0.338016	0.150194	0.00596183	0.0432871
ZSCAN32__chr16	61.2954	0.405884	0.195241	0.00596207	0.0432871
SH3TC2__chr5	13.9412	0.616747	0.396312	0.00596445	0.0432871
SERTAD4-AS1__chr1	63.4415	-0.47959	0.253847	0.00596994	0.0433053
LRP11__chr6	261.336	-0.349479	0.158438	0.00598102	0.0433375
SEPW1__chr19	4642.31	-0.248499	0.100238	0.00598638	0.0433375
ANXA8L1__chr10	3.19469	0.238446	0.44125	0.00598576	0.0433375
ZNF503__chr10	544.881	0.330306	0.147812	0.00598581	0.0433375
WDR34__chr9	242.851	-0.392088	0.186549	0.00600408	0.0434439
IDUA__chr4	38.8955	0.434666	0.215118	0.00601643	0.0435115
[truncated: 17,844 more rows]
